# Supplementary material for: Shared transcriptional responses to con- and heterospecific behavioral antagonists in a wild songbird
Source: Sci Rep. 2020 Mar 5;10:4092. doi: 10.1038/s41598-020-60231-y (PMC7058074; doi:10.1038/s41598-020-60231-y)
Supplement: Supplementary file 1 — Supplementary Table S1. [file 41598_2020_60231_MOESM1_ESM.xlsx]

## Sheet: Supplementary Table 1
Individual ID	Reads	Overall Percent Aligned
36950	11770664	75.35
92628	14630943	73.52
92635	14799476	75.12
92648	16688787	75.75
92662	17950370	76.65
92665	17714168	74.17
92669	19162858	71.89
92673	17507783	74.03
92674	17834665	74.65
92675	13968387	76.9
92676	17112889	77.14
92677	13869707	77.72
92678	13038614	76.8
92679	15196387	74.71
92680	14771160	74.46
92681	19165366	76.9
92682	13809562	75.4
92683	18742935	78.03
92684	14110821	76.89
92685	14902947	73.83
92686	16965759	75.98
