# Supplementary material for: Shared transcriptional responses to con- and heterospecific behavioral antagonists in a wild songbird
Source: Sci Rep. 2020 Mar 5;10:4092. doi: 10.1038/s41598-020-60231-y (PMC7058074; doi:10.1038/s41598-020-60231-y)
Supplement: Supplementary file 2 — Supplementary Table S2. [file 41598_2020_60231_MOESM2_ESM.xlsx]

## Sheet: Supplementary Table 2
GeneID	baseMean	log2FoldChange	lfcSE	stat	pvalue	padj
ATM	60.7433	1.90971	0.408684	4.67283	2.97e-06	0.00787564
LOC102063520	11765.3	-1.11545	0.230054	-4.84863	1.24e-06	0.00787564
LOC113460725	3103.6	-0.754254	0.162553	-4.64005	3.48e-06	0.00787564
AIMP2	42.1954	2.01995	0.449437	4.49441	6.98e-06	0.0109495
HEBP1	530.876	1.59352	0.35703	4.46328	8.07e-06	0.0109495
CASP10	217.569	1.24971	0.288067	4.33826	1.44e-05	0.0152602
HRAS	243.976	1.09934	0.254596	4.31795	1.57e-05	0.0152602
CMTR2	106.295	1.63172	0.381898	4.27267	1.93e-05	0.0163766
LOC102061894	3835.77	1.71517	0.409895	4.18441	2.86e-05	0.0215484
FADS1	273.626	-1.67509	0.403311	-4.15333	3.28e-05	0.0222255
ACTR5	190.117	1.55555	0.380855	4.08437	4.42e-05	0.027253
CEP70	144.789	1.30336	0.32079	4.06298	4.84e-05	0.0273863
DPF3	24.4321	1.65843	0.410236	4.04263	5.29e-05	0.0275786
LOC102069830	173.569	2.16843	0.546463	3.96813	7.24e-05	0.0327554
MSMO1	1226.01	-0.745661	0.188645	-3.95273	7.73e-05	0.0327554
NUP205	106.599	0.794204	0.200731	3.95655	7.6e-05	0.0327554
PTTG1	97.4993	-1.6707	0.429209	-3.89251	9.92e-05	0.0355722
SFT2D2	434.772	1.05364	0.270758	3.89146	9.96e-05	0.0355722
SOCS1	102.534	1.97571	0.506561	3.90024	9.61e-05	0.0355722
TOR1B	96.8471	1.34679	0.347262	3.87831	0.000105185	0.0356734
ECI2	67.9611	1.07605	0.286072	3.76148	0.000168913	0.0545589
CEP76	19.3566	1.23241	0.330241	3.73186	0.00019007	0.0586022
IKZF5	1168.09	-0.666754	0.179589	-3.71266	0.000205096	0.0604854
LGALS2	171.664	2.58962	0.699584	3.70166	0.000214191	0.0605357
IFRD1	6372.22	-0.542404	0.147051	-3.68855	0.000225536	0.0611924
DDX47	129.746	0.750591	0.205141	3.6589	0.000253297	0.0660812
FNDC3A	607.187	1.02696	0.283115	3.62736	0.000286332	0.0719328
CMTR1	999.231	1.01115	0.28019	3.60878	0.000307638	0.0741409
IRF1	6435.07	1.14557	0.319852	3.58155	0.000341565	0.0741409
MED8	79.9285	1.01215	0.28152	3.59531	0.000324011	0.0741409
MTMR1	32.809	0.992861	0.277697	3.57534	0.000349773	0.0741409
TXNDC17	231.558	1.11098	0.309554	3.58898	0.00033198	0.0741409
MINPP1	42.4664	1.15354	0.323628	3.5644	0.000364692	0.0749608
ZNFX1	1877.09	1.19128	0.336781	3.53725	0.00040432	0.0806618
CFLAR	1072.53	0.820509	0.233765	3.50998	0.000448146	0.0813152
LOC102065616	374.9	0.744747	0.212444	3.50562	0.000455547	0.0813152
LOC102074874	426.948	0.705803	0.20045	3.52109	0.000429784	0.0813152
MTRR	87.6182	1.41173	0.402446	3.50787	0.000451707	0.0813152
ADORA2A	32.8977	-0.922353	0.266669	-3.4588	0.000542598	0.0870886
ADPRH	99.266	1.37522	0.398828	3.44814	0.000564458	0.0870886
CISD2	52.8507	1.16819	0.344121	3.39471	0.000687009	0.0870886
ECHDC3	221.236	0.945821	0.278244	3.39925	0.00067571	0.0870886
GABPA	455.652	0.696513	0.204639	3.40362	0.000664988	0.0870886
LOC102061728	3263.88	1.7741	0.523218	3.39074	0.000697051	0.0870886
LOC102070776	6766.06	1.2546	0.366303	3.42503	0.000614733	0.0870886
LOC102073459	814.137	0.905701	0.264992	3.41785	0.000631186	0.0870886
LOC102073933	101.676	-0.688355	0.202175	-3.40475	0.000662246	0.0870886
LOC106630077	28.0012	1.56055	0.455384	3.42688	0.000610548	0.0870886
MYO1C	126.639	-0.724696	0.210375	-3.44478	0.000571526	0.0870886
NFE2L2	24629.9	-0.501883	0.146257	-3.43152	0.000600219	0.0870886
PHF11	126.911	0.938263	0.271089	3.46109	0.000537984	0.0870886
PIK3CB	150.638	2.01293	0.595148	3.38223	0.000718997	0.0870886
RAD51C	17.566	1.93004	0.554928	3.478	0.000505162	0.0870886
RBM43	316.872	1.34016	0.390853	3.42881	0.000606235	0.0870886
RMI2	20.5286	1.58255	0.467414	3.38575	0.000709829	0.0870886
VOPP1	3060.46	-0.668461	0.195922	-3.41188	0.000645174	0.0870886
ACKR3	342.875	0.907628	0.271131	3.34756	0.000815253	0.0880583
CKAP2L	319.007	-0.909531	0.272716	-3.33509	0.000852732	0.0880583
DAPK2	155.631	2.14646	0.637705	3.36591	0.000762913	0.0880583
GPATCH1	58.1604	0.944597	0.284132	3.3245	0.000885761	0.0880583
LOC102065196	1399.29	4.43272	1.32315	3.35013	0.000807746	0.0880583
LOC102065903	38.389	2.12167	0.637278	3.32927	0.000870749	0.0880583
LOC102066968	53.1178	1.55992	0.46653	3.34367	0.000826782	0.0880583
LOC102067787	6576.45	1.5545	0.467842	3.3227	0.000891507	0.0880583
LOC102068013	36.4106	2.02444	0.605964	3.34085	0.000835218	0.0880583
LOC102070916	50.479	1.28708	0.38175	3.37153	0.000747511	0.0880583
NDE1	44.0922	0.85953	0.258788	3.32137	0.000895772	0.0880583
PRDX3	502.809	0.906877	0.269737	3.36208	0.000773573	0.0880583
SMCHD1	419.022	0.644191	0.192381	3.34851	0.000812475	0.0880583
CTSL	361.891	0.670571	0.203257	3.29913	0.000969858	0.0888993
CUNH16orf72	9382.04	-0.659459	0.199566	-3.30447	0.00095157	0.0888993
IPO7	463.143	0.353572	0.106958	3.30571	0.000947376	0.0888993
POLH	70.0667	-0.781	0.235884	-3.31095	0.000929783	0.0888993
TRIM2	108.551	1.4061	0.426183	3.29929	0.000969307	0.0888993
NLRC5	1269.29	1.7435	0.531391	3.28101	0.00103435	0.0927797
ZBED1	98.4094	2.15621	0.657463	3.2796	0.00103955	0.0927797
ASB9	38.0507	1.63022	0.498423	3.27076	0.00107259	0.092807
LOC113459167	72.5311	-1.68641	0.516508	-3.26501	0.00109458	0.092807
PSTK	86.8303	-1.61772	0.495446	-3.26517	0.00109397	0.092807
UBA5	95.1982	0.86518	0.264681	3.26877	0.00108016	0.092807
UBA3	1072.35	0.6686	0.205951	3.24641	0.00116872	0.0978692
CASP8	422.79	0.641482	0.198064	3.23877	0.00120047	0.0981063
SNX22	262.702	1.02497	0.316287	3.24063	0.00119266	0.0981063
DENND2A	377.776	-0.589709	0.182478	-3.23167	0.0012307	0.0982098
IARS2	116.914	0.859812	0.266041	3.23188	0.0012298	0.0982098
NUDT4	105.782	-0.813862	0.25211	-3.2282	0.00124571	0.0982515
PSMD9	17214.5	-0.56459	0.175118	-3.22405	0.0012639	0.0985408
COL9A3	46.13	1.65173	0.514957	3.2075	0.00133892	0.103203
PARP9	2824.91	1.07161	0.335813	3.19109	0.00141737	0.108023
SSH2	3175.17	-0.60642	0.190302	-3.18661	0.00143949	0.10849
ACTN1	741.87	-0.540281	0.170208	-3.17424	0.00150228	0.110208
LOC102062281	95.6598	0.979726	0.308925	3.1714	0.00151704	0.110208
LOC102074899	26.0152	-1.94033	0.612199	-3.16945	0.00152728	0.110208
PLAG1	107.057	0.629867	0.19851	3.17297	0.0015089	0.110208
AIMP1	47.7641	0.93163	0.296257	3.14467	0.00166272	0.112988
DCTN4	460.602	-0.457635	0.145687	-3.14123	0.00168242	0.112988
LOC102067119	254.885	-1.13482	0.360003	-3.15224	0.00162025	0.112988
LOC106630270	26.2698	-1.0783	0.342421	-3.14905	0.00163805	0.112988
PIGA	20.5319	-1.32039	0.420166	-3.14255	0.00167483	0.112988
TNFRSF11A	41.7186	1.39003	0.441613	3.14762	0.00164606	0.112988
ZFAND2A	12044.9	-0.650169	0.20588	-3.158	0.00158856	0.112988
KIAA0556	89.0625	0.855308	0.273068	3.13221	0.00173494	0.114877
MRPL35	307.327	0.887922	0.283883	3.12777	0.00176135	0.114877
SYNM	20624.1	-0.688319	0.220044	-3.1281	0.00175942	0.114877
ITSN2	1323.35	0.502654	0.161783	3.10697	0.00189015	0.121313
NUB1	230.601	1.40605	0.453482	3.10056	0.00193156	0.121313
PRIM2	41.0373	2.79845	0.902312	3.10142	0.00192595	0.121313
ZMYND8	1173.58	0.491514	0.158491	3.10121	0.00192729	0.121313
CLIC2	977.384	0.690681	0.222972	3.09762	0.00195084	0.1214
MICU2	338.422	1.04219	0.337143	3.09125	0.00199316	0.122906
ITM2B	1608.33	0.659655	0.213948	3.08325	0.0020475	0.124002
ZAR1	31.2913	1.27164	0.412323	3.08408	0.0020418	0.124002
ACSS1	181.067	1.11502	0.362229	3.07823	0.00208235	0.124997
MOV10	335.323	1.87652	0.610701	3.07273	0.00212107	0.126204
ADAR	1555.34	0.555798	0.181169	3.06784	0.00215613	0.126516
HBS1L	440.742	0.449567	0.146741	3.06367	0.00218639	0.126516
LOC102072194	105.228	-0.770889	0.251516	-3.06497	0.0021769	0.126516
USP14	159.533	0.717607	0.234383	3.06169	0.00220092	0.126516
LOC102066536	92.9096	2.02013	0.66321	3.04599	0.00231918	0.131092
LOC102071258	105.172	-1.00484	0.32982	-3.04663	0.00231426	0.131092
KIF16B	34.9534	1.14037	0.374736	3.04311	0.00234144	0.131256
ADGRG1	165.932	-0.74551	0.246414	-3.02544	0.00248272	0.134147
NUDT5	281.584	-1.00588	0.332273	-3.02727	0.00246776	0.134147
STAT6	135.883	1.13305	0.374456	3.02585	0.00247939	0.134147
TBC1D1	82.8201	0.774982	0.25625	3.02432	0.00249189	0.134147
WASL	82.2071	1.99184	0.657087	3.03133	0.00243483	0.134147
CDKN1A	782.34	0.86394	0.286644	3.01398	0.00257844	0.137713
CUNH4orf33	62.5317	0.893582	0.297524	3.00339	0.00266986	0.140385
SLC29A3	22.8034	-1.46105	0.486307	-3.00437	0.00266129	0.140385
F5	80.046	0.786808	0.262554	2.99675	0.00272874	0.142377
COIL	61.2013	1.05103	0.35123	2.99243	0.00276763	0.143304
LOC102062921	1938.59	1.11147	0.371813	2.98932	0.00279598	0.143675
IRS4	19234.9	-0.691133	0.231533	-2.98503	0.00283553	0.144612
SOCS3	42.2774	1.01462	0.340442	2.98031	0.00287957	0.145762
ARRB1	181.931	-0.609824	0.205013	-2.97456	0.0029341	0.147193
SLC25A30	37.6181	1.14595	0.385482	2.97277	0.00295124	0.147193
DNASE2B	66.9576	1.04511	0.352878	2.96167	0.00305973	0.149311
NSUN5	88.0485	1.08033	0.364479	2.96405	0.00303622	0.149311
PWP1	31.8997	0.943643	0.318416	2.96355	0.00304113	0.149311
PIEZO1	258.401	-0.540377	0.182611	-2.95917	0.00308468	0.149453
CCDC61	155.228	-0.666603	0.226733	-2.94004	0.00328172	0.156735
LOC102070373	46.8585	1.19366	0.406295	2.93791	0.00330431	0.156735
RFC1	40.4102	0.813623	0.276777	2.93963	0.00328603	0.156735
AQP3	7015.34	0.426653	0.145896	2.92436	0.00345165	0.157667
GTF2H3	69.0694	0.820442	0.28031	2.92691	0.00342349	0.157667
GTPBP1	917.382	-0.388351	0.132847	-2.9233	0.00346342	0.157667
LIG4	54.1502	1.13705	0.388147	2.92942	0.00339592	0.157667
LOC102070914	204.677	0.636783	0.217468	2.92818	0.00340957	0.157667
RHAG	14043.7	0.627319	0.214217	2.92843	0.00340681	0.157667
ADAMTS13	61.9939	0.793405	0.272161	2.9152	0.00355458	0.157841
CIAO2A	1063.37	0.528695	0.181508	2.9128	0.00358208	0.157841
OGFR	356.108	1.24893	0.428372	2.91553	0.0035508	0.157841
TDRD3	209.068	0.571514	0.196217	2.91266	0.0035836	0.157841
TNFRSF13C	28.3615	1.46535	0.502728	2.9148	0.00355921	0.157841
AK3	595.226	0.8451	0.29107	2.90342	0.00369108	0.15846
GDA	89.2128	1.15734	0.398106	2.90711	0.00364781	0.15846
IFI35	1453.87	1.0635	0.366123	2.90476	0.00367535	0.15846
RNPS1	2733.64	-0.44408	0.152655	-2.90904	0.00362544	0.15846
ARIH1	7125.83	-0.413646	0.142853	-2.89561	0.00378424	0.158921
IFIH1	859.085	1.04039	0.359414	2.89467	0.00379555	0.158921
LOC106630227	79.2103	-0.653337	0.225629	-2.89562	0.00378411	0.158921
LZIC	51.2313	0.954516	0.329117	2.90023	0.00372889	0.158921
ASCC3	152.022	0.928939	0.322469	2.88071	0.00396785	0.164338
DDX10	16.4745	1.19587	0.415613	2.87736	0.00401015	0.164338
LOC106629632	99.853	-0.916884	0.318605	-2.87781	0.0040045	0.164338
VPS50	30.8125	0.884482	0.307491	2.87644	0.00402183	0.164338
ROCK1	148.555	0.843562	0.293669	2.87249	0.00407251	0.165412
ETV1	21.0263	-1.63139	0.568727	-2.86849	0.00412442	0.165952
PBX1	64.8236	-0.756114	0.263666	-2.8677	0.00413472	0.165952
CUNH9orf72	199.465	0.537856	0.188033	2.86044	0.00423057	0.167526
DPM1	290.395	0.640771	0.224129	2.85894	0.00425062	0.167526
NOP10	28.1211	1.5251	0.533492	2.85871	0.00425367	0.167526
RAB3IL1	987.946	-0.621951	0.217672	-2.85729	0.00427273	0.167526
SLC10A4	36.0435	1.14434	0.401071	2.85322	0.0043279	0.168714
STAT1	2333.19	0.826273	0.289793	2.85125	0.00435477	0.168791
CHCHD7	420.915	0.596438	0.209323	2.84937	0.00438063	0.168828
IRS2	44.2034	-2.10493	0.740208	-2.8437	0.00445931	0.16993
LOC102070651	227.054	0.772513	0.271522	2.84512	0.00443943	0.16993
CPOX	502.468	0.699495	0.246382	2.83907	0.00452459	0.171454
MRPS27	42.2086	0.977749	0.346953	2.81811	0.00483079	0.180847
NMI	945.243	1.56668	0.555695	2.81931	0.00481266	0.180847
SYNJ2BP	303.019	0.432484	0.153565	2.8163	0.00485797	0.180847
USP18	141.551	2.37237	0.842789	2.81491	0.0048791	0.180847
MAIP1	151.319	0.893656	0.317872	2.81137	0.00493303	0.181852
CWC27	113.71	0.524206	0.186596	2.80931	0.00496478	0.182033
CIP2A	119.091	1.9121	0.683599	2.7971	0.00515633	0.18269
LOC102068490	389.117	-1.98083	0.706846	-2.80235	0.00507323	0.18269
LOC102072906	49.7379	-2.20554	0.787806	-2.7996	0.00511657	0.18269
NAMPT	96.2951	0.964891	0.345038	2.79647	0.00516635	0.18269
RBPMS2	92.7484	-0.601189	0.21505	-2.79558	0.00518069	0.18269
SETX	103.95	1.23356	0.440641	2.79948	0.00511856	0.18269
TRAF2	247.13	0.470513	0.168372	2.79449	0.00519816	0.18269
WEE1	44.8568	-1.08509	0.387546	-2.79991	0.00511174	0.18269
SRP68	126.838	0.59015	0.21136	2.79215	0.00523584	0.183065
GAA	73.5838	1.14422	0.411527	2.78043	0.00542865	0.185972
GTPBP10	16.0381	-1.47216	0.529309	-2.78129	0.00541427	0.185972
LOC102061197	19456.6	-0.628054	0.225561	-2.78441	0.00536258	0.185972
LOC102071779	442.931	1.63428	0.58752	2.78165	0.00540829	0.185972
GNS	208.563	0.465253	0.167469	2.77814	0.00546704	0.186346
LOC102066311	113.71	1.2704	0.457695	2.77564	0.00550926	0.186846
GADD45G	20.7607	1.13062	0.40788	2.77195	0.00557217	0.18804
DOCK8	528.399	0.730051	0.26364	2.76912	0.0056208	0.188602
FAM53B	254.144	-0.459835	0.166237	-2.76615	0.00567224	0.188602
UBALD1	1505.98	-0.593428	0.214428	-2.76749	0.00564899	0.188602
LPP	45.3693	-0.679051	0.245848	-2.76208	0.00574349	0.190039
POT1	251.793	0.781866	0.283608	2.75685	0.00583602	0.191235
TLN1	1250.33	-0.579011	0.209972	-2.75757	0.00582335	0.191235
LOC106629666	877.445	-0.619857	0.225073	-2.75403	0.00588664	0.191967
CFAP70	31.1767	-0.952939	0.346679	-2.74876	0.00598206	0.192305
EEFSEC	43.6273	1.04206	0.379022	2.74933	0.00597176	0.192305
KCNRG	23.3345	1.11642	0.406024	2.74965	0.00596584	0.192305
HTATIP2	1669.51	-0.570168	0.209066	-2.72722	0.00638708	0.203158
LOC102065394	242.879	2.22062	0.814788	2.72539	0.00642257	0.203158
RHEB	946.151	-0.449012	0.164804	-2.72452	0.00643949	0.203158
RPRD1B	8329.76	-0.346483	0.127021	-2.72777	0.00637645	0.203158
MLF1	25732.9	-0.57373	0.210714	-2.72278	0.00647347	0.203285
DUSP15	66.6423	2.07527	0.762844	2.72043	0.00651963	0.203791
FHOD1	207.304	-0.515023	0.189709	-2.71481	0.0066314	0.205945
LOC102071440	241.194	0.571648	0.210636	2.71392	0.00664928	0.205945
ETV7	247.566	1.05234	0.388514	2.70862	0.00675631	0.208309
LOC102074728	365.851	0.611494	0.225897	2.70696	0.0067903	0.20841
LOC102065884	608.415	0.796253	0.294353	2.70509	0.00682853	0.208639
KALRN	5228.24	-0.371399	0.137766	-2.69587	0.00702051	0.21041
LOC102066214	143.676	0.658881	0.244122	2.69898	0.00695517	0.21041
MYLK	91.2679	-0.80381	0.298274	-2.69487	0.0070416	0.21041
PDK4	7877.97	-0.569146	0.211172	-2.69518	0.00703514	0.21041
PPTC7	1516.18	-0.50137	0.185867	-2.69746	0.006987	0.21041
DNAJC7	782.707	0.524436	0.194801	2.69216	0.0070991	0.211143
EPS15L1	372.615	0.413234	0.153574	2.69079	0.00712837	0.211143
APOBEC2	139.947	1.55589	0.579478	2.68499	0.00725316	0.212979
IWS1	1763.63	0.360723	0.134305	2.68584	0.00723471	0.212979
ABCA5	60.9275	-0.78465	0.294262	-2.6665	0.00766449	0.218398
CEP97	236.64	0.421652	0.158217	2.66503	0.00769809	0.218398
LOC102064943	5049.25	-0.371644	0.139469	-2.6647	0.00770563	0.218398
LRRFIP2	283.829	0.674819	0.252646	2.67101	0.00756237	0.218398
MPL	304.424	-0.576233	0.216183	-2.66548	0.00768779	0.218398
RAI2	25.6563	-0.934042	0.349839	-2.66992	0.00758695	0.218398
SNAP23	917.394	0.318227	0.119347	2.6664	0.00766676	0.218398
ST3GAL1	146.41	-0.945929	0.354182	-2.67074	0.00756834	0.218398
TTLL4	105.213	-0.735332	0.276052	-2.66375	0.0077275	0.218398
YPEL1	2658.81	-0.440106	0.165344	-2.66176	0.00777323	0.218779
GALE	24.8058	-1.12505	0.424009	-2.65337	0.0079692	0.223368
OLA1	87.0047	0.537245	0.202793	2.64922	0.00806767	0.225197
IFIT5	2237.57	2.26087	0.854413	2.64611	0.00814244	0.226353
CASP3	277.336	0.949188	0.360648	2.63189	0.00849102	0.227101
LOC102065433	103.5	0.486772	0.184525	2.63797	0.00834032	0.227101
LOC106629413	17.6821	1.40199	0.532195	2.63436	0.00842963	0.227101
LSMEM1	169.677	-1.43124	0.543639	-2.6327	0.0084709	0.227101
MED26	2637.18	-0.517481	0.196422	-2.63454	0.00842516	0.227101
MICALL2	66.3612	-0.783868	0.297894	-2.63137	0.00850416	0.227101
PAK1IP1	770.253	-0.478458	0.181802	-2.63176	0.0084945	0.227101
PREP	232.013	0.68342	0.259483	2.63378	0.00844414	0.227101
RGS18	955.099	-0.469717	0.177855	-2.64101	0.00826584	0.227101
SRC	178.756	-0.45583	0.172673	-2.63984	0.0082944	0.227101
CAVIN1	604.559	1.06512	0.405818	2.62461	0.00867471	0.228952
DHX58	278.154	1.14502	0.436171	2.62516	0.00866078	0.228952
ZBTB44	1587.88	-0.421564	0.1606	-2.62494	0.00866653	0.228952
ENG	181.374	-0.618514	0.236192	-2.61869	0.00882686	0.232064
ACTR6	50.2892	-0.746704	0.285642	-2.61413	0.00894559	0.234278
POLG2	333.923	-0.674963	0.259187	-2.60415	0.00921012	0.240278
ATP2A2	57.8602	-0.61372	0.235838	-2.6023	0.0092602	0.240659
LOC102063741	364.064	1.43308	0.551177	2.60003	0.00932164	0.24103
NUP153	2866.13	-0.478302	0.184023	-2.59915	0.00934554	0.24103
EFCAB5	80.8184	-0.92167	0.3551	-2.59552	0.00944481	0.242384
LSG1	33.0605	0.827992	0.319754	2.58947	0.00961245	0.242384
PRIMPOL	87.5459	1.91955	0.740729	2.59143	0.00955778	0.242384
STXBP1	65.7598	-0.603813	0.233151	-2.58979	0.0096035	0.242384
TTPA	639.899	-1.08857	0.420283	-2.59008	0.00959523	0.242384
TXNDC9	25756.1	-0.559572	0.216004	-2.59056	0.00958213	0.242384
EXOC5	270.777	0.560008	0.217236	2.57788	0.00994095	0.248817
PIGU	91.1181	0.454387	0.176255	2.57801	0.00993704	0.248817
LOC102063080	101.164	1.1582	0.449843	2.57467	0.0100336	0.24954
LOC102064036	659.16	-0.585592	0.227473	-2.57433	0.0100434	0.24954
HVCN1	20.5714	1.75464	0.683054	2.56881	0.0102048	0.252623
ACSL6	156.863	1.17269	0.457335	2.56418	0.0103421	0.253269
PPIL4	181.869	0.486866	0.189874	2.56415	0.0103428	0.253269
SGMS1	1212.76	-0.458155	0.178586	-2.56546	0.0103039	0.253269
GCH1	170.765	-0.534677	0.208925	-2.55918	0.0104919	0.255994
CCNY	347.102	0.873405	0.341453	2.5579	0.0105305	0.256017
PHETA2	74.9545	-0.76741	0.300309	-2.55541	0.0106064	0.256941
BFAR	11201.4	0.564407	0.221084	2.55291	0.0106827	0.256952
PPA2	139.757	0.769209	0.301263	2.55328	0.0106713	0.256952
ARFGAP2	136.403	0.538548	0.2131	2.52721	0.0114971	0.263463
CASP7	24.3808	1.31988	0.520383	2.53637	0.0112008	0.263463
EIF2S2	457.67	0.444565	0.175588	2.53187	0.0113457	0.263463
HELB	54.303	0.819221	0.323684	2.53093	0.0113761	0.263463
KCTD20	1477.07	0.375281	0.147945	2.53663	0.0111924	0.263463
LOC102070620	153.614	0.760897	0.299787	2.53813	0.0111448	0.263463
LOC102071164	1570.84	-0.956799	0.377662	-2.53348	0.0112936	0.263463
LOC102072531	331.996	0.375166	0.148448	2.52725	0.0114959	0.263463
MAN1C1	213.488	-0.551388	0.216837	-2.54287	0.0109947	0.263463
NTAN1	119.551	0.672545	0.265985	2.52851	0.0114548	0.263463
RNF126	263.44	0.653783	0.258541	2.52874	0.0114472	0.263463
TRANK1	1048.37	0.898745	0.354198	2.53741	0.0111676	0.263463
USP48	6797.77	-0.469452	0.185758	-2.52722	0.0114971	0.263463
YY1	2447.6	-0.335294	0.132126	-2.53767	0.0111592	0.263463
CD59	833.092	-0.902404	0.35739	-2.52499	0.0115703	0.264031
RUSC2	22.6705	-0.979121	0.38791	-2.52409	0.0115998	0.264031
CRB2	70.6207	1.09508	0.434677	2.5193	0.0117588	0.265229
MAN1B1	224.956	0.359699	0.142796	2.51897	0.0117697	0.265229
NIPBL	5598.55	0.43146	0.171191	2.52034	0.0117241	0.265229
CA4	66.3486	1.23915	0.492475	2.51616	0.0118641	0.266423
CLNS1A	434.559	0.358831	0.142673	2.51506	0.0119012	0.266423
LOC106630076	173.434	-0.436569	0.173686	-2.51355	0.0119522	0.266684
L3MBTL1	1570.48	-0.575818	0.229228	-2.51199	0.0120053	0.26699
RAB7A	991.654	0.485451	0.193444	2.50951	0.0120898	0.26799
CUNH10orf88	84.5644	-0.710118	0.28358	-2.50412	0.0122756	0.270342
VWA8	15.5424	1.39992	0.559006	2.50431	0.0122691	0.270342
DHX15	506.765	0.28134	0.112478	2.50128	0.0123744	0.271631
DIPK2A	65.7987	-1.99184	0.79669	-2.50015	0.0124142	0.271631
RIPOR1	285.206	-0.449013	0.179846	-2.49665	0.0125371	0.273438
CHUK	369.154	-0.460417	0.184752	-2.49208	0.0126997	0.274339
PPIG	465.391	0.337222	0.135217	2.49394	0.0126334	0.274339
TAL1	4744.52	-0.320809	0.128702	-2.49266	0.0126792	0.274339
SAMHD1	69.1188	0.996837	0.400326	2.49006	0.012772	0.275024
ARMH3	361.792	0.369202	0.148529	2.48573	0.0129286	0.277076
PPP1R3B	73.6564	-0.631686	0.254182	-2.48517	0.012949	0.277076
TXNIP	4192.3	-0.554879	0.223555	-2.48208	0.013062	0.278614
DNAL4	668.756	0.777517	0.31352	2.47996	0.0131396	0.278693
NME5	113.756	-0.796141	0.321058	-2.47974	0.0131478	0.278693
BIRC2	22102.8	-0.525625	0.212077	-2.47846	0.0131951	0.278823
MYCT1	186.004	-0.562061	0.226929	-2.47682	0.013256	0.279241
JUP	325.029	-0.707845	0.285972	-2.47523	0.0133151	0.279493
LOC102064521	1797.4	1.38151	0.558349	2.47428	0.0133504	0.279493
CLTA	157.756	0.541701	0.219149	2.47184	0.0134418	0.280541
DOK3	30.9768	0.666435	0.269944	2.46879	0.0135569	0.281551
LONP2	532.031	0.48169	0.195145	2.46836	0.0135732	0.281551
JOSD1	2769.23	-0.372554	0.151064	-2.46619	0.0136558	0.2824
ST6GALNAC1	35.0836	1.36802	0.555047	2.46469	0.0137132	0.282725
LYPLAL1	96.1414	1.16648	0.47408	2.46051	0.0138738	0.285171
DNAJC2	586.518	0.40252	0.163686	2.45909	0.0139289	0.285338
PRXL2C	161.3	0.770121	0.313373	2.45752	0.0139898	0.285338
UBE2D2	1583.06	-0.418515	0.170332	-2.45705	0.0140082	0.285338
BRF1	36.3053	0.959209	0.391493	2.45013	0.0142804	0.290012
AKR1A1	154.933	-0.61711	0.252427	-2.44471	0.0144968	0.292022
GTPBP2	1246.3	-0.353785	0.144679	-2.44531	0.0144728	0.292022
MICAL3	202.141	0.7506	0.307067	2.44442	0.0145085	0.292022
ITPK1	3981.31	0.450789	0.184536	2.44283	0.0145726	0.292341
POLR2F	59.5169	0.532914	0.218238	2.44189	0.0146106	0.292341
CDC20	115.509	-0.728429	0.298954	-2.43659	0.0148264	0.295256
CYTH1	103.069	0.634362	0.260506	2.43512	0.0148868	0.295256
IL1B	78.329	-0.766886	0.314868	-2.43558	0.0148679	0.295256
LOC102075067	168.906	0.541938	0.222944	2.43082	0.0150645	0.297764
MYL9	44.8259	-0.691389	0.284529	-2.42994	0.0151011	0.297764
CREG1	53752.1	-0.493093	0.203283	-2.42565	0.0152812	0.298339
LOC102066700	279.033	0.707867	0.292523	2.41987	0.0155261	0.298339
MEIS1	57.1042	-0.663876	0.27428	-2.42043	0.0155022	0.298339
NCOA4	17490.5	0.31543	0.130305	2.4207	0.0154907	0.298339
NOCT	39.3426	-1.84382	0.761348	-2.42178	0.0154448	0.298339
RIOK1	15.2336	1.29783	0.535255	2.42469	0.0153213	0.298339
SEH1L	585.516	0.727782	0.299987	2.42604	0.0152644	0.298339
SLC26A5	76.0803	2.12536	0.878205	2.42011	0.0155157	0.298339
TCF12	7017.45	-0.346004	0.142623	-2.426	0.0152661	0.298339
LOC102065606	1008.19	0.394699	0.163327	2.41662	0.0156653	0.299318
LOC113460539	491.218	0.898766	0.371886	2.41678	0.0156585	0.299318
LOC102071790	80.1277	-1.72936	0.71603	-2.41521	0.0157262	0.299637
MAD1L1	38.3526	0.756801	0.313556	2.41361	0.0157954	0.300114
INPP5K	4219.05	-0.482689	0.200266	-2.41024	0.0159422	0.300872
ITGB3	561.193	-0.456706	0.189533	-2.40964	0.0159684	0.300872
VEZF1	7238.07	-0.473412	0.196361	-2.41092	0.0159123	0.300872
BTK	89.9998	-0.569875	0.236688	-2.40771	0.0160531	0.301629
TPD52L2	167.591	0.545763	0.22682	2.40616	0.0161214	0.302076
TAB1	117.021	-1.08615	0.452158	-2.40215	0.0162988	0.304559
ATF1	127.649	-0.543614	0.226464	-2.40045	0.0163751	0.305143
MARCH2	4573.02	-0.402145	0.16848	-2.3869	0.0169911	0.307377
ATPAF2	62.5573	0.6514	0.272847	2.38742	0.0169673	0.307377
BRIX1	98.402	0.485402	0.20305	2.39056	0.0168227	0.307377
CENPV	18.5228	-0.875835	0.366206	-2.39165	0.016773	0.307377
CHMP5	896.147	0.358684	0.14984	2.39378	0.0166758	0.307377
DHX35	46.2935	0.772724	0.323402	2.38936	0.0168777	0.307377
DIAPH2	153.936	-0.526228	0.21977	-2.39445	0.0166455	0.307377
GOSR1	392.182	0.42501	0.178136	2.38587	0.0170388	0.307377
LAMC1	17.1012	1.3962	0.585066	2.38641	0.017014	0.307377
PDCL	205.661	0.438428	0.183069	2.39488	0.0166257	0.307377
RBM45	28.9907	-0.886568	0.371301	-2.38774	0.0169525	0.307377
YPEL2	1249.02	-0.394132	0.164866	-2.39061	0.0168203	0.307377
PPIB	179.53	0.54808	0.23002	2.38275	0.0171838	0.309171
DECR1	22.4445	-0.774179	0.325235	-2.38037	0.0172952	0.31022
DNAJB4	7987.96	-0.478337	0.201429	-2.37472	0.0175622	0.31022
EZH2	38.9183	0.874343	0.367626	2.37835	0.0173904	0.31022
LOC102060897	357.928	-0.529068	0.222691	-2.37579	0.0175113	0.31022
RECQL	63.1384	0.845864	0.356175	2.37486	0.0175558	0.31022
UAP1	127.591	-0.49474	0.208148	-2.37687	0.0174602	0.31022
ZBTB21	546.1	-0.434658	0.182936	-2.37602	0.0175007	0.31022
CREBL2	10573.5	-0.482979	0.203632	-2.37182	0.0177006	0.311045
NAA15	212.48	0.362164	0.152661	2.37234	0.0176758	0.311045
ABCC4	325.527	0.536129	0.226501	2.36701	0.0179326	0.311889
AMPD3	192.02	-0.550053	0.232312	-2.36774	0.0178971	0.311889
BAZ1A	3332.88	0.348333	0.147152	2.36717	0.0179248	0.311889
LOC102062707	16.0296	0.865575	0.365439	2.36859	0.017856	0.311889
CUL1	467.897	0.307585	0.130098	2.36426	0.0180663	0.313411
FAM210B	22.6573	0.936538	0.39638	2.36273	0.0181409	0.313715
PHF5A	116.986	0.469112	0.198607	2.36201	0.0181763	0.313715
GPD1L	27.682	0.769833	0.326281	2.35942	0.0183035	0.315108
LOC106630026	52.0478	-0.568942	0.241362	-2.35721	0.0184126	0.316184
ALKBH5	3344.1	-0.348049	0.149422	-2.3293	0.0198429	0.317288
ARL8B	639.029	-0.264733	0.113381	-2.3349	0.0195486	0.317288
ATF6	1966.3	-0.328041	0.139838	-2.34586	0.0189832	0.317288
BID	22.8033	0.921858	0.392582	2.34819	0.0188647	0.317288
CASP6	28.3578	-0.907592	0.386134	-2.35046	0.0187503	0.317288
CCDC84	84.3711	-0.564456	0.24311	-2.32181	0.0202429	0.317288
CDC42EP1	135.501	-0.448101	0.191522	-2.33968	0.0193002	0.317288
CNOT2	444.638	0.404996	0.173992	2.32767	0.0199296	0.317288
DKC1	41.1116	0.607984	0.261288	2.32687	0.0199724	0.317288
EAF2	16.3088	1.51918	0.653636	2.3242	0.0201148	0.317288
EIF2B3	288.68	0.420397	0.180632	2.32736	0.019946	0.317288
FECH	996.296	0.601647	0.25877	2.32503	0.0200705	0.317288
HEG1	30.7148	1.45653	0.623642	2.33552	0.0195161	0.317288
HIF1A	135.102	-0.538529	0.232211	-2.31913	0.0203877	0.317288
HMGN1	25.5344	-0.686777	0.293169	-2.34259	0.0191503	0.317288
HSCB	105.46	0.663197	0.283607	2.33844	0.0193646	0.317288
IKZF1	500.965	0.651858	0.279774	2.32994	0.0198093	0.317288
KARS	2838.42	0.386777	0.166167	2.32764	0.0199311	0.317288
LGALS8	938.517	0.5423	0.233648	2.32101	0.0202862	0.317288
LOC102061105	143.539	0.355028	0.152396	2.32964	0.0198249	0.317288
LOC102066550	164.477	-1.08846	0.466769	-2.33189	0.0197062	0.317288
LOC102073910	410.887	0.471858	0.201067	2.34677	0.0189367	0.317288
LOC106629858	61.1635	-0.576941	0.245595	-2.34915	0.0188163	0.317288
MAEA	14162.2	-0.370257	0.159343	-2.32365	0.0201442	0.317288
MBTPS2	133.04	0.443405	0.191205	2.31901	0.0203948	0.317288
MINDY2	7401.13	-0.560491	0.238478	-2.35029	0.018759	0.317288
MORC3	243.098	0.450578	0.194181	2.32041	0.0203189	0.317288
MTPAP	23.2327	0.925424	0.393473	2.35194	0.0186759	0.317288
MYNN	326.926	0.441499	0.187633	2.35299	0.0186233	0.317288
OSTC	283.11	-0.468526	0.200619	-2.3354	0.0195225	0.317288
PCID2	945.639	-0.580297	0.249666	-2.32429	0.02011	0.317288
RAB11B	4481.75	-0.428428	0.182723	-2.34469	0.0190431	0.317288
SIKE1	696.336	0.385999	0.164974	2.33975	0.0192968	0.317288
SMAD7	138.687	-0.584117	0.250925	-2.32786	0.0199198	0.317288
SMURF2	47.6044	0.735973	0.316835	2.32289	0.020185	0.317288
TBL1XR1	337.802	0.471175	0.201917	2.33351	0.0196214	0.317288
TERF2IP	180.597	0.441237	0.188663	2.33875	0.0193483	0.317288
TMOD1	4210.49	0.373333	0.160051	2.33258	0.0196702	0.317288
TNRC6B	10897.4	-0.424586	0.181027	-2.34542	0.0190054	0.317288
TRMT61B	326.001	0.469813	0.201527	2.33127	0.0197391	0.317288
ZYX	493.03	-0.416868	0.177885	-2.34346	0.0191056	0.317288
RELL2	201.493	-0.752573	0.324852	-2.31666	0.0205222	0.318541
ATP2A3	570.136	-0.495504	0.21399	-2.31555	0.0205831	0.318563
RPL35A	1401.98	0.631428	0.272844	2.31424	0.0206545	0.318563
TRIM13	21.2883	0.959933	0.414827	2.31406	0.0206646	0.318563
INPP5J	40.0626	-0.992826	0.429334	-2.31248	0.0207512	0.319032
POPDC2	561.433	0.84196	0.364202	2.31179	0.020789	0.319032
MIGA1	160.611	0.384837	0.16653	2.31091	0.0208377	0.319056
LOC106630007	133.124	0.716575	0.310351	2.30892	0.020948	0.320022
EPRS	465.208	0.450934	0.195587	2.30554	0.0211366	0.320813
EXOG	146.139	0.915345	0.398178	2.29883	0.0215145	0.320813
F2RL3	91.3428	-0.607958	0.263902	-2.30372	0.0212381	0.320813
LOC102061461	49.223	-0.58591	0.254883	-2.29874	0.02152	0.320813
LOC102070092	226.158	-0.381545	0.165835	-2.30075	0.021406	0.320813
LOC106629643	126.975	-0.598398	0.259942	-2.30204	0.0213326	0.320813
LOC106630235	31.4617	-1.5484	0.672001	-2.30416	0.0212135	0.320813
LOC113459373	17.2972	-1.13104	0.491688	-2.30031	0.0214305	0.320813
NAE1	175.7	0.799962	0.347882	2.29952	0.0214756	0.320813
RNF144B	68.4378	0.780829	0.338569	2.30626	0.021096	0.320813
TOB2	845.8	0.442217	0.19237	2.29878	0.0215173	0.320813
IRF7	2811.12	0.8787	0.382563	2.29688	0.0216259	0.321685
AKIRIN2	1580.52	-0.326196	0.142155	-2.29465	0.0217534	0.322008
FAM199X	148.191	-0.567703	0.247472	-2.29401	0.02179	0.322008
KATNB1	563.815	0.441123	0.192179	2.29538	0.0217113	0.322008
DENND4A	249.179	-0.584583	0.254951	-2.29292	0.0218524	0.322228
SLC7A5	46.9316	0.967963	0.422362	2.29179	0.0219178	0.322492
CUNH6orf106	6322.11	-0.362413	0.158258	-2.29001	0.0220207	0.323303
ADAL	342.019	0.627095	0.274144	2.28746	0.0221688	0.324776
N4BP2	90.6038	1.19471	0.522644	2.2859	0.0222602	0.325411
FHL3	95.1911	-0.468016	0.205063	-2.2823	0.0224716	0.326538
GMPPB	66.1766	-0.461762	0.202555	-2.27969	0.0226261	0.326538
IP6K1	861.446	-0.292394	0.128171	-2.28129	0.0225313	0.326538
LOC102063020	15.7445	1.12339	0.492104	2.28282	0.0224407	0.326538
LOC113460680	51.5923	-0.486229	0.213161	-2.28104	0.0225458	0.326538
PRRC2C	1722.14	-0.485469	0.212953	-2.27971	0.0226251	0.326538
RNF8	167.403	0.486331	0.213521	2.27767	0.0227463	0.327576
LOC102071011	195.161	2.05616	0.903143	2.27667	0.0228059	0.327738
KMT2E	3703.3	-0.367006	0.161328	-2.27491	0.0229115	0.327867
SLC44A2	98.7015	0.770715	0.338672	2.2757	0.022864	0.327867
LONRF1	2553.79	-0.290081	0.127598	-2.2734	0.0230019	0.328468
SCMH1	33.8112	-0.871605	0.383987	-2.26988	0.0232146	0.330808
CNP	50.8271	1.06542	0.469808	2.26778	0.0233424	0.331237
EIF2AK4	965.898	0.592069	0.261046	2.26806	0.0233254	0.331237
LOC102073848	66.7948	0.665028	0.293652	2.26468	0.0235322	0.331972
NDUFB4	761.808	0.625431	0.276185	2.26454	0.023541	0.331972
TAF1D	49.8215	1.0414	0.459681	2.26548	0.0234834	0.331972
NOL6	283.396	-0.684068	0.302317	-2.26275	0.0236508	0.332829
PPIE	20.3995	0.765116	0.338313	2.26156	0.0237244	0.333174
DNM1	18.7382	-0.875725	0.387388	-2.26059	0.0237848	0.333332
EIF2S3	509.764	0.355766	0.15756	2.25797	0.0239475	0.334919
ISCU	4451	-0.516083	0.228792	-2.25569	0.0240903	0.336145
SMS	63.789	0.820535	0.363876	2.25498	0.0241343	0.336145
VRK3	23.8427	0.992347	0.440821	2.25113	0.024377	0.338831
DDX46	1309.7	0.292723	0.130132	2.24943	0.0244853	0.339639
SIAH1	670.153	-0.388033	0.172633	-2.24773	0.0245932	0.340441
LOC102069606	169.2	-0.659906	0.293956	-2.24492	0.0247734	0.342236
CCDC86	58.6821	0.629402	0.280599	2.24306	0.0248928	0.34249
SLC25A24	1653.12	-0.386326	0.172173	-2.24382	0.0248439	0.34249
IPO8	48.7765	1.01269	0.452708	2.23696	0.0252891	0.343759
LOC102071722	42.51	-0.764631	0.341775	-2.23723	0.0252712	0.343759
RSPRY1	289.166	0.466659	0.208428	2.23895	0.0251594	0.343759
SHROOM2	114.364	-0.520441	0.232372	-2.23969	0.0251109	0.343759
SLC20A1	6181.79	-0.364242	0.162744	-2.23813	0.0252128	0.343759
UPF2	2080.46	0.381548	0.170348	2.23981	0.0251032	0.343759
ADARB1	32.1174	-0.937863	0.420681	-2.22939	0.025788	0.343763
CEL	1087.88	-0.673963	0.302325	-2.22927	0.0257962	0.343763
CKAP5	87.4764	0.498244	0.222975	2.23453	0.0254482	0.343763
CNBP	3720.33	-0.492035	0.220469	-2.23176	0.0256305	0.343763
GMPR	359.748	0.683664	0.3066	2.22983	0.025759	0.343763
INF2	250.295	-0.499499	0.224011	-2.22979	0.0257611	0.343763
LOC102060895	362.73	0.399852	0.179287	2.23024	0.0257317	0.343763
POLR1E	305.764	-0.34511	0.154679	-2.23114	0.0256716	0.343763
TMBIM1	3353.77	-0.33596	0.150499	-2.23231	0.0255945	0.343763
WBP2NL	5697.31	-0.386893	0.17307	-2.23547	0.0253868	0.343763
LOC106629857	66.5647	-0.550024	0.247005	-2.22678	0.0259622	0.345297
LOC113460602	1688.82	-0.494018	0.221966	-2.22565	0.0260377	0.345623
LOC102072751	91.1911	0.490986	0.220715	2.22453	0.0261131	0.345948
FLI1	453.594	-0.385729	0.173613	-2.22177	0.0262989	0.346379
NANP	215.812	0.631124	0.28401	2.22219	0.0262707	0.346379
SERPINB1	75.606	1.37781	0.619942	2.22249	0.0262502	0.346379
GSN	159.837	-0.628657	0.283579	-2.21687	0.026632	0.348087
HELZ2	4019.67	0.544847	0.24568	2.21771	0.0265743	0.348087
LIPA	479.368	0.616933	0.278293	2.21684	0.0266338	0.348087
THOC1	237.89	0.498921	0.224915	2.21826	0.0265372	0.348087
BCLAF3	210.476	0.943395	0.426062	2.21422	0.0268136	0.349734
NAA16	190.192	0.504617	0.227972	2.2135	0.026863	0.349734
FANCE	427.893	1.11037	0.50202	2.2118	0.0269805	0.350183
SETDB1	72.6907	-0.502732	0.227437	-2.21042	0.0270759	0.350183
TRMT1L	67.3053	0.458523	0.207475	2.21002	0.027104	0.350183
YBX3	4351.72	-0.427575	0.193442	-2.21035	0.0270807	0.350183
VIM	5480.73	0.26947	0.122008	2.20862	0.0272011	0.35077
COPG1	116.067	0.399118	0.181029	2.20472	0.0274739	0.353616
STX17	89.1891	0.909698	0.413141	2.20191	0.027672	0.35549
EFR3A	58.8872	0.662588	0.301098	2.20057	0.0277662	0.356027
GMEB2	25.0444	0.685148	0.311633	2.19857	0.0279084	0.357174
PAIP1	337.51	0.521995	0.237576	2.19717	0.028008	0.357774
SF3A3	318.041	0.395412	0.180129	2.19516	0.0281518	0.358334
RPSA	5160.1	-0.502311	0.228834	-2.19509	0.0281574	0.358334
FAM43A	18.9519	-0.837181	0.381757	-2.19297	0.0283097	0.358925
LTV1	442.695	0.468574	0.213659	2.19309	0.0283011	0.358925
LOC106629737	149.025	1.20337	0.549471	2.19005	0.0285209	0.360928
ATP5PF	646.254	0.594896	0.272015	2.187	0.0287423	0.363053
EIF2B1	40.8498	0.603303	0.276076	2.18528	0.0288684	0.363866
FXR1	12380	-0.330827	0.151432	-2.18466	0.028914	0.363866
BMS1	114.809	0.661351	0.303535	2.17883	0.029344	0.368594
LOC102063161	146.299	-0.383629	0.176424	-2.17447	0.0296696	0.371308
SNX30	19.5279	1.25784	0.578387	2.17474	0.0296497	0.371308
ARRDC3	1568.45	-0.490057	0.226034	-2.16807	0.0301535	0.372552
CABLES2	2148.71	-0.32109	0.147997	-2.16957	0.0300395	0.372552
LOC102064584	11151.2	-0.290971	0.13418	-2.16852	0.0301194	0.372552
LOC102069482	2175.97	0.593378	0.27355	2.16918	0.0300691	0.372552
PCCB	51.1901	0.984878	0.454073	2.16898	0.0300839	0.372552
TIMM13	195.296	0.553981	0.255311	2.16983	0.0300199	0.372552
TOPORS	1493.67	-0.449518	0.207016	-2.17142	0.0298994	0.372552
LOC102065441	96.2193	0.678865	0.313458	2.16573	0.0303321	0.374077
PHF12	1420.84	-0.380332	0.175673	-2.165	0.0303873	0.374079
MAPK13	92.9497	-0.569848	0.263324	-2.16406	0.03046	0.374294
ABHD18	53.3769	0.773108	0.359145	2.15263	0.0313475	0.374835
ADK	675.635	0.536175	0.248755	2.15543	0.0311281	0.374835
ANKRD13C	241.621	-0.330025	0.153162	-2.15475	0.0311816	0.374835
ASXL1	652.78	-0.380007	0.176403	-2.15419	0.0312251	0.374835
BAG1	48.8368	0.640549	0.297118	2.15587	0.0310937	0.374835
CSTF3	464.669	-0.434999	0.202303	-2.15023	0.0315368	0.374835
CUNH4orf50	17.7427	1.09944	0.511135	2.15099	0.0314772	0.374835
CUX2	45.1787	-0.661699	0.306848	-2.15644	0.0310496	0.374835
EFL1	119.832	0.906949	0.420825	2.15517	0.0311486	0.374835
HIPK1	6343.69	-0.449577	0.208875	-2.15238	0.0313677	0.374835
IQCB1	46.6924	0.915372	0.425174	2.15293	0.0313239	0.374835
LOC102073581	47.768	1.07883	0.4996	2.15939	0.0308195	0.374835
LOC106630226	16.0212	-0.675538	0.314141	-2.15043	0.0315213	0.374835
MTRF1	33.1921	0.534845	0.248315	2.15389	0.0312485	0.374835
PHKA2	24.6929	-0.951516	0.442562	-2.15002	0.031554	0.374835
RAB2A	329.713	-0.27831	0.128744	-2.16173	0.0306392	0.374835
RPS15A	1848.1	-0.464834	0.215083	-2.16118	0.0306813	0.374835
TCTN3	194.302	0.797632	0.369372	2.15943	0.030817	0.374835
USP37	74.0458	0.599301	0.277486	2.15975	0.0307921	0.374835
OFD1	248.392	0.460198	0.214309	2.14735	0.0317652	0.376684
BCAP29	627.369	0.372034	0.173572	2.14339	0.0320814	0.377778
CPSF2	235.889	0.344473	0.160804	2.14219	0.0321778	0.377778
DNASE1L3	87.3601	-0.824283	0.385064	-2.14064	0.032303	0.377778
LOC102067697	69.0609	-0.57749	0.269186	-2.14532	0.0319273	0.377778
LOC102074390	110.177	0.470671	0.219471	2.14458	0.0319867	0.377778
PDCL3	59.1511	0.93813	0.438153	2.1411	0.0322657	0.377778
RNASEH1	81.8797	0.433216	0.202323	2.14122	0.0322566	0.377778
TRAM2	54.545	-0.560515	0.261475	-2.14367	0.0320595	0.377778
TRUB1	20.6137	0.807201	0.377286	2.13949	0.0323957	0.37821
WDR59	288.285	0.410193	0.19191	2.13743	0.0325632	0.379512
EMSY	1010.38	-0.319949	0.149869	-2.13485	0.0327733	0.380686
LOC113460293	78.159	-0.821733	0.38492	-2.13481	0.0327762	0.380686
ART4	197.035	0.620749	0.290884	2.13401	0.0328422	0.380802
CHCHD6	144.795	0.574397	0.269782	2.12911	0.033245	0.38122
OTUD1	9910.32	-0.523784	0.245901	-2.13006	0.0331667	0.38122
PEX26	185.371	1.315	0.61716	2.13073	0.0331115	0.38122
SH3BGRL	223.453	-0.399081	0.187376	-2.12984	0.0331849	0.38122
SOGA1	20.7278	-0.738701	0.347005	-2.12879	0.0332718	0.38122
THADA	24.9736	1.02051	0.478487	2.13278	0.0329428	0.38122
ZRSR2	496.606	0.310356	0.145581	2.13184	0.0330203	0.38122
EIF2B5	760.962	0.413523	0.194642	2.12453	0.0336256	0.382039
IFRD2	353.044	0.579262	0.272672	2.12439	0.0336376	0.382039
LOC102068964	19.2732	1.16	0.546346	2.1232	0.0337374	0.382039
LOC102074921	3355.69	-0.360842	0.169922	-2.12357	0.0337061	0.382039
PGS1	53.5042	0.569433	0.267947	2.12517	0.0335725	0.382039
RNF213	803.194	1.08023	0.508547	2.12415	0.0336575	0.382039
VPS26C	103.589	0.454494	0.213859	2.12521	0.0335693	0.382039
LOC113459928	237.375	-0.60112	0.283395	-2.12114	0.0339104	0.382719
MCU	87.898	0.521782	0.245976	2.12127	0.0338989	0.382719
WASHC5	71.3577	0.49913	0.235415	2.12022	0.0339879	0.382956
GRK6	37.7507	-0.557551	0.263176	-2.11855	0.0341289	0.383349
VIPAS39	78.4792	0.483848	0.228396	2.11846	0.0341357	0.383349
INSIG2	159.886	0.751519	0.354974	2.11711	0.0342506	0.384003
GCLC	6341.78	-0.343841	0.162598	-2.11467	0.0344578	0.385689
LOC113458836	1664.03	-0.670237	0.317074	-2.11382	0.034531	0.385871
CUNH3orf33	19.7632	0.790848	0.37467	2.11079	0.0347907	0.386578
LETM1	954.717	0.4009	0.190199	2.10779	0.0350492	0.386578
LOC113459478	32.2138	-0.709867	0.33607	-2.11226	0.0346644	0.386578
NPRL3	1092.15	-0.538226	0.255167	-2.10931	0.0349179	0.386578
PPIL2	264.766	0.390162	0.185106	2.10778	0.0350502	0.386578
PSMG3	35.5311	-0.594991	0.28215	-2.10878	0.0349637	0.386578
SNX2	1472.82	0.34403	0.163185	2.10822	0.0350117	0.386578
WDR41	94.9098	0.620224	0.294079	2.10904	0.0349411	0.386578
WDR82	95.4522	0.40244	0.191102	2.10589	0.0352139	0.387753
LOC102071260	71.1687	0.452118	0.215073	2.10216	0.0355394	0.390703
LOC102072901	37.489	0.649561	0.309103	2.10144	0.0356025	0.390763
DNM1L	247.525	0.514761	0.245038	2.10074	0.0356638	0.390803
LOC102067034	69.966	-0.517857	0.246681	-2.0993	0.0357907	0.391562
EBNA1BP2	19.5945	0.808367	0.385427	2.09733	0.0359643	0.391786
SLC26A2	42.5924	0.808204	0.385391	2.0971	0.0359845	0.391786
ZNF326	522.577	0.276807	0.131975	2.09742	0.0359561	0.391786
TMCO3	2300.86	-0.337995	0.161228	-2.09638	0.0360489	0.391858
HERC3	36.2167	0.897104	0.428199	2.09506	0.0361653	0.392495
OSGEPL1	144.668	0.845974	0.404332	2.09228	0.0364139	0.393932
SMCO3	384.107	0.619227	0.295871	2.09289	0.0363587	0.393932
FICD	64.5955	-0.464874	0.222469	-2.08961	0.0366529	0.395886
MGST1	56.4478	0.88036	0.421643	2.08793	0.0368043	0.39689
STIL	163.121	-0.614256	0.294363	-2.08673	0.0369123	0.397423
LOC102072012	55.7209	0.867794	0.416058	2.08575	0.0370012	0.397748
CUL4A	5611.23	-0.320457	0.153741	-2.0844	0.0371237	0.397994
RDX	1037.9	0.322168	0.154576	2.08421	0.0371414	0.397994
GLIPR2	230.765	1.19285	0.572773	2.08258	0.0372897	0.398324
LOC113459760	1338.67	-0.542411	0.26042	-2.08283	0.0372666	0.398324
CMIP	274.976	-0.415429	0.199982	-2.07733	0.0377709	0.399688
DNAJC1	27.9979	0.901774	0.434037	2.07764	0.0377424	0.399688
LOC102064430	32.7795	-1.39564	0.670908	-2.08023	0.0375045	0.399688
LSM14A	5616.81	-0.332173	0.1599	-2.07738	0.0377661	0.399688
PIP5K1B	235.011	0.39374	0.189512	2.07765	0.0377418	0.399688
ZFYVE26	468.967	0.330604	0.159095	2.07803	0.037707	0.399688
ODC1	69.1372	0.617803	0.297864	2.07411	0.0380693	0.402218
RNASET2	406.421	0.691472	0.333603	2.07274	0.0381966	0.40231
TNRC6A	146.334	0.515453	0.248609	2.07335	0.0381398	0.40231
SYCP3	19.2559	-0.902892	0.436352	-2.06918	0.0385291	0.405182
SPCS1	209.795	0.392167	0.18973	2.06697	0.0387369	0.406738
DSTN	1743.89	-0.367011	0.177636	-2.06609	0.0388199	0.406979
INTS14	59.4526	0.573653	0.277738	2.06545	0.0388804	0.406984
CDKAL1	25.8833	0.668806	0.324162	2.06319	0.0390949	0.40797
SMIM15	134.299	0.427669	0.207273	2.06331	0.0390834	0.40797
CHRNB3	77.9235	0.551259	0.267617	2.05988	0.0394099	0.410479
SART3	1894.84	-0.497707	0.241676	-2.0594	0.0394563	0.410479
RPAP2	71.2928	0.611264	0.296914	2.05873	0.0395205	0.410517
PFKFB3	3059.93	-0.550424	0.267535	-2.05739	0.0396488	0.41122
ACTR10	185.495	0.498591	0.242876	2.05286	0.0400861	0.412177
ALG1	115.234	-0.480094	0.233828	-2.05319	0.0400539	0.412177
ALG2	46.7242	-0.711867	0.347874	-2.04633	0.0407236	0.412177
ASNSD1	52.0428	0.820748	0.401507	2.04417	0.0409368	0.412177
AZI2	570.335	0.407436	0.198581	2.05174	0.0401952	0.412177
BRPF3	2233.4	-0.420457	0.205829	-2.04274	0.0410779	0.412177
DMC1	117.764	-0.927997	0.45184	-2.05382	0.0399934	0.412177
DYNC1I2	386.071	0.39997	0.195252	2.04848	0.0405127	0.412177
LMLN	86.2654	0.743024	0.362426	2.05014	0.040351	0.412177
LOC102061978	906.169	0.70947	0.346412	2.04805	0.0405548	0.412177
LOC102070824	181.463	-0.79487	0.388664	-2.04513	0.0408417	0.412177
LOC106630112	319.807	0.722637	0.35309	2.04661	0.0406963	0.412177
MKNK2	14989.3	-0.322435	0.15772	-2.04435	0.0409189	0.412177
NRP1	356.497	-0.480171	0.234385	-2.04864	0.0404972	0.412177
PNPLA4	129.527	0.610511	0.298799	2.04321	0.0410313	0.412177
PXK	77.593	0.638624	0.312515	2.0435	0.0410031	0.412177
SEPSECS	28.6738	0.683869	0.33307	2.05323	0.0400501	0.412177
TRPC3	236.754	-0.472819	0.231349	-2.04375	0.0409781	0.412177
TSC22D2	3697.92	-0.270406	0.131855	-2.05078	0.040288	0.412177
TXN	6028.88	-0.446775	0.218062	-2.04885	0.0404771	0.412177
UXS1	23.294	0.854039	0.41808	2.04277	0.0410756	0.412177
WDR70	302.307	0.437299	0.213303	2.05013	0.0403516	0.412177
LOC102065492	172.887	-0.447524	0.219257	-2.04109	0.0412416	0.412763
MUL1	542.397	0.459751	0.225266	2.04093	0.041258	0.412763
FLOT2	167.702	0.487993	0.239215	2.03997	0.0413529	0.413102
MOSPD2	42.8134	0.89385	0.438336	2.03919	0.0414311	0.413275
MAP3K20	1401.27	0.507285	0.249106	2.03642	0.0417077	0.415424
LOC102074135	114.708	1.53125	0.752181	2.03575	0.0417757	0.415491
LOC102072605	77.9607	-0.728379	0.358	-2.03458	0.0418932	0.416049
LMO2	4645.21	-0.463468	0.228031	-2.03248	0.0421047	0.417538
ADAM10	2388.34	-0.306006	0.150785	-2.02942	0.0424154	0.419365
DRG2	28.4907	0.625629	0.308806	2.02596	0.042769	0.419365
EIF2AK2	504.991	1.07303	0.529902	2.02497	0.0428709	0.419365
GLS	1157.94	0.325278	0.16073	2.02375	0.0429954	0.419365
GSR	665.207	-0.400756	0.197868	-2.02537	0.0428292	0.419365
HIPK3	65.7556	-0.55493	0.274031	-2.02507	0.0428606	0.419365
LOC102065237	442.2	-0.394368	0.194434	-2.02829	0.042531	0.419365
LOC102068726	187.082	-0.425492	0.209904	-2.02708	0.0426542	0.419365
LOC113459234	29.1312	-0.818383	0.403875	-2.02633	0.0427312	0.419365
P2RY1	103.567	-0.516242	0.254949	-2.02489	0.042879	0.419365
PTPN21	150.595	0.504675	0.249418	2.02341	0.0430308	0.419365
SNRPD1	50.9453	-0.488946	0.241587	-2.0239	0.0429809	0.419365
PQLC1	54.5361	-0.516451	0.255392	-2.02219	0.0431565	0.419986
FBXL5	4001.5	-0.398296	0.197047	-2.02133	0.0432461	0.420256
DDHD2	855.408	0.435788	0.215814	2.01927	0.0434587	0.420514
LOC106630255	20.7547	-1.07612	0.532847	-2.01957	0.0434283	0.420514
STX16	437.592	0.278869	0.13809	2.01947	0.0434385	0.420514
POC1B	15.7336	-0.901193	0.446883	-2.01662	0.043735	0.421984
SELENOO	3007.37	0.480726	0.238343	2.01695	0.0437005	0.421984
TMEM41A	122.345	0.749077	0.37213	2.01295	0.0441201	0.425095
PMPCA	66.4837	0.537874	0.267321	2.01209	0.0442103	0.425359
MFSD8	168.612	0.558436	0.277916	2.00937	0.0444982	0.427523
UBLCP1	475.395	0.280818	0.139851	2.00799	0.0446449	0.428326
ALKBH1	90.1509	0.494898	0.246763	2.00556	0.044903	0.428378
CMTM6	525.693	0.491997	0.245276	2.00589	0.0448676	0.428378
LOC102065500	691.555	0.834443	0.415869	2.0065	0.0448024	0.428378
PPDPF	56.6569	-0.78002	0.38877	-2.00638	0.0448156	0.428378
FOCAD	232.317	0.367232	0.183179	2.00477	0.0449877	0.428583
MED6	372.007	0.43906	0.219126	2.00369	0.0451031	0.42908
DCAF6	1109.48	0.278024	0.138892	2.00173	0.0453134	0.429875
INTS8	201.703	0.495244	0.247345	2.00224	0.0452591	0.429875
PGAP1	53.2425	0.968181	0.484674	1.99759	0.045761	0.433515
CCDC57	29.3651	0.630379	0.315906	1.99546	0.0459926	0.43454
EFCC1	22.9932	-1.00723	0.505069	-1.99424	0.0461254	0.43454
FAM83H	1709.04	0.421651	0.211428	1.9943	0.0461194	0.43454
RTCB	33.1303	0.692239	0.347085	1.99444	0.0461042	0.43454
KAT2B	5420.09	0.238775	0.119777	1.9935	0.0462072	0.434707
RUFY3	33.4685	-0.717286	0.359951	-1.99273	0.0462907	0.434888
NFU1	767.875	0.496561	0.249274	1.99202	0.0463684	0.435016
CTNNBL1	98.3152	0.375827	0.188781	1.99081	0.046502	0.435667
CDKL2	66.6674	0.761508	0.382743	1.98961	0.0466341	0.435701
PRRG4	179.281	0.511838	0.257215	1.98992	0.0465996	0.435701
EEF2K	14.558	0.823162	0.413868	1.98895	0.046707	0.435782
OTUD6B	18.6947	-0.872246	0.438876	-1.98745	0.0468722	0.43615
RAPGEF2	24.428	-0.768907	0.386885	-1.98743	0.046875	0.43615
SLC24A3	45.2792	-0.569047	0.28661	-1.98544	0.0470954	0.4376
FLT4	105.416	-0.512456	0.258201	-1.98472	0.0471758	0.437748
FDXR	42.926	0.617414	0.311191	1.98404	0.0472517	0.437853
CCDC6	24.2749	-0.589381	0.297219	-1.98298	0.0473691	0.438342
BABAM2	158.24	0.848458	0.428092	1.98195	0.0474845	0.438811
LOC102064305	204.369	0.352747	0.178239	1.97907	0.0478086	0.439411
RAB11A	524.48	0.432196	0.218321	1.97963	0.0477448	0.439411
SNN	17.0335	-0.697774	0.352369	-1.98024	0.0476767	0.439411
STRAP	140.768	0.339119	0.171351	1.97909	0.0478058	0.439411
CNGB1	23.8134	-0.656399	0.332197	-1.97593	0.0481625	0.439981
GTF2F2	104.464	0.495976	0.250832	1.97733	0.0480049	0.439981
LOC102067419	263.118	0.469578	0.237566	1.97662	0.0480847	0.439981
PITPNM2	84.9526	0.573524	0.290297	1.97565	0.0481949	0.439981
PLPP2	724.535	0.476239	0.240997	1.97612	0.0481409	0.439981
SMTN	52.8437	-0.502139	0.254262	-1.97489	0.0482807	0.440172
LOC106630042	39.8794	0.981272	0.498384	1.96891	0.0489638	0.4458
RPL37	3746.08	-0.437197	0.222156	-1.96797	0.0490709	0.446177
CCT6A	111.128	0.500474	0.254593	1.96578	0.0493241	0.446683
DDX27	479.804	0.519657	0.264335	1.96591	0.0493095	0.446683
RRP1B	893.045	-0.434812	0.221087	-1.9667	0.0492177	0.446683
GALNT7	24.2016	1.05461	0.53688	1.96433	0.0494915	0.447601
B2M	34997.5	0.366111	0.186527	1.96278	0.049672	0.448635
GAMT	43.4909	1.20776	0.615924	1.96088	0.0498927	0.450029
HNRNPAB	11750.1	-0.265147	0.135498	-1.95683	0.0503675	0.453709
VPS54	174.995	0.454941	0.232655	1.95543	0.0505323	0.45459
RUNX1T1	36.7238	0.764986	0.391656	1.95321	0.0507948	0.456346
CEP19	435.397	0.570874	0.29256	1.95131	0.0510203	0.456485
DPY19L1	65.8712	-0.583197	0.298798	-1.95181	0.0509605	0.456485
SMN1	164.023	0.509858	0.261357	1.95081	0.0510795	0.456485
TUBB6	125.467	1.15365	0.591241	1.95124	0.0510285	0.456485
NDUFS4	105.365	0.542106	0.27808	1.94946	0.0512409	0.456852
SP4	127.034	-0.629013	0.32268	-1.94934	0.0512552	0.456852
MTMR3	5120.21	-0.353435	0.181422	-1.94814	0.0513986	0.457528
PAK2	463.31	-0.268766	0.138043	-1.94698	0.0515374	0.457952
SGCG	144.932	1.82004	0.934979	1.94661	0.0515812	0.457952
SIVA1	20.6316	0.969753	0.498395	1.94575	0.0516848	0.458272
FBXO42	238.304	-0.269266	0.138449	-1.94487	0.0517905	0.458609
PRKAR2A	53.1963	1.08025	0.555919	1.94318	0.0519941	0.459812
ACP1	155.371	0.633734	0.326281	1.9423	0.0521012	0.460159
ING3	973.143	-0.301659	0.155383	-1.94139	0.0522104	0.460525
CCDC134	14.2519	-0.974932	0.502501	-1.94016	0.0523602	0.460648
DPY19L3	193.303	0.646028	0.332884	1.9407	0.0522947	0.460648
SNX29	54.6277	0.570245	0.294115	1.93885	0.0525193	0.461449
LOC113459443	115.061	-0.523085	0.269882	-1.9382	0.0525988	0.46155
ATP6V0C	1963.63	-0.367096	0.189534	-1.93684	0.0527649	0.461917
CCNYL1	131.245	-0.497385	0.256963	-1.93563	0.0529131	0.461917
NOL7	73.399	-0.889921	0.459709	-1.93584	0.0528877	0.461917
TUBGCP5	607.5	0.437556	0.225994	1.93614	0.0528509	0.461917
ACP2	184.028	0.345029	0.178405	1.93397	0.0531172	0.46217
ADAM9	52.9219	-0.566038	0.292702	-1.93384	0.0531331	0.46217
FYCO1	1924.05	0.286481	0.148174	1.93342	0.0531847	0.46217
GALK1	22.4136	-0.776756	0.401803	-1.93318	0.0532146	0.46217
NSF	182.505	0.336026	0.173907	1.93222	0.0533328	0.462448
PRKCB	95.2706	-0.444867	0.230285	-1.93181	0.053383	0.462448
CLCN3	277.205	0.494489	0.256127	1.93064	0.0535281	0.462954
FXYD6	99.0911	-0.598184	0.309903	-1.93023	0.0535779	0.462954
EFCAB1	29.8767	0.758101	0.393384	1.92713	0.0539638	0.465103
MYO18A	56.6145	-0.528667	0.274324	-1.92716	0.0539593	0.465103
RPL26L1	6491.79	-0.510836	0.265242	-1.92592	0.054114	0.465806
AASDHPPT	15.0284	1.1957	0.623737	1.91699	0.0552392	0.46636
ARGLU1	1272.03	0.287304	0.149413	1.92289	0.0544942	0.46636
ATXN7L1	454.637	0.596634	0.31102	1.91831	0.0550711	0.46636
BNIP1	545.339	-0.548445	0.286092	-1.91702	0.0552352	0.46636
C3	38.4126	1.12828	0.586184	1.92479	0.0542556	0.46636
CWF19L2	112.866	0.70408	0.367222	1.91732	0.0551977	0.46636
ERP44	345.014	0.385979	0.201379	1.91668	0.0552785	0.46636
LAPTM4A	10672	-0.297403	0.155128	-1.91715	0.0552187	0.46636
LOC102064234	1658.05	0.475472	0.247477	1.92128	0.0546965	0.46636
LOC102065923	51.5356	1.04545	0.545186	1.91761	0.0551611	0.46636
LOC113459869	27.2722	0.63733	0.332134	1.91889	0.0549978	0.46636
METTL5	120.016	-0.62425	0.324498	-1.92374	0.0543872	0.46636
PPME1	68.9383	0.44742	0.233255	1.91816	0.055091	0.46636
PSMD14	38.4549	0.507714	0.264724	1.9179	0.0551242	0.46636
RAB24	61.6783	0.51833	0.269607	1.92254	0.0545381	0.46636
RAD1	65.5894	0.448471	0.233817	1.91804	0.0551058	0.46636
FEZ2	49.2359	0.648379	0.338692	1.91436	0.0555742	0.466591
HNRNPA3	1851.3	0.241389	0.126095	1.91433	0.0555774	0.466591
LOC106629557	15.5761	0.7437	0.388496	1.91431	0.0555809	0.466591
MAFG	51.1297	-0.777908	0.406235	-1.91492	0.0555029	0.466591
LOC102069534	149.931	-0.366599	0.191591	-1.91344	0.0556913	0.46694
B3GNT5	258.142	0.637447	0.333498	1.9114	0.0559537	0.468217
LOC102070270	599.999	-0.336455	0.176046	-1.91118	0.0559818	0.468217
LOC102069214	4607.83	-0.543346	0.284568	-1.90937	0.0562139	0.469002
RAB35	1583.01	-0.25043	0.131156	-1.9094	0.0562104	0.469002
ATP7A	1670.33	-0.372202	0.195882	-1.90013	0.0574159	0.469919
DCUN1D2	22963.8	-0.343135	0.180607	-1.8999	0.0574463	0.469919
ELP2	33.2811	-0.717996	0.377868	-1.90013	0.0574167	0.469919
KCTD9	64.4849	0.437552	0.230004	1.90237	0.0571229	0.469919
LOC102071740	63.1646	0.401323	0.210688	1.90482	0.056803	0.469919
LOC106630211	39.3715	1.60576	0.84242	1.90613	0.0566332	0.469919
LOC113460592	70.6545	0.537413	0.281993	1.90577	0.0566802	0.469919
MEAF6	1649.26	0.344361	0.180877	1.90384	0.0569316	0.469919
MYCBP2	8797.92	0.421272	0.221686	1.90031	0.0573923	0.469919
NDOR1	57.5992	0.386825	0.203433	1.90148	0.0572388	0.469919
NIPSNAP1	18.1063	-0.634198	0.332635	-1.90659	0.0565735	0.469919
NPRL2	125.491	-0.450333	0.237148	-1.89895	0.0575706	0.469919
RPS20	1054.82	0.470148	0.247583	1.89895	0.0575708	0.469919
SEC61A1	534.121	0.218591	0.114898	1.90249	0.0571076	0.469919
SH3GL1	28.2927	-0.58523	0.306804	-1.9075	0.0564556	0.469919
SIK1	40.7264	-0.717453	0.377478	-1.90065	0.0573479	0.469919
SLC35F5	179.209	0.812729	0.427682	1.90031	0.057392	0.469919
ZNF384	1100.33	-0.317413	0.166478	-1.90664	0.0565669	0.469919
SLC30A10	1045.63	0.536596	0.282691	1.89817	0.0576731	0.470188
AGO2	2437.49	-0.298942	0.157604	-1.8968	0.0578549	0.47054
LAMTOR5	21.5613	0.877307	0.462449	1.89709	0.0578163	0.47054
APAF1	1534.48	0.333346	0.175913	1.89494	0.0580998	0.471401
LOC113460591	77.8279	0.385641	0.203506	1.89498	0.0580948	0.471401
CUNH1orf43	1530.98	-0.439349	0.232162	-1.89242	0.0584344	0.472237
LOC102071672	166.547	-0.480867	0.254122	-1.89227	0.0584555	0.472237
PIP4K2A	137.563	0.735927	0.388953	1.89207	0.0584814	0.472237
PTGES3	213.276	-0.336053	0.177475	-1.89353	0.0582878	0.472237
DPP8	146.858	-0.36283	0.19192	-1.89052	0.0586878	0.47334
RANBP3	569.895	0.228708	0.121301	1.88545	0.0593689	0.478265
FAM207A	19.0093	-1.01749	0.540102	-1.88388	0.0595815	0.479073
NKX6-3	134.109	-0.625898	0.332429	-1.8828	0.0597272	0.479073
RGP1	320.94	0.422891	0.224515	1.88358	0.059622	0.479073
SWT1	82.1543	0.476985	0.253362	1.88262	0.0597517	0.479073
ARHGAP26	137.33	0.453844	0.241666	1.87798	0.0603835	0.482748
ASAP2	39.8391	-0.657343	0.350139	-1.87738	0.0604661	0.482748
ITGAV	241.197	-0.552419	0.294283	-1.87717	0.0604948	0.482748
RPL10A	402.207	0.381752	0.203346	1.87735	0.06047	0.482748
CDYL	466.716	0.386864	0.206335	1.87493	0.0608024	0.483459
REXO4	364.076	0.403518	0.215138	1.87562	0.0607068	0.483459
SMPD2	232.411	0.497226	0.265191	1.87498	0.0607961	0.483459
SYNE1	212.075	-0.490491	0.261744	-1.87393	0.0609402	0.483459
TRPM7	19.9344	0.793447	0.423401	1.87398	0.0609325	0.483459
LOC102072865	247.007	-0.354732	0.189353	-1.87339	0.0610151	0.483487
CNOT11	109.994	0.380256	0.203369	1.86978	0.0615141	0.485549
LOC102068623	255.57	0.480287	0.256967	1.86906	0.061614	0.485549
NUP98	12792.2	-0.472231	0.252411	-1.87088	0.0613619	0.485549
PARN	299.39	0.316399	0.16916	1.87041	0.0614265	0.485549
SPART	118.061	1.26903	0.679015	1.86893	0.0616332	0.485549
KAT2A	188.697	0.307033	0.164331	1.86838	0.0617086	0.485579
OSGIN1	27290	-0.392213	0.210018	-1.86752	0.061829	0.485963
FAM8A1	16959.7	-0.351701	0.188459	-1.8662	0.062014	0.48629
TIMM9	27.6702	0.849329	0.455042	1.86648	0.0619737	0.48629
TMEM140	6893.17	0.35463	0.190125	1.86524	0.0621473	0.486773
RPS24	9174.55	-0.527172	0.283315	-1.86073	0.0627829	0.491184
LOC113458829	102.289	0.868026	0.466744	1.85975	0.0629213	0.4917
LOC102060710	918.194	-0.388333	0.208927	-1.85871	0.0630688	0.492285
P2RX1	32.3204	0.723014	0.389169	1.85784	0.0631917	0.492677
SLC35A5	242.707	0.473026	0.25491	1.85566	0.0635017	0.494526
ANKIB1	67.8038	-0.483509	0.260982	-1.85265	0.0639326	0.495605
LOC102065568	52.1348	0.521596	0.281528	1.85273	0.0639206	0.495605
MRPS5	23.2506	0.625425	0.337425	1.85352	0.0638072	0.495605
RALB	247.071	0.321596	0.173523	1.85333	0.0638349	0.495605
DDX1	976.805	0.258852	0.13986	1.85079	0.0641997	0.497108
LOC102064618	21.804	1.05858	0.572422	1.84931	0.0644137	0.497629
MCAM	278.532	0.714313	0.38621	1.84955	0.0643791	0.497629
LOC102062454	95.2141	-0.383407	0.207392	-1.8487	0.0645006	0.497733
LOC102069609	32.5591	0.754788	0.408438	1.84799	0.0646041	0.497965
ABCC2	203.507	-0.438608	0.237941	-1.84335	0.0652781	0.500626
ITGB1	386.554	-0.350312	0.189968	-1.84406	0.0651743	0.500626
LOC106629822	57.0478	0.55672	0.302226	1.84206	0.0654658	0.500626
LTO1	83.4311	0.594752	0.322861	1.84213	0.065456	0.500626
MED15	319.42	-0.295389	0.160215	-1.8437	0.0652263	0.500626
PHAX	365.148	0.500278	0.271443	1.84303	0.0653244	0.500626
UBE2D1	71.5322	-0.605745	0.328731	-1.84268	0.0653759	0.500626
BCL6	389.151	-0.524015	0.28506	-1.83826	0.0660237	0.500891
CCDC186	1442.08	0.343986	0.187257	1.83697	0.0662143	0.500891
ELP4	99.1644	0.490936	0.267277	1.8368	0.066239	0.500891
GFOD1	647.065	0.426125	0.231761	1.83864	0.0659678	0.500891
HTR1B	67.9316	-0.53365	0.289941	-1.84055	0.0656874	0.500891
LOC102071313	1731.84	-0.403635	0.219542	-1.83853	0.0659837	0.500891
MRPL20	77.5811	0.64286	0.349915	1.83719	0.066182	0.500891
PNN	207.619	0.442345	0.240456	1.83961	0.0658258	0.500891
SF3B6	474.853	-0.453522	0.246317	-1.84121	0.0655907	0.500891
SIRT1	4906.5	-0.408771	0.22254	-1.83684	0.0662337	0.500891
LOC102073840	1830.4	0.346775	0.188866	1.83609	0.0663441	0.501127
SRP54	2174.76	-0.375659	0.204801	-1.83427	0.0666146	0.502611
CHN2	40.3115	-0.561364	0.306347	-1.83244	0.0668857	0.503536
FLNB	249.61	-0.414045	0.225901	-1.83286	0.0668231	0.503536
STK17A	279.237	0.448935	0.245097	1.83166	0.0670014	0.503848
AK2	38837.8	-0.326138	0.178162	-1.83057	0.067165	0.503928
APBA3	20.8283	0.61216	0.334768	1.82861	0.0674578	0.503928
AQR	200.635	0.459992	0.251475	1.82918	0.0673733	0.503928
CHCHD5	144.947	0.537696	0.293977	1.82904	0.0673937	0.503928
GPR17	175.121	1.25606	0.686393	1.82994	0.0672582	0.503928
LOC102066400	230.557	-0.414146	0.226474	-1.82867	0.067449	0.503928
AAMP	524.8	-0.199117	0.109042	-1.82606	0.0678413	0.504275
CARS	140.076	0.514574	0.282021	1.8246	0.068062	0.504275
FAM222B	287.342	-0.398106	0.217998	-1.82619	0.067821	0.504275
INTS6	255.769	0.507019	0.277736	1.82554	0.067919	0.504275
LOC102061757	107.328	-0.474496	0.260075	-1.82446	0.0680827	0.504275
PSME3	389.148	0.210874	0.115531	1.82526	0.067962	0.504275
STAB1	92.0893	-0.540131	0.29604	-1.82452	0.0680736	0.504275
ZNF236	410.851	0.344125	0.188629	1.82435	0.068099	0.504275
LOC102068766	87.3425	-0.40812	0.224177	-1.82052	0.0686796	0.508019
PPIH	22.4109	0.633694	0.348263	1.81959	0.0688222	0.50852
OPA1	626.188	0.24312	0.133733	1.81795	0.0690712	0.50925
TBC1D12	69.4309	-0.477564	0.262692	-1.81796	0.0690704	0.50925
LOC102064556	22.4777	-0.942399	0.518556	-1.81735	0.0691631	0.509374
ASAH1	294.504	-1.02699	0.565307	-1.8167	0.0692634	0.50948
DNAJB11	145.358	0.358993	0.197851	1.81446	0.0696073	0.50948
KATNBL1	110.339	-1.10354	0.608402	-1.81383	0.0697034	0.50948
OSTM1	480.921	-0.443749	0.244628	-1.81398	0.0696811	0.50948
VPS8	80.6249	0.644628	0.35539	1.81386	0.0696992	0.50948
WWOX	20.4651	0.99606	0.549025	1.81424	0.0696415	0.50948
XIAP	345.484	0.352972	0.194505	1.81472	0.0695671	0.50948
DCAF7	88.5028	-0.384774	0.212399	-1.81156	0.0700542	0.509847
FAM53A	566.196	-0.282756	0.156066	-1.81177	0.070022	0.509847
NYX	27.8829	-0.912713	0.503449	-1.81292	0.0698439	0.509847
PPRC1	207.902	-0.477945	0.263745	-1.81215	0.0699633	0.509847
TSPAN5	4084.77	-0.335901	0.185499	-1.8108	0.0701725	0.510161
GCC2	99.6516	0.711196	0.393062	1.80937	0.0703928	0.511215
LOC102074586	14.2788	0.887941	0.492326	1.80356	0.0712999	0.512999
LOC113460694	31.321	-0.521717	0.289444	-1.80248	0.0714704	0.512999
NAA60	407.671	-0.267861	0.148585	-1.80275	0.0714275	0.512999
PITPNC1	180.467	-0.537745	0.298298	-1.80271	0.0714332	0.512999
PPP4R2	2272.48	-0.28905	0.160067	-1.80581	0.0709479	0.512999
RCL1	50.5617	0.481399	0.266556	1.80599	0.0709195	0.512999
SEC31B	62.1385	0.438139	0.24298	1.80319	0.0713586	0.512999
SMPD4	86.7097	-0.445203	0.246766	-1.80415	0.0712079	0.512999
SRSF5	3277.39	-0.247245	0.136967	-1.80514	0.0710526	0.512999
TGDS	156.232	0.469723	0.260294	1.80459	0.0711394	0.512999
VMP1	121.973	0.263214	0.145989	1.80298	0.0713914	0.512999
COL7A1	46.3562	-0.793545	0.440617	-1.80099	0.071705	0.513074
FGD6	158.38	-0.433877	0.240886	-1.80117	0.0716755	0.513074
TRAPPC10	325.748	0.533444	0.296198	1.80097	0.0717078	0.513074
CCDC117	7797.75	-0.386516	0.214694	-1.80031	0.0718121	0.513279
NFIA	25.6233	0.623904	0.347052	1.79773	0.0722203	0.515111
PIK3C3	189.938	0.28516	0.158606	1.79792	0.0721899	0.515111
ARHGAP12	57.2738	-0.663899	0.370204	-1.79333	0.0729198	0.516196
CACYBP	755.703	0.513566	0.28693	1.78987	0.0734751	0.516196
CHMP1B	414.633	0.345776	0.192738	1.79402	0.0728097	0.516196
GPN1	85.8399	0.465126	0.258968	1.79608	0.0724825	0.516196
ICE1	494.656	0.295675	0.165173	1.79009	0.0734391	0.516196
LOC102064164	41.8619	0.621763	0.347449	1.78951	0.0735326	0.516196
LOC102064218	92.317	-0.507791	0.283222	-1.79291	0.0729871	0.516196
LOC102072692	313.903	-0.345079	0.192361	-1.79391	0.0728268	0.516196
LOC102073099	14.4046	-0.955383	0.533807	-1.78975	0.0734935	0.516196
LOC102073441	38423.2	-0.351365	0.19598	-1.79286	0.0729948	0.516196
MACO1	312.9	-0.289355	0.161295	-1.79395	0.0728207	0.516196
OPTN	667.701	0.518102	0.289408	1.79022	0.0734193	0.516196
PLIN2	433.109	0.338656	0.189283	1.78915	0.0735901	0.516196
RBSN	2259.17	0.235779	0.131429	1.79396	0.0728191	0.516196
SRI	42.7575	0.708393	0.395628	1.79055	0.0733651	0.516196
TTC17	205.522	0.397276	0.221859	1.79067	0.0733464	0.516196
ANAPC7	69.4792	-0.423728	0.236949	-1.78827	0.0737327	0.516662
ATP6V0D1	1121.93	0.270866	0.151526	1.78759	0.0738421	0.516895
SMAD6	23.9048	-0.605439	0.339206	-1.78487	0.0742822	0.518408
SPPL3	180.875	-0.259063	0.145071	-1.78577	0.0741362	0.518408
TP53INP1	1576.92	-0.276213	0.154755	-1.78484	0.0742876	0.518408
SKI	15.7239	-0.682638	0.382596	-1.78423	0.0743865	0.518565
LOC102062208	959.236	-0.340562	0.190976	-1.78327	0.0745426	0.519119
GPX1	7720.39	-0.344743	0.193567	-1.781	0.0749122	0.519185
HTT	527.439	0.334961	0.188067	1.78107	0.0749007	0.519185
MSL2	971.817	-0.260028	0.146072	-1.78014	0.0750531	0.519185
NT5DC3	633.525	0.632715	0.355481	1.77988	0.0750953	0.519185
PCMTD1	9469.08	-0.368825	0.20717	-1.7803	0.075027	0.519185
RNF185	251.18	0.200685	0.112779	1.77946	0.0751643	0.519185
THOC7	25.0645	0.688649	0.386654	1.78105	0.0749047	0.519185
WBP4	14937.8	0.256032	0.143716	1.78151	0.0748293	0.519185
GLCCI1	77.1136	0.603856	0.339895	1.7766	0.0756348	0.520497
KSR1	56.6073	-0.451181	0.254514	-1.77272	0.0762752	0.520497
LOC102061495	76.9878	0.649958	0.365701	1.77729	0.0755202	0.520497
LOC102071882	1600.23	-0.335118	0.188661	-1.77629	0.0756847	0.520497
LOC102073889	55.5659	0.510703	0.287917	1.77379	0.0760987	0.520497
NDUFAF5	16.3395	-0.641118	0.36162	-1.7729	0.0762448	0.520497
RINT1	455.673	0.434807	0.245245	1.77295	0.0762366	0.520497
SEC14L5	140.182	-0.36496	0.205844	-1.77299	0.0762302	0.520497
SH2B3	552.439	-0.486296	0.273801	-1.77609	0.0757175	0.520497
UBR2	11253.5	-0.305777	0.172288	-1.77481	0.0759301	0.520497
ZDBF2	14.986	0.627371	0.353453	1.77498	0.0759016	0.520497
ZNRF1	101.288	0.448822	0.252806	1.77536	0.0758381	0.520497
PUS7L	27.6123	0.66939	0.377892	1.77138	0.0764976	0.521045
SLC30A5	723.015	0.265722	0.150054	1.77085	0.0765858	0.521045
ST6GAL1	98.0164	1.25871	0.710789	1.77087	0.0765825	0.521045
MDFIC	8035.74	-0.369724	0.208922	-1.76967	0.0767817	0.521854
ATP5F1C	440.903	0.31521	0.178343	1.76743	0.0771556	0.522993
GFM1	78.5564	-0.68702	0.388818	-1.76694	0.0772376	0.522993
LMBR1L	101.747	0.544777	0.308235	1.76741	0.0771599	0.522993
NDUFS1	1312.8	0.240257	0.135983	1.76682	0.0772577	0.522993
SPPL2A	1680.52	0.391116	0.221538	1.76546	0.077487	0.524022
BTG1	1421.37	-0.24408	0.138351	-1.7642	0.0776975	0.524923
KCNK13	77.9775	-0.436819	0.247828	-1.76259	0.0779695	0.526236
ATP6V1D	530.907	-0.415602	0.235998	-1.76104	0.0782314	0.526663
CEP57	304.264	0.572495	0.32513	1.76082	0.0782694	0.526663
CNTF	17.9841	0.58953	0.33515	1.759	0.078577	0.526663
LOC102065723	15.3362	1.24455	0.707721	1.75853	0.0786569	0.526663
MEGF9	33.7911	-0.595814	0.338708	-1.75908	0.0785645	0.526663
MITD1	101.15	0.462778	0.263227	1.75809	0.0787316	0.526663
SAMD8	100.826	0.518344	0.294539	1.75985	0.0784333	0.526663
SS18	42.2775	-0.482317	0.274266	-1.75858	0.0786496	0.526663
ZNF704	16.0441	-0.650015	0.369096	-1.7611	0.0782215	0.526663
LOC113458568	23.3796	-0.889899	0.507255	-1.75434	0.0793719	0.530423
MTMR14	54.5012	0.47377	0.270342	1.75248	0.0796911	0.531657
PKNOX1	1672.64	0.437797	0.249834	1.75235	0.0797133	0.531657
ITFG1	166.323	0.423244	0.24187	1.74988	0.0801386	0.533445
JMY	870.023	-0.33838	0.193344	-1.75015	0.0800929	0.533445
HEMGN	2645.86	0.383215	0.219054	1.74941	0.0802208	0.533469
MARCH5	4473.17	-0.405875	0.232128	-1.74849	0.0803784	0.533578
NDUFA6	119.542	0.411326	0.235258	1.7484	0.0803947	0.533578
TULP4	88.8264	0.521741	0.298491	1.74793	0.0804769	0.533602
CCDC173	43.8895	1.02667	0.588151	1.74558	0.0808837	0.53504
EIF4A2	8718.34	0.23693	0.135871	1.74379	0.0811964	0.53504
FBXL14	57.0843	-0.530979	0.304339	-1.7447	0.0810378	0.53504
GATA2	158.606	-0.370272	0.212494	-1.74251	0.0814197	0.53504
LOC102062327	36.5496	-0.525467	0.301219	-1.74447	0.0810773	0.53504
NRBP1	1129.44	-0.246668	0.141517	-1.74303	0.0813289	0.53504
PSD3	28.6198	-0.635462	0.364229	-1.74468	0.0810414	0.53504
SPG11	484.235	0.405796	0.232883	1.74249	0.0814226	0.53504
TUBB1	1902.79	0.441146	0.253152	1.74261	0.0814015	0.53504
UNC13D	149.915	-0.530413	0.304459	-1.74215	0.0814826	0.53504
APPL2	68.5253	-0.45043	0.258877	-1.73994	0.0818698	0.535521
CTDSP1	46.2511	-0.487944	0.280439	-1.73993	0.0818716	0.535521
DNMT3B	73.723	-0.533869	0.306708	-1.74064	0.0817467	0.535521
INTS10	308.137	0.254971	0.14648	1.74066	0.0817435	0.535521
MICALL1	66.0844	-0.425712	0.244859	-1.7386	0.0821052	0.536015
NRF1	126.168	-0.310717	0.17869	-1.73886	0.0820597	0.536015
ZCRB1	186.877	0.355776	0.204767	1.73747	0.0823048	0.536802
KCTD6	322.142	-0.35118	0.202448	-1.73467	0.0828001	0.538246
LOC102071399	30.6758	0.744454	0.428998	1.73533	0.0826822	0.538246
MEF2A	314.257	-0.307767	0.177391	-1.73496	0.0827471	0.538246
MON2	922.553	0.258979	0.149317	1.73442	0.0828438	0.538246
BCAS2	1262.41	-0.354511	0.204537	-1.73323	0.0830543	0.539098
TOM1	122.434	-0.323718	0.186889	-1.73214	0.083249	0.539329
BCL10	559.965	-0.435988	0.251673	-1.73236	0.0832093	0.539329
SLC25A38	1340.7	0.46762	0.270138	1.73104	0.083444	0.540077
ALDH18A1	71.244	0.60751	0.351521	1.72823	0.0839464	0.541401
CBX3	1021.51	-0.299767	0.173554	-1.72722	0.0841274	0.541401
FGFR1OP	151.38	0.413492	0.23929	1.728	0.0839886	0.541401
NVL	83.804	0.373364	0.216001	1.72853	0.0838935	0.541401
SEC11A	83.5624	0.274666	0.158994	1.72753	0.0840732	0.541401
UBE4B	814.305	-0.195701	0.113234	-1.72828	0.0839372	0.541401
CTDP1	223.023	0.27791	0.160957	1.72661	0.0842377	0.541597
SLC9A3R2	3372.59	-0.267624	0.155061	-1.72593	0.08436	0.541869
ZNF622	174.765	-0.410792	0.238121	-1.72514	0.084502	0.542268
AKAP7	20.8789	0.80209	0.46521	1.72415	0.0846813	0.54284
FIP1L1	271.46	0.313167	0.181679	1.72374	0.0847546	0.54284
FOXO3	7103.03	-0.334482	0.194092	-1.72332	0.0848312	0.54284
ANXA5	23.8077	-0.731964	0.425594	-1.71986	0.085457	0.543181
ARHGAP17	57.745	-0.505726	0.29404	-1.71992	0.0854462	0.543181
BBS7	145.283	-0.527988	0.307061	-1.71949	0.0855252	0.543181
LOC102067322	419.76	0.252712	0.146818	1.72126	0.0852036	0.543181
MYSM1	325.431	0.244565	0.142167	1.72026	0.0853846	0.543181
NECAB3	14.4941	0.786173	0.457036	1.72016	0.0854041	0.543181
TEX2	314.614	0.586361	0.340975	1.71966	0.0854942	0.543181
ZFPM1	33.5331	-0.470957	0.27362	-1.7212	0.0852138	0.543181
LOC113460813	14.6121	-0.583185	0.339463	-1.71796	0.0858039	0.544441
CLCN7	254.855	0.251751	0.146649	1.7167	0.0860341	0.545392
ZNF131	306.415	0.266587	0.155375	1.71577	0.0862047	0.545963
PRPS1	921.485	-0.38665	0.225422	-1.71523	0.0863037	0.54608
FAM107B	343.012	0.907794	0.529695	1.71381	0.0865644	0.547219
ST6GALNAC2	166.241	0.622246	0.363177	1.71334	0.0866503	0.547252
DENND2C	76.6506	-0.396281	0.231433	-1.71229	0.086843	0.54745
PPP2CB	2691.64	-0.203101	0.118588	-1.71267	0.0867736	0.54745
TXN2	247.519	0.315018	0.184092	1.7112	0.0870445	0.54821
SDR39U1	44.6213	0.388634	0.227264	1.71006	0.0872557	0.549031
GANC	248.695	0.368942	0.216018	1.70792	0.0876506	0.549477
LOC102069631	1309.1	0.273997	0.160379	1.70843	0.0875568	0.549477
PHF20	1045.37	0.206902	0.121137	1.70799	0.0876377	0.549477
RPL8	10062.8	-0.476481	0.278937	-1.7082	0.0875992	0.549477
FBXW2	61.134	0.414782	0.242987	1.70701	0.0878196	0.550028
EP300	3813.69	-0.314541	0.184586	-1.70403	0.0883746	0.551546
GPR146	367.607	-0.457004	0.268308	-1.70328	0.0885159	0.551546
LEMD2	129.854	0.437061	0.256538	1.70369	0.0884393	0.551546
LOC102072389	91.6385	-0.437274	0.256596	-1.70413	0.088356	0.551546
RPS25	3175.16	-0.318424	0.186968	-1.7031	0.0885498	0.551546
THAP12	105.997	-0.340052	0.199515	-1.70439	0.0883083	0.551546
IP6K2	375.777	0.292509	0.171909	1.70154	0.0888425	0.551814
LOC102074023	94.6888	-0.450752	0.265242	-1.6994	0.0892437	0.551814
MXD4	255.542	0.289434	0.170278	1.69977	0.0891743	0.551814
PEX10	67.3478	-0.707545	0.416036	-1.70068	0.0890028	0.551814
PSEN2	57.2496	0.52963	0.311616	1.69963	0.0892014	0.551814
SLC18A2	100.366	-0.333695	0.196127	-1.70142	0.088864	0.551814
TGM2	1113.55	0.440863	0.259288	1.70029	0.0890771	0.551814
TRIP4	48.716	0.416895	0.245303	1.69951	0.0892235	0.551814
LOC102072273	231.379	0.381486	0.224547	1.69891	0.0893357	0.55188
CPLANE1	65.5741	0.6997	0.413167	1.6935	0.0903595	0.552667
ESS2	633.77	-0.304564	0.179841	-1.69351	0.0903576	0.552667
GTF2B	456.631	0.374796	0.221235	1.69411	0.0902439	0.552667
LOC102072226	627.479	0.723956	0.427023	1.69536	0.0900076	0.552667
LOC102074451	163.87	-0.467192	0.275517	-1.69569	0.0899443	0.552667
LOC113458782	25.5562	0.653129	0.385339	1.69495	0.0900858	0.552667
NUMB	55.2981	0.765609	0.451626	1.69523	0.090032	0.552667
PRDM15	69.5421	0.45946	0.271226	1.69401	0.0902629	0.552667
SF3B5	15.2528	-0.628673	0.370885	-1.69506	0.0900637	0.552667
SLC22A4	1623.86	0.312053	0.184226	1.69386	0.0902921	0.552667
TUBB4B	158.968	-0.476876	0.281104	-1.69644	0.0898026	0.552667
CASC3	2830.54	-0.299728	0.177212	-1.69135	0.0907704	0.553936
LOC106629432	52.7169	-0.375407	0.222042	-1.6907	0.0908935	0.553936
TCF3	1531.03	-0.22595	0.133636	-1.69079	0.0908769	0.553936
TINAGL1	18.3991	-0.860354	0.508778	-1.69102	0.0908325	0.553936
NDUFA11	398.302	0.422087	0.24973	1.69018	0.0909942	0.554052
ACAP2	486.774	0.28663	0.169685	1.68919	0.0911832	0.554376
PLA2G15	18.2347	-0.650451	0.3851	-1.68904	0.091211	0.554376
SLC25A32	922.803	0.404124	0.23938	1.68821	0.0913709	0.554851
ARHGAP36	225.409	-0.290805	0.172561	-1.68523	0.0919439	0.556346
BLVRA	2705.64	0.328079	0.194651	1.68547	0.0918974	0.556346
ESF1	131.448	0.460172	0.272958	1.68587	0.0918204	0.556346
SPTLC2	133.263	0.270527	0.160569	1.6848	0.0920272	0.556346
WDR4	226.983	0.510747	0.303092	1.68512	0.0919657	0.556346
BATF	17.4302	0.68517	0.407201	1.68264	0.0924457	0.556657
CTDSPL	42.0488	-0.573652	0.340743	-1.68353	0.0922725	0.556657
CTPS2	88.1622	0.432227	0.256823	1.68297	0.09238	0.556657
MFSD2B	468.379	0.393833	0.234088	1.68241	0.0924889	0.556657
TBK1	786.463	0.322571	0.191704	1.68265	0.0924424	0.556657
ABHD2	312.051	0.313827	0.186887	1.67924	0.0931059	0.558535
CEP128	37.6417	0.48442	0.288498	1.67911	0.0931303	0.558535
PIAS1	255.83	-0.409231	0.243667	-1.67947	0.0930606	0.558535
R3HDM1	33.7472	-0.490723	0.292146	-1.67972	0.0930119	0.558535
ACOD1	15.5443	0.992056	0.594004	1.67012	0.0948965	0.559904
AMMECR1	274.592	0.534962	0.319602	1.67384	0.0941623	0.559904
ARFGAP1	64.7093	0.494727	0.295542	1.67396	0.0941379	0.559904
ATP6V1H	294.794	0.252358	0.151506	1.66567	0.0957793	0.559904
BNIP3L	13178.3	-0.232517	0.138759	-1.67569	0.093799	0.559904
CDC40	217.41	0.292767	0.175262	1.67045	0.0948298	0.559904
CDIP1	20.1635	0.65199	0.389683	1.67313	0.0943021	0.559904
CPT1A	126.316	0.449058	0.269151	1.66842	0.0952322	0.559904
CTCF	1781.97	-0.202358	0.121258	-1.66882	0.0951539	0.559904
CYTIP	20.8763	-0.527813	0.316555	-1.66737	0.0954416	0.559904
FZR1	1540.38	-0.151535	0.0910449	-1.6644	0.096032	0.559904
GATD3A	1155.36	0.488388	0.293198	1.66573	0.0957672	0.559904
GPN2	90.7252	0.461897	0.275977	1.67368	0.0941935	0.559904
HEXIM1	5050.98	-0.323162	0.194076	-1.66513	0.0958869	0.559904
LDB1	4293.97	-0.256543	0.153789	-1.66815	0.0952867	0.559904
LOC102067423	2588.93	-0.339544	0.203855	-1.66562	0.0957891	0.559904
LOC102067897	49.4848	0.693331	0.414933	1.67095	0.0947318	0.559904
LOC102069140	196.806	-0.454523	0.271744	-1.67261	0.0944033	0.559904
LOC102071446	230.315	0.734133	0.440314	1.66729	0.0954558	0.559904
LOC106630272	45.1534	0.775233	0.463318	1.67322	0.0942839	0.559904
LOC113459242	1209.84	0.940074	0.56286	1.67017	0.0948851	0.559904
LOC113459437	1697.9	-0.4717	0.283448	-1.66415	0.0960826	0.559904
MAFF	115.204	-0.373132	0.224177	-1.66445	0.096023	0.559904
MLX	144.72	0.301845	0.181011	1.66755	0.0954046	0.559904
MRPS33	28.3223	0.518727	0.311441	1.66557	0.0957991	0.559904
PPHLN1	42.8463	0.420292	0.251961	1.66808	0.095299	0.559904
PRDM1	39.428	0.862848	0.517152	1.66846	0.0952241	0.559904
PTGER4	39.6702	-0.485046	0.289213	-1.67712	0.0935188	0.559904
SAP130	393.24	-0.366239	0.219409	-1.6692	0.0950773	0.559904
SYF2	2205.82	-0.363943	0.218416	-1.66628	0.0956575	0.559904
TCP1	65.5878	0.561635	0.336552	1.66879	0.0951583	0.559904
UBAP2L	1493.93	-0.323938	0.193557	-1.67361	0.0942076	0.559904
ZBTB24	44.0675	0.609987	0.364327	1.67428	0.0940747	0.559904
MAP3K14	108.747	0.367344	0.220799	1.6637	0.0961729	0.559949
TNPO1	294.279	0.322361	0.193885	1.66264	0.0963845	0.5607
CDV3	3473.45	-0.393174	0.236628	-1.66157	0.0965995	0.560895
ITPR3	87.0137	-0.49911	0.300437	-1.66128	0.0966571	0.560895
PIGT	312.716	-0.407641	0.245384	-1.66124	0.0966661	0.560895
BDH1	61.3307	0.724851	0.436733	1.65971	0.0969725	0.561546
CCDC126	295.709	-0.394539	0.237819	-1.65899	0.0971171	0.561546
CHFR	1276.82	0.215662	0.12999	1.65906	0.0971029	0.561546
CUNH22orf39	207.641	-0.338784	0.204153	-1.65947	0.0970219	0.561546
SNX3	248.756	-0.455238	0.274468	-1.65862	0.0971922	0.561546
ABTB1	4405.76	-0.287577	0.173588	-1.65667	0.097586	0.563143
ZNF618	45.0279	-0.623848	0.376622	-1.65643	0.0976347	0.563143
COPS7B	82.7285	0.287697	0.173811	1.65523	0.0978779	0.564066
CCM2	64.7037	0.481286	0.291123	1.65321	0.0982891	0.564995
CUBN	17.7191	-0.774461	0.468392	-1.65344	0.0982405	0.564995
LOC106630046	580.761	-0.226879	0.137187	-1.65379	0.0981698	0.564995
CBX7	30.3241	-0.602727	0.365208	-1.65037	0.0988674	0.567839
DUS1L	509.491	0.317874	0.192865	1.64817	0.0993181	0.569794
VCPIP1	6117.37	-0.297773	0.1807	-1.64789	0.0993758	0.569794
PTPN2	1312.69	0.321568	0.195214	1.64726	0.0995053	0.570055
LOC102062994	16.9663	-0.872239	0.529747	-1.64652	0.0996565	0.570439
CNOT1	488.454	-0.305815	0.185955	-1.64457	0.100059	0.570567
KPNA3	524.194	-0.337512	0.205235	-1.64451	0.10007	0.570567
LOC102066063	586.053	0.502294	0.305463	1.64437	0.1001	0.570567
PEX5	15.2651	-0.652257	0.396427	-1.64534	0.0999002	0.570567
SIRT5	137.562	-0.781786	0.474971	-1.64597	0.0997707	0.570567
LOC106629310	23.9046	-0.71453	0.434751	-1.64354	0.100271	0.571065
C2CD2	547.982	0.36094	0.21998	1.64079	0.100842	0.571113
CPEB3	83.7472	-0.463525	0.283083	-1.63742	0.101542	0.571113
EEF2	11610.9	-0.326458	0.199063	-1.63998	0.10101	0.571113
ELMO2	380.091	0.225456	0.13764	1.63802	0.101418	0.571113
FAM98A	376.118	0.313394	0.191229	1.63884	0.101246	0.571113
FKBP3	163.645	0.406483	0.247676	1.64119	0.100759	0.571113
HIBCH	481.462	0.37313	0.227325	1.6414	0.100715	0.571113
IFNGR1	710.434	0.446192	0.272019	1.6403	0.100943	0.571113
IKBKB	55.9723	0.703407	0.429517	1.63767	0.10149	0.571113
PABPC1	11291.5	-0.317514	0.193465	-1.6412	0.100756	0.571113
PACSIN3	92.5262	0.525286	0.32047	1.63911	0.10119	0.571113
TAF1A	36.049	0.608691	0.37076	1.64174	0.100645	0.571113
TAF9B	531.553	-0.401938	0.245135	-1.63966	0.101076	0.571113
TBC1D4	62.5859	0.586749	0.357898	1.63943	0.101124	0.571113
TMEM70	272.629	-0.324399	0.198052	-1.63794	0.101433	0.571113
TYW3	25.6384	0.760625	0.464821	1.63638	0.10176	0.571862
ANKRD28	17.8838	0.56069	0.343786	1.63092	0.102906	0.572009
CCNC	35.1951	0.568151	0.347612	1.63444	0.102167	0.572009
COLEC11	23.1393	0.520366	0.318546	1.63357	0.10235	0.572009
GMPS	43.1079	0.455974	0.279658	1.63047	0.103002	0.572009
ITM2A	24832.2	-0.235028	0.144168	-1.63024	0.103051	0.572009
LOC102069030	131.669	0.612341	0.374959	1.63309	0.102451	0.572009
LOC102069033	5598.15	-0.46298	0.283826	-1.63121	0.102846	0.572009
LOC113458544	205.286	0.280504	0.171859	1.63218	0.102642	0.572009
NSRP1	528.406	0.421684	0.258202	1.63315	0.102437	0.572009
NUBP1	749.637	-0.320422	0.196481	-1.6308	0.102932	0.572009
OXCT1	69.1284	0.681046	0.41692	1.63352	0.10236	0.572009
PHF6	79.1206	0.35058	0.214382	1.6353	0.101986	0.572009
RPS11	3119.49	-0.358181	0.219476	-1.63198	0.102684	0.572009
TBC1D22A	89.7832	0.329512	0.201976	1.63144	0.102797	0.572009
TBC1D2B	50.7211	0.785903	0.480985	1.63395	0.10227	0.572009
SLC41A2	21.3424	0.671557	0.412093	1.62962	0.103181	0.572263
BTBD7	287.757	-0.247266	0.151877	-1.62806	0.103512	0.573159
ZDHHC13	30.6359	0.564813	0.346864	1.62834	0.103452	0.573159
POLDIP2	77.6058	0.391591	0.24063	1.62736	0.103661	0.573196
ZFAND2B	1326.06	-0.20062	0.123289	-1.62723	0.103687	0.573196
REXO5	69.4549	0.603921	0.371225	1.62683	0.103773	0.573203
SLC44A1	62.0614	0.695567	0.427688	1.62634	0.103877	0.573309
NR2C1	232.495	0.243362	0.149743	1.62519	0.104121	0.574191
ATAD2	271.007	0.589142	0.363689	1.6199	0.105253	0.574388
FAM104A	2544.05	-0.284062	0.175204	-1.62133	0.104948	0.574388
FURIN	2501.97	-0.244752	0.150825	-1.62275	0.104643	0.574388
IL15	443.361	0.958428	0.591319	1.62083	0.105054	0.574388
LOC102066094	5471.38	-0.361891	0.223338	-1.62037	0.105153	0.574388
LOC102070474	525.013	0.340528	0.209959	1.62188	0.10483	0.574388
NAT9	145.181	0.370482	0.228307	1.62274	0.104646	0.574388
PCMTD2	837.613	-0.450082	0.277585	-1.62142	0.104928	0.574388
RAPGEF1	17.5616	-0.614279	0.378353	-1.62356	0.10447	0.574388
TRIP12	16606.9	-0.278501	0.171688	-1.62213	0.104775	0.574388
U2SURP	320.264	0.265599	0.163962	1.61988	0.105258	0.574388
USP7	7993.51	-0.203508	0.125488	-1.62173	0.104862	0.574388
VPS18	935.446	0.376457	0.232347	1.62024	0.105182	0.574388
LOC106629173	50.9023	-0.706917	0.436847	-1.61822	0.105614	0.575391
LOC113459222	238.49	0.400508	0.247525	1.61805	0.105651	0.575391
USP36	23.9641	0.459213	0.283842	1.61784	0.105696	0.575391
TFB1M	146.275	0.419531	0.259406	1.61728	0.105819	0.575597
TMEM33	35.1497	0.663892	0.410687	1.61654	0.105977	0.575997
RBM33	1371.56	-0.270599	0.167521	-1.61531	0.106244	0.576524
SH3GL3	535.63	0.470816	0.291443	1.61547	0.10621	0.576524
HDAC3	457.874	-0.238511	0.147948	-1.61212	0.106935	0.578607
LOC113459002	31.3841	0.71253	0.442212	1.61129	0.107118	0.578607
PDIA6	169.072	0.516359	0.320562	1.61079	0.107225	0.578607
SCOC	86.9961	0.663148	0.411655	1.61093	0.107195	0.578607
SLC9A1	16.3701	1.03763	0.643629	1.61215	0.106928	0.578607
TFPI	586.503	-0.398767	0.247202	-1.61312	0.106718	0.578607
ZNF710	46.3762	-0.401807	0.249312	-1.61167	0.107035	0.578607
AXIN1	2002.72	-0.282462	0.175701	-1.60763	0.107916	0.579418
BICRAL	2128.58	-0.255601	0.159125	-1.60629	0.10821	0.579418
GRAMD4	97.4264	-0.738192	0.458626	-1.60957	0.107491	0.579418
HECA	67.2657	-0.451739	0.281055	-1.6073	0.107989	0.579418
MRPS14	107.607	0.470177	0.292598	1.6069	0.108075	0.579418
MSS51	24.8582	-0.70381	0.438144	-1.60635	0.108198	0.579418
PPWD1	328.255	0.242475	0.150754	1.60842	0.107744	0.579418
RALGPS2	67.0249	-0.444883	0.276724	-1.60768	0.107905	0.579418
TLCD1	292.3	-0.596352	0.371281	-1.6062	0.10823	0.579418
WDHD1	101.962	-0.496483	0.309024	-1.60662	0.108139	0.579418
ATP5IF1	790.604	-0.271358	0.169187	-1.6039	0.108736	0.581344
LRRC28	194.746	-0.444227	0.277054	-1.6034	0.108847	0.581344
PDZD8	373.826	0.286526	0.178686	1.60351	0.108821	0.581344
ARHGEF3	45.7465	-0.721637	0.450668	-1.60126	0.109319	0.581902
KANSL1	494.778	-0.264579	0.165136	-1.60219	0.109114	0.581902
SDHAF4	736.352	-0.367721	0.229674	-1.60106	0.109364	0.581902
TEF	2136.5	-0.208456	0.130173	-1.60137	0.109294	0.581902
WDFY3	60.4823	-0.73946	0.461878	-1.60099	0.10938	0.581902
ARL5A	70.2845	0.397955	0.248631	1.60059	0.109469	0.581918
PGAM1	270.192	0.319349	0.199618	1.5998	0.109644	0.58239
THUMPD2	18.8785	0.683393	0.427388	1.599	0.109821	0.582876
DDB2	285.931	0.355374	0.222635	1.59622	0.11044	0.583886
INIP	146.975	0.323931	0.202907	1.59645	0.110388	0.583886
LOC102060446	35.2274	-0.734804	0.460058	-1.5972	0.110222	0.583886
LOC102061016	215.59	0.664041	0.415931	1.59652	0.110373	0.583886
NATD1	585.818	-0.207139	0.129832	-1.59544	0.110614	0.583886
PUS7	23.653	0.537075	0.336508	1.59602	0.110483	0.583886
UFSP2	35.3867	1.33029	0.833632	1.59577	0.11054	0.583886
LOC102060631	486.885	-0.414391	0.259884	-1.59453	0.110818	0.584057
PSMD11	1063.54	-0.201498	0.126349	-1.59477	0.110765	0.584057
TSSC4	180.677	0.278852	0.174964	1.59377	0.110988	0.584498
BLOC1S4	473.818	0.601025	0.37731	1.59292	0.111179	0.584593
MYH3	20.1343	0.966634	0.606746	1.59315	0.111128	0.584593
GORAB	50.6671	0.405396	0.254581	1.59241	0.111293	0.584739
LOC102070148	165.91	-0.329659	0.207087	-1.59189	0.11141	0.584904
LOC106630079	25.7124	-0.5354	0.336503	-1.59107	0.111593	0.585412
MIER3	810.36	0.383726	0.241288	1.59032	0.111762	0.58563
QRSL1	37.1282	0.434857	0.273474	1.59012	0.111808	0.58563
HPD	766.24	-0.440559	0.277488	-1.58767	0.112361	0.586849
LOC102069875	4003.94	-0.303927	0.191521	-1.58691	0.112533	0.586849
MIA2	247.218	0.566594	0.356744	1.58824	0.112232	0.586849
RFX7	624.752	-0.270985	0.170754	-1.587	0.112513	0.586849
SLC6A9	141.887	0.572663	0.360893	1.58679	0.112559	0.586849
UBE2B	5295.89	-0.453918	0.285935	-1.58749	0.112403	0.586849
TRMT6	88.4521	0.542047	0.34227	1.58368	0.113266	0.590081
ALDOC	112.502	-0.40841	0.259072	-1.57644	0.114925	0.590844
BRD7	1081.57	0.233588	0.148367	1.5744	0.115395	0.590844
CALR	534.71	-0.434648	0.27558	-1.57721	0.114748	0.590844
CHSY1	26.6322	-0.486015	0.308791	-1.57393	0.115503	0.590844
CHTOP	401.735	-0.240616	0.152158	-1.58136	0.113797	0.590844
CSRP1	43.6454	-0.42753	0.271602	-1.5741	0.115464	0.590844
DDX41	459.779	0.30706	0.19428	1.5805	0.113993	0.590844
EFCAB14	288.971	0.412114	0.261762	1.57439	0.115398	0.590844
IFT20	275.882	0.369655	0.234834	1.57411	0.115462	0.590844
KIAA0355	43.2805	-0.895245	0.567234	-1.57826	0.114505	0.590844
LOC102063133	14.4735	-0.741439	0.470436	-1.57607	0.115011	0.590844
LOC102066636	564.552	0.373776	0.237318	1.575	0.115255	0.590844
LOC102068110	89.9313	-1.21237	0.769174	-1.57619	0.114981	0.590844
LOC102069844	510.197	-0.315749	0.200129	-1.57773	0.114628	0.590844
LOC106630390	153.917	-0.424985	0.26901	-1.57981	0.11415	0.590844
NMT1	15.1604	0.57659	0.364793	1.58059	0.113971	0.590844
PDIA4	85.0157	0.400596	0.254358	1.57493	0.115272	0.590844
PLEKHM2	194.519	0.35382	0.224004	1.57952	0.114217	0.590844
RNF111	2068.99	-0.282109	0.178929	-1.57665	0.114876	0.590844
SF3B3	396.498	0.301165	0.191203	1.5751	0.115232	0.590844
TGOLN2	412.626	-0.287391	0.181899	-1.57995	0.114118	0.590844
WSB1	101.573	-0.42676	0.270573	-1.57725	0.114738	0.590844
XRN2	1160.54	-0.224275	0.142436	-1.57457	0.115355	0.590844
ZNRF3	18.8492	-0.617881	0.391129	-1.57974	0.114167	0.590844
ABCE1	1096.92	0.263584	0.167587	1.57282	0.115761	0.591718
BACH1	14217	-0.338256	0.215463	-1.56991	0.116437	0.594721
RHCE	5982.59	0.267707	0.170585	1.56935	0.116567	0.59494
PPP2R5A	463.751	-0.400743	0.255623	-1.56772	0.116948	0.595921
TMEM42	17.7805	-0.601293	0.383594	-1.56752	0.116992	0.595921
TPM4	20.7575	-0.73284	0.467554	-1.56739	0.117023	0.595921
LOC102065951	15.639	-0.699022	0.446181	-1.56668	0.11719	0.596322
COPB2	1236.01	0.205026	0.130958	1.56558	0.117447	0.596735
ZMAT3	1215.66	-0.230996	0.14753	-1.56575	0.117407	0.596735
KNL1	17.4874	0.5111	0.326771	1.56409	0.117796	0.597613
LOC102064780	145.481	0.344325	0.220095	1.56444	0.117715	0.597613
AHCYL1	297.104	-0.239891	0.153445	-1.56336	0.117967	0.598035
IPO5	39.9591	0.43037	0.275417	1.56261	0.118144	0.598485
ADPRHL1	98.6157	-0.537042	0.344137	-1.56055	0.118631	0.599368
BRD9	77.1936	0.459715	0.295113	1.55776	0.11929	0.599368
DNMBP	149.249	0.450406	0.28908	1.55807	0.119218	0.599368
HMBS	1376.3	0.213777	0.13718	1.55837	0.119146	0.599368
LOC106629506	49.9619	-0.483234	0.309848	-1.55958	0.118858	0.599368
MGLL	33.9727	-0.686371	0.440353	-1.55868	0.119071	0.599368
NIPA2	236.999	0.280252	0.179859	1.55818	0.119191	0.599368
RAB33B	730.895	-0.298094	0.191159	-1.5594	0.118901	0.599368
TRMT2B	16.4143	0.849426	0.544558	1.55985	0.118796	0.599368
YIPF1	1512.07	-0.443568	0.284469	-1.55928	0.11893	0.599368
ZNF512	69.5963	0.360698	0.23126	1.55971	0.118828	0.599368
EIF3H	3867.8	0.292996	0.188188	1.55693	0.119488	0.599472
SHROOM4	36.723	-0.423854	0.272199	-1.55714	0.119436	0.599472
MORN4	15.5868	0.763238	0.490467	1.55615	0.119673	0.599958
EGLN1	349.288	-0.358607	0.230723	-1.55427	0.120119	0.601085
GIGYF2	1877.09	-0.198204	0.127537	-1.55409	0.120164	0.601085
KIAA1551	7781.36	-0.25132	0.161715	-1.55409	0.120162	0.601085
SLC43A2	47.3997	0.467539	0.300932	1.55364	0.120271	0.601177
ALG5	22.6973	-0.661129	0.425816	-1.55261	0.120515	0.601512
RGS14	43.1966	-0.416465	0.268232	-1.55263	0.120511	0.601512
VPS13C	60.0507	0.566258	0.365001	1.55139	0.120809	0.602535
HTRA2	82.0835	0.42105	0.271671	1.54985	0.121177	0.602599
INTS12	139.448	0.352526	0.227416	1.55013	0.12111	0.602599
POLR3B	16.9499	0.668119	0.431053	1.54997	0.121149	0.602599
SASS6	535.619	0.270885	0.174717	1.55042	0.12104	0.602599
BTBD10	112.175	-0.294186	0.190306	-1.54586	0.122139	0.603076
CEBPD	24.1902	-0.554463	0.35815	-1.54813	0.121591	0.603076
DNAJC11	226.217	0.257116	0.166179	1.54722	0.12181	0.603076
GSPT1	864.984	0.16286	0.105234	1.54759	0.12172	0.603076
HMGXB4	128.735	0.356143	0.230474	1.54526	0.122282	0.603076
LOC102071305	96.2873	0.453875	0.293552	1.54615	0.122069	0.603076
LOC113458759	127.529	-0.544491	0.352028	-1.54673	0.12193	0.603076
NUP107	55.654	0.380255	0.245619	1.54815	0.121586	0.603076
SSBP3	3515.8	-0.255974	0.165672	-1.54506	0.122331	0.603076
SUPT20H	212.215	0.239322	0.154826	1.54575	0.122166	0.603076
TCTN1	97.8733	-0.4542	0.293797	-1.54597	0.122113	0.603076
TMPPE	68.5846	-0.441915	0.286024	-1.54503	0.12234	0.603076
DESI2	131.596	-0.366257	0.237394	-1.54283	0.122873	0.605262
VAT1	25.3772	0.724009	0.469441	1.54228	0.123006	0.605477
DECR2	17.5505	-0.639992	0.415648	-1.53974	0.123623	0.607268
PIGG	102.886	0.367498	0.238685	1.53968	0.123638	0.607268
SACM1L	221.984	0.297198	0.192982	1.54003	0.123553	0.607268
COMMD5	23.7058	-0.460412	0.299308	-1.53826	0.123986	0.608536
ABHD17B	868.282	-0.339822	0.221646	-1.53317	0.125233	0.609451
AKTIP	31.5727	-0.439424	0.286692	-1.53274	0.12534	0.609451
DNAJA1	2440.33	0.240734	0.156744	1.53584	0.124577	0.609451
FBXO34	812.411	0.31175	0.203233	1.53395	0.125041	0.609451
GPS1	555.802	0.177885	0.116041	1.53294	0.12529	0.609451
HBP1	9273.33	-0.251756	0.164081	-1.53434	0.124947	0.609451
MAP3K4	53.9977	0.408763	0.266637	1.53303	0.125268	0.609451
MRC2	18.489	-0.662369	0.431079	-1.53654	0.124407	0.609451
PPIL3	46.3349	0.469306	0.305927	1.53405	0.125018	0.609451
PPP2R5E	154.313	-0.341736	0.222897	-1.53315	0.125238	0.609451
RPS8	6761.88	-0.36563	0.238444	-1.5334	0.125177	0.609451
SCPEP1	39.7103	0.557118	0.363037	1.5346	0.124881	0.609451
YWHAB	217.505	0.262633	0.171141	1.5346	0.124882	0.609451
BCAS3	492.331	-0.272669	0.178038	-1.53152	0.125641	0.610477
FBXO22	1111.75	-0.297678	0.194594	-1.52974	0.126082	0.61066
HAO1	22.0761	-0.491155	0.321084	-1.52968	0.126096	0.61066
IL34	78.4543	0.478233	0.312664	1.52955	0.126129	0.61066
PSMA4	2020.31	-0.213028	0.139218	-1.53018	0.125973	0.61066
YWHAG	771.095	-0.225124	0.147089	-1.53053	0.125884	0.61066
AMD1	41.3065	0.669979	0.43975	1.52355	0.127622	0.610991
ARL5B	86.3195	-0.448539	0.293959	-1.52585	0.127046	0.610991
ATG9A	4067.58	-0.260214	0.170586	-1.52541	0.127158	0.610991
DCTN6	31.5943	0.892276	0.58596	1.52276	0.127819	0.610991
FAM214A	7297.34	-0.391841	0.256543	-1.52739	0.126664	0.610991
FOXK1	85.9675	-0.327424	0.214317	-1.52775	0.126574	0.610991
GCAT	3025.32	-0.27028	0.177418	-1.5234	0.127658	0.610991
GCHFR	68.6942	-0.441086	0.289273	-1.52481	0.127306	0.610991
LOC102061986	20.7762	-0.812699	0.53356	-1.52316	0.127718	0.610991
LOC102073044	65.5453	-0.464115	0.304676	-1.52331	0.127682	0.610991
LOC106630306	107.927	0.748608	0.490188	1.52718	0.126715	0.610991
OSBPL6	28.6038	-0.811731	0.532344	-1.52482	0.127303	0.610991
PCIF1	1099.08	-0.183729	0.120238	-1.52804	0.126503	0.610991
PM20D2	230.245	0.556131	0.365072	1.52334	0.127672	0.610991
PODXL	193.162	-0.538882	0.35336	-1.52502	0.127253	0.610991
RPA1	73.5978	0.385722	0.253034	1.52438	0.127413	0.610991
SOD1	6030.57	-0.335653	0.220375	-1.5231	0.127734	0.610991
WARS	78.5917	0.368154	0.241206	1.52631	0.126934	0.610991
LAMP2	3985.44	-0.244161	0.160478	-1.52146	0.128144	0.611735
NAT10	162.396	0.35654	0.234398	1.52109	0.128238	0.611735
PNPLA2	768.334	0.355596	0.233782	1.52106	0.128245	0.611735
PDLIM5	181.195	-0.350452	0.230558	-1.52002	0.128507	0.612551
PRR14L	531.044	-0.31318	0.206156	-1.51914	0.128727	0.613172
DDR2	19.9005	-0.570197	0.375481	-1.51858	0.128869	0.613337
KLF10	20.492	-0.588524	0.387624	-1.51828	0.128943	0.613337
PPP1R8	22.9538	0.533748	0.351956	1.51652	0.129388	0.615025
ECD	23.5584	0.842736	0.556728	1.51373	0.130094	0.617947
MRPL44	481.473	0.322641	0.213218	1.5132	0.13023	0.618159
TTC13	30.9273	0.44559	0.294771	1.51165	0.130624	0.619596
ECPAS	936.43	0.250605	0.165884	1.51073	0.130858	0.620274
ARHGDIB	127.204	-0.383256	0.253757	-1.51033	0.13096	0.62029
CDKN1B	3549.32	-0.21977	0.145544	-1.51	0.131045	0.62029
FBXW4	120.791	0.453747	0.300575	1.5096	0.131146	0.620336
FAHD1	235.331	0.329516	0.218494	1.50813	0.131522	0.621412
SPRED2	15.4674	1.00413	0.665872	1.50799	0.131557	0.621412
UBTF	45.5139	-0.441692	0.292975	-1.50761	0.131654	0.621439
ADSS	296.025	0.501459	0.332997	1.5059	0.132094	0.621784
DNAJB14	1139.49	-0.182281	0.120989	-1.50658	0.131917	0.621784
LOC106630073	22.2518	-0.6721	0.446155	-1.50643	0.131958	0.621784
POLR2L	164.314	0.400885	0.266157	1.5062	0.132016	0.621784
ID2	37.0768	-0.538202	0.357835	-1.50405	0.132568	0.623036
LOC102066452	41.7496	0.571865	0.380494	1.50296	0.13285	0.623036
PALLD	28.8653	-0.518518	0.345033	-1.50281	0.132889	0.623036
SLC25A16	123.839	0.464143	0.308868	1.50272	0.132911	0.623036
SLC6A4	398.689	-0.332143	0.221002	-1.5029	0.132866	0.623036
TPST2	38.3993	-0.430159	0.286244	-1.50277	0.132899	0.623036
INTS11	1076.17	-0.295753	0.197071	-1.50074	0.133422	0.624967
LOC102068829	29.3936	0.439988	0.293299	1.50013	0.13358	0.624967
PDE4B	115.664	-0.327219	0.218189	-1.4997	0.133691	0.624967
RNF186	19.2548	-0.722026	0.481392	-1.49987	0.133648	0.624967
CDC42SE2	1741.17	0.344469	0.229876	1.4985	0.134004	0.625472
KLF2	120.458	-0.508225	0.339217	-1.49823	0.134074	0.625472
USP6NL	155.876	0.31556	0.210623	1.49822	0.134076	0.625472
APBB1IP	89.3306	-0.617497	0.412751	-1.49605	0.13464	0.626417
EHD3	246.433	0.343156	0.229292	1.49659	0.1345	0.626417
LOC102063877	87.4319	-0.46313	0.309574	-1.49602	0.134648	0.626417
TRAPPC4	777.453	-0.305113	0.203824	-1.49695	0.134407	0.626417
IFT122	49.7758	-0.810055	0.541756	-1.49524	0.134852	0.626937
LOC102064612	61.6174	-0.327098	0.21888	-1.49442	0.135067	0.627507
ADCY9	745.696	-0.228042	0.15268	-1.49359	0.135283	0.627509
GOLGB1	508.212	0.281308	0.188373	1.49335	0.135345	0.627509
HTR2A	68.9695	-0.368384	0.246663	-1.49347	0.135314	0.627509
FRYL	1863.67	0.314281	0.210582	1.49244	0.135585	0.627783
PDLIM1	147.31	-0.453467	0.303847	-1.49242	0.135589	0.627783
CUL2	472.506	0.359178	0.240749	1.49192	0.13572	0.627961
FBXO36	16.4434	-0.595256	0.399396	-1.49039	0.136122	0.628533
SEC24B	1520.31	0.259597	0.174101	1.49107	0.135943	0.628533
SLBP	19.2722	0.471763	0.316517	1.49048	0.136098	0.628533
NPEPL1	39.4248	0.488275	0.327902	1.48909	0.136463	0.629415
NSD2	30.3143	0.579537	0.389223	1.48896	0.136498	0.629415
AAK1	201.356	-0.255116	0.171469	-1.48783	0.136796	0.629752
CEP120	242.969	0.349247	0.234755	1.48771	0.136828	0.629752
LMAN1	509.55	0.226411	0.152233	1.48727	0.136943	0.629752
ZNF142	88.6912	-0.411077	0.276384	-1.48734	0.136925	0.629752
BLOC1S6	478.508	-0.338665	0.227878	-1.48617	0.137234	0.630235
SLC25A43	1571.15	-0.441945	0.29731	-1.48648	0.137152	0.630235
LOC106630536	25.9041	0.480522	0.323681	1.48455	0.137662	0.631775
AARS2	50.8781	0.41286	0.278365	1.48316	0.138032	0.632617
PIK3R1	2009.89	-0.281576	0.189811	-1.48345	0.137954	0.632617
LOC102074815	15.0194	-0.666987	0.450028	-1.4821	0.138313	0.632703
MED19	574.943	-0.314467	0.212186	-1.48204	0.138331	0.632703
PPM1F	612.237	0.348006	0.234795	1.48217	0.138295	0.632703
MCMBP	1754.28	-0.368926	0.249078	-1.48117	0.138562	0.633333
NIPA1	95.5769	0.553719	0.373939	1.48077	0.138667	0.633384
LOC113459410	28.1061	-0.588964	0.397853	-1.48036	0.138778	0.633466
ADAT1	39.0461	0.45386	0.307767	1.47469	0.140296	0.635267
ATXN1	42.505	0.743514	0.504054	1.47507	0.140194	0.635267
BLOC1S5	250.371	-0.496149	0.336279	-1.47541	0.140103	0.635267
BORCS6	2916.04	-0.30096	0.203867	-1.47626	0.139875	0.635267
CPNE2	95.6227	0.981451	0.665344	1.4751	0.140185	0.635267
LAMTOR1	548.92	-0.286006	0.193939	-1.47472	0.140287	0.635267
LOC102063784	58.2006	0.4768	0.323439	1.47416	0.14044	0.635267
MTF1	529.75	-0.164995	0.111649	-1.4778	0.139461	0.635267
PGRMC2	39.699	0.483111	0.327176	1.47661	0.139781	0.635267
PLEKHA8	141.31	-0.41943	0.284139	-1.47614	0.139905	0.635267
SRP14	1619.22	-0.272744	0.184623	-1.4773	0.139595	0.635267
YTHDC1	1101.19	0.202086	0.137101	1.47399	0.140484	0.635267
ZDHHC20	101.817	0.396788	0.268868	1.47578	0.140004	0.635267
ZMAT2	1466.63	0.272137	0.184127	1.47799	0.13941	0.635267
RNF146	2174.62	-0.285273	0.193617	-1.47339	0.140647	0.63558
ICK	843.084	0.27503	0.186752	1.4727	0.140832	0.635993
GYG1	47.324	0.504119	0.342651	1.47123	0.141229	0.636938
LOC102073214	932.66	-0.32169	0.218611	-1.47152	0.141151	0.636938
DFFA	74.8231	0.500003	0.34085	1.46693	0.142395	0.639646
FDXACB1	93.9897	0.949701	0.64667	1.4686	0.141941	0.639646
HSD17B7	20.4992	-0.57104	0.389082	-1.46766	0.142197	0.639646
PRDX1	11615.2	-0.363145	0.247341	-1.4682	0.14205	0.639646
STMN1	33.2929	-0.45758	0.311893	-1.4671	0.142348	0.639646
ZFYVE19	100.049	0.445968	0.303975	1.46712	0.142343	0.639646
SMARCA5	702.332	0.203621	0.138867	1.4663	0.142566	0.639989
CRYBG3	151.385	-0.613022	0.418413	-1.46511	0.14289	0.64102
CUNH15orf39	25.9877	0.625077	0.427033	1.46377	0.143257	0.641126
ENTPD5	3679.5	0.207611	0.141793	1.46418	0.143144	0.641126
STEAP3	222.049	0.403397	0.275562	1.46391	0.143219	0.641126
TFDP1	4154.35	0.258191	0.176403	1.46364	0.143292	0.641126
RBKS	21.9359	0.636545	0.435247	1.46249	0.143607	0.642112
CTSO	15.1896	-0.561275	0.384086	-1.46133	0.143925	0.642267
SEC63	811.564	0.295603	0.20222	1.46179	0.143799	0.642267
SORBS1	93.7179	-0.425779	0.29136	-1.46135	0.143919	0.642267
BRI3BP	42.1949	-0.492924	0.337481	-1.4606	0.144126	0.642318
TPGS2	26.1674	0.486595	0.333079	1.4609	0.144042	0.642318
SLC35B3	20.668	-0.612529	0.419516	-1.46009	0.144266	0.642387
YARS2	70.4214	0.398285	0.272826	1.45985	0.144331	0.642387
KXD1	322.127	-0.243266	0.166713	-1.45919	0.144514	0.642405
ZDHHC2	112.686	-0.505052	0.346128	-1.45915	0.144525	0.642405
GTF3C2	89.3029	0.331856	0.22753	1.45851	0.144699	0.642507
LOC102075036	16.0415	0.65186	0.446977	1.45838	0.144737	0.642507
BOK	146.562	-0.292571	0.200888	-1.45639	0.145285	0.64452
TMEM251	1747.52	-0.309984	0.21294	-1.45573	0.145467	0.644904
ATP1B3	150.215	0.316357	0.217685	1.45328	0.146147	0.64665
SEMA7A	17.462	-0.490486	0.337427	-1.45361	0.146055	0.64665
TOP3B	51.7531	0.4059	0.279258	1.4535	0.146086	0.64665
DNAJA2	1324.2	0.20445	0.141114	1.44882	0.147387	0.647106
EPB41L5	24.2439	-0.87311	0.601656	-1.45118	0.14673	0.647106
GLOD4	190.244	0.418285	0.288569	1.44951	0.147194	0.647106
KLHL29	15.3735	-0.974719	0.671825	-1.45085	0.146821	0.647106
LOC102060438	34.0484	-0.567111	0.391778	-1.44753	0.147748	0.647106
LOC113460126	17.8729	-0.70159	0.484714	-1.44743	0.147776	0.647106
MAP7D3	38.2574	-0.476407	0.328828	-1.4488	0.147392	0.647106
MCUR1	39.7949	0.493467	0.340458	1.44942	0.14722	0.647106
MOSPD1	195.189	0.213876	0.147464	1.45036	0.146958	0.647106
NUP160	124.744	-0.899544	0.619979	-1.45093	0.1468	0.647106
PPM1G	1445.85	-0.33667	0.231975	-1.45132	0.146692	0.647106
RAE1	6923.75	-0.301746	0.208155	-1.44962	0.147163	0.647106
SMARCAL1	228.962	0.30422	0.210141	1.44769	0.147703	0.647106
SPTBN5	28.6206	0.631727	0.436085	1.44863	0.14744	0.647106
TFRC	22706.3	0.291224	0.200849	1.44997	0.147068	0.647106
UBE4A	6062.13	-0.311478	0.215181	-1.44752	0.147752	0.647106
DNAAF5	61.0776	0.389881	0.269431	1.44705	0.147882	0.647152
CSRNP1	55.9845	-0.505981	0.351052	-1.44133	0.149492	0.648928
DLAT	158.057	0.405043	0.280388	1.44458	0.148576	0.648928
EIF4H	2180.62	0.160524	0.111139	1.44436	0.148638	0.648928
GFM2	70.4498	0.364503	0.25283	1.44169	0.14939	0.648928
LOC102065737	37.8168	0.328698	0.228075	1.44119	0.149532	0.648928
LOC102070492	194.324	-0.457129	0.31671	-1.44337	0.148917	0.648928
LOC102071702	27.18	0.874379	0.606607	1.44143	0.149464	0.648928
LOC102071803	75.6775	0.369126	0.255853	1.44273	0.149097	0.648928
LOC106629820	39.1002	0.46741	0.32413	1.44205	0.149289	0.648928
MBD4	30.3545	-0.635633	0.440683	-1.44238	0.149195	0.648928
MRPL33	78.9657	0.367771	0.255072	1.44183	0.14935	0.648928
PLS3	217.978	-0.366271	0.253704	-1.4437	0.148824	0.648928
TTI1	325.693	-0.344614	0.238902	-1.44249	0.149164	0.648928
NSMAF	376.422	-0.346968	0.240865	-1.44051	0.149723	0.648928
SPTSSA	1238.94	-0.386844	0.268487	-1.44083	0.149633	0.648928
STK10	129.429	0.477341	0.331628	1.43939	0.150041	0.649472
TLE4	33.4573	0.563197	0.391367	1.43905	0.150136	0.649472
ZFAND1	15.977	0.853075	0.592554	1.43966	0.149964	0.649472
PRICKLE2	15.1078	-0.893253	0.621041	-1.43831	0.150345	0.649961
CDC27	419.47	0.210707	0.146532	1.43796	0.150445	0.64998
SLC7A4	14.7203	0.718583	0.500642	1.43532	0.151195	0.652805
CUNH20orf85	31.896	-0.766663	0.534981	-1.43307	0.151839	0.653919
GGPS1	856.747	-0.299837	0.20921	-1.43319	0.151804	0.653919
MAN1A1	49.2077	-0.596658	0.416163	-1.43371	0.151654	0.653919
RPL34	3571.25	-0.415913	0.290066	-1.43386	0.151612	0.653919
ATF7IP	2129.45	-0.216462	0.151326	-1.43043	0.152592	0.65521
MATR3	681.449	0.224537	0.156982	1.43033	0.152621	0.65521
MRTFA	302.347	-0.220328	0.154008	-1.43063	0.152538	0.65521
RAB14	612.788	-0.247646	0.173008	-1.43141	0.152312	0.65521
RETREG3	1331.13	-0.285441	0.199426	-1.43131	0.152342	0.65521
COG5	24.7833	0.490261	0.342949	1.42955	0.152847	0.655626
LOC102061973	468.914	0.267271	0.187036	1.42899	0.153008	0.655626
NIF3L1	29.2131	0.55291	0.386898	1.42909	0.15298	0.655626
CIB1	258.463	-0.501158	0.35115	-1.42719	0.153525	0.655767
HPCAL1	80.7006	-0.407996	0.285757	-1.42777	0.153357	0.655767
LOC102061725	460.829	-0.433633	0.303787	-1.42742	0.153458	0.655767
LSM5	56.9847	0.473498	0.331536	1.4282	0.153236	0.655767
MRPS25	60.901	0.365846	0.256193	1.42801	0.153288	0.655767
TMED2	414.784	0.236922	0.166057	1.42675	0.153652	0.655896
KCNK5	36.3062	0.494974	0.347131	1.4259	0.153898	0.656121
TECPR1	22.636	-0.655634	0.459796	-1.42592	0.15389	0.656121
AGPAT5	280.45	0.265892	0.186593	1.42498	0.154162	0.656595
SPEN	1152.94	-0.293488	0.205979	-1.42484	0.154203	0.656595
PLAA	753.39	0.223852	0.157249	1.42355	0.154577	0.657252
SDF2L1	36.4608	0.369766	0.259794	1.42331	0.154647	0.657252
UBA52	10413	-0.329976	0.231761	-1.42377	0.154512	0.657252
LOC102068130	19.7445	-0.53009	0.37254	-1.42291	0.154762	0.657328
NOP14	705.504	0.255075	0.179416	1.42169	0.155115	0.658414
ACVR2A	521.89	-0.18738	0.131836	-1.42132	0.155225	0.658467
EEF1G	161.309	0.429259	0.302306	1.41995	0.155622	0.65974
TBPL1	400.773	0.290346	0.204613	1.419	0.155899	0.660502
USP16	315.099	0.279085	0.196853	1.41773	0.156269	0.661655
ETFA	121.299	0.332948	0.235031	1.41661	0.156596	0.662215
KIN	116.567	0.284482	0.200793	1.4168	0.156542	0.662215
NFKBIE	59.4999	0.437161	0.30905	1.41453	0.157206	0.66438
ABCA3	90.7846	-0.38548	0.272692	-1.41361	0.157477	0.664395
ARL1	275.458	0.236197	0.167298	1.41183	0.157999	0.664395
BAG5	5592.11	0.206709	0.146336	1.41257	0.157784	0.664395
CLIC5	724.183	0.225971	0.15979	1.41418	0.157309	0.664395
CLOCK	1181.29	0.21566	0.152661	1.41267	0.157754	0.664395
GCLM	2726.55	-0.375154	0.265739	-1.41174	0.158027	0.664395
LAMP1	7625.45	-0.261675	0.185329	-1.41195	0.157965	0.664395
LOC102066095	1614.26	0.283103	0.200364	1.41294	0.157673	0.664395
PAPOLA	2467.17	-0.227794	0.161382	-1.41152	0.158091	0.664395
CCDC47	303.617	0.266492	0.189063	1.40954	0.158675	0.665611
HUS1	167.32	0.313042	0.222058	1.40973	0.15862	0.665611
PPP1R14C	248.002	-0.898315	0.637123	-1.40995	0.158553	0.665611
TRAPPC9	44.2426	0.350065	0.248447	1.40901	0.158831	0.665854
GLRX3	66.7801	-0.436669	0.310325	-1.40714	0.159387	0.667065
NFATC2	25.0227	-0.535518	0.380556	-1.4072	0.159368	0.667065
RPL18A	3381.07	-0.334913	0.238083	-1.40671	0.159513	0.667065
YWHAZ	887.719	-0.226217	0.160794	-1.40688	0.159464	0.667065
CUNH15orf48	7907.81	-0.317405	0.22587	-1.40526	0.159944	0.667696
E2F5	243.531	0.394727	0.280778	1.40583	0.159774	0.667696
MYO5A	67.1227	-0.511132	0.363762	-1.40513	0.159983	0.667696
RAD21	1325.92	-0.230876	0.164339	-1.40488	0.160058	0.667696
FARSB	15.3833	0.661042	0.470754	1.40422	0.160254	0.668048
POLB	135.988	0.820967	0.584763	1.40393	0.160339	0.668048
LOC102065039	33.3944	-0.441633	0.314949	-1.40224	0.160844	0.668509
LOC102070109	39.0927	0.874191	0.623023	1.40314	0.160574	0.668509
TMEM8A	1337.34	-0.272872	0.19459	-1.40229	0.160828	0.668509
WBP1L	1054.54	-0.212789	0.151734	-1.40238	0.160803	0.668509
AKAP9	1981.63	0.285086	0.203548	1.40059	0.161337	0.668799
CAP1	541.502	-0.230435	0.164491	-1.4009	0.161245	0.668799
GALR3	259.244	-0.418001	0.298454	-1.40055	0.161348	0.668799
ITPRID2	528.217	-0.289906	0.206844	-1.40157	0.161044	0.668799
KLHL28	116.676	-0.263571	0.188217	-1.40036	0.161407	0.668799
LARP1	548.451	0.400091	0.286262	1.39764	0.162221	0.671142
RFX2	192.534	-0.206341	0.147609	-1.39789	0.162147	0.671142
TRIP11	1164.46	0.225912	0.161656	1.39748	0.162269	0.671142
CCT2	288.933	0.236028	0.168947	1.39705	0.162398	0.671265
DYRK2	66.9639	0.718776	0.515084	1.39546	0.162879	0.671969
LOC102071132	62.1138	0.329087	0.235837	1.3954	0.162895	0.671969
LOC102074992	668.772	-0.299475	0.214652	-1.39517	0.162965	0.671969
TSPAN2	250.41	-0.324939	0.232861	-1.39542	0.16289	0.671969
EIF3M	645.201	0.399153	0.286287	1.39424	0.163246	0.672503
LYRM4	1697.03	0.264435	0.189684	1.39408	0.163292	0.672503
LEO1	946.998	0.254165	0.18238	1.3936	0.163437	0.672691
HIC2	60.6118	0.490865	0.352458	1.39269	0.163713	0.673416
IKBIP	186.352	0.365318	0.262382	1.39231	0.163828	0.673481
EXOC3L1	16.3236	-0.479726	0.345031	-1.39039	0.164412	0.674204
FAM172A	86.1308	0.288868	0.207704	1.39076	0.164297	0.674204
LOC102069976	2193.36	-0.261127	0.187937	-1.38944	0.164698	0.674204
RAB4A	215.603	-0.288998	0.208045	-1.38911	0.164799	0.674204
RSF1	4843.91	-0.219615	0.158091	-1.38917	0.164782	0.674204
SLC46A3	5684.51	-0.202912	0.145984	-1.38996	0.16454	0.674204
TDO2	35.7644	-0.733031	0.527478	-1.38969	0.164623	0.674204
TM2D1	97.5019	0.354126	0.254809	1.38977	0.164599	0.674204
CUL3	1429.01	-0.15384	0.110828	-1.3881	0.165106	0.675054
HEATR1	15.8775	0.648312	0.468211	1.38466	0.166157	0.677817
LOC102068280	70.2235	0.513402	0.3708	1.38458	0.166182	0.677817
PNPT1	93.1097	0.415718	0.300232	1.38465	0.166159	0.677817
WDR45B	529.706	0.267799	0.193348	1.38506	0.166034	0.677817
IL21R	158.624	0.295584	0.213624	1.38367	0.16646	0.678546
KRIT1	24.6685	-0.58143	0.420825	-1.38164	0.167081	0.680379
RNF166	779.655	-0.260286	0.188402	-1.38155	0.167111	0.680379
FUT11	1199.68	-0.305037	0.220921	-1.38075	0.167355	0.680967
DDX3X	32415.9	-0.227443	0.165005	-1.3784	0.168079	0.681342
DIS3	45.4745	0.425234	0.308256	1.37948	0.167746	0.681342
DPP7	245.123	0.281609	0.204235	1.37885	0.167941	0.681342
GORASP1	62.8611	-0.423083	0.306989	-1.37817	0.168151	0.681342
KLHL25	310.018	0.358192	0.259701	1.37925	0.167817	0.681342
MPP5	31.9543	-0.453022	0.328429	-1.37936	0.167784	0.681342
NT5C3A	6735.5	0.401061	0.29101	1.37817	0.168151	0.681342
CASS4	54.6284	-0.349868	0.254142	-1.37667	0.168616	0.681737
INPP5E	19.3519	0.430158	0.312463	1.37667	0.168615	0.681737
KDM3B	440.757	0.166819	0.121215	1.37623	0.168751	0.681737
RFWD3	16.7149	-0.539363	0.39161	-1.3773	0.16842	0.681737
RHOT1	88.9811	0.351319	0.255224	1.37651	0.168663	0.681737
ACOT7	107.739	-0.408428	0.297023	-1.37507	0.169109	0.68278
ARHGAP45	167.55	-0.33671	0.245193	-1.37325	0.169676	0.68326
HNRNPR	134.607	0.31284	0.228002	1.37209	0.170034	0.68326
LOC102063246	446.164	-0.320201	0.233304	-1.37246	0.16992	0.68326
LOC102064388	5281.18	0.425412	0.309883	1.37282	0.169809	0.68326
LOC106629805	24.8203	-0.800361	0.58321	-1.37234	0.169958	0.68326
MRPL58	102.001	0.413684	0.301467	1.37224	0.16999	0.68326
PMS1	18.112	0.444104	0.323326	1.37355	0.169581	0.68326
RTN4	6388.95	0.202631	0.147527	1.37353	0.169589	0.68326
PPP1R21	642.023	-0.252746	0.184365	-1.37091	0.170404	0.683603
RALA	178.589	0.529249	0.386074	1.37085	0.170422	0.683603
SMG1	3228.68	-0.274218	0.199959	-1.37137	0.170259	0.683603
MAL	119.114	0.472847	0.345153	1.36996	0.170698	0.684307
GFI1B	2991.13	-0.242084	0.17692	-1.36833	0.17121	0.68474
HERC1	21661.6	-0.27998	0.20453	-1.3689	0.171032	0.68474
LOC102060471	485.269	0.380251	0.277855	1.36852	0.171148	0.68474
USP40	69.1021	0.366996	0.268195	1.36839	0.171189	0.68474
PDIA3	723.906	0.204254	0.149343	1.36768	0.171411	0.685139
ATP5F1B	1524.36	-0.2972	0.217582	-1.36592	0.171963	0.685524
GTPBP4	351.718	0.337747	0.247195	1.36632	0.17184	0.685524
PAIP2	6012.37	-0.198186	0.145113	-1.36574	0.172021	0.685524
PNRC1	3594.92	-0.203395	0.14883	-1.36662	0.171744	0.685524
TWF2	72.3899	-0.417568	0.305663	-1.3661	0.171907	0.685524
UBE2N	144.857	0.275946	0.202092	1.36544	0.172114	0.685524
LOC102062629	57.8739	-0.280763	0.205782	-1.36437	0.17245	0.685698
NDUFA8	136.446	0.439404	0.321951	1.36482	0.172311	0.685698
SLC25A26	17.7032	0.530886	0.389116	1.36434	0.172461	0.685698
C2CD2L	301.734	0.324163	0.238034	1.36184	0.17325	0.688301
PLA2G4A	42.1905	-0.42838	0.314611	-1.36162	0.173318	0.688301
ACTR3	1235.36	0.244023	0.179716	1.35782	0.17452	0.688762
ASB8	980.741	-0.312927	0.230822	-1.3557	0.175194	0.688762
ATP6V0A2	280.49	0.274806	0.202243	1.35879	0.174214	0.688762
C2CD3	60.9167	0.374494	0.276266	1.35556	0.175241	0.688762
CCDC51	100.523	0.249823	0.184565	1.35358	0.175872	0.688762
CDC123	6907.91	-0.319576	0.236062	-1.35378	0.175807	0.688762
CDKN2AIP	250.484	-0.303997	0.224472	-1.35428	0.175648	0.688762
CUNH1orf50	32.098	0.366281	0.270388	1.35465	0.175529	0.688762
DIS3L2	49.7975	0.337841	0.249048	1.35653	0.174932	0.688762
FNIP1	1651.15	-0.226895	0.167278	-1.35639	0.174974	0.688762
IPO13	60.1178	0.400566	0.295449	1.35579	0.175166	0.688762
LOC102060534	473.448	0.727333	0.535092	1.35927	0.174062	0.688762
LOC102060987	56.3907	0.482624	0.355752	1.35663	0.174899	0.688762
LOC102061418	839.87	-0.312339	0.230337	-1.35601	0.175096	0.688762
LOC102063899	350.991	-0.309626	0.228677	-1.35399	0.17574	0.688762
LOC102064495	82060.5	0.25207	0.185593	1.35819	0.174404	0.688762
LOC102065063	78.7029	-0.33128	0.24397	-1.35787	0.174503	0.688762
LOC102069979	31.9858	-0.430945	0.317241	-1.35841	0.174333	0.688762
MIIP	96.9413	0.500158	0.367733	1.36011	0.173795	0.688762
NFE2L3	1712.12	-0.467595	0.343796	-1.3601	0.173799	0.688762
POLDIP3	1079.84	0.183877	0.135523	1.35679	0.174848	0.688762
POLRMT	85.6288	0.323503	0.238671	1.35544	0.175278	0.688762
PTPN12	123.927	-0.277076	0.204475	-1.35506	0.175399	0.688762
TMEM175	25.8132	-0.47776	0.352337	-1.35597	0.175108	0.688762
TET1	36.5463	0.470301	0.347682	1.35268	0.176159	0.689489
IL1R1	14.4932	-0.624088	0.461567	-1.35211	0.176341	0.689805
CDC16	34.4554	0.341612	0.252791	1.35136	0.17658	0.690031
RIC8B	14.5378	0.556482	0.411837	1.35122	0.176625	0.690031
RLIM	230.345	-0.223954	0.165773	-1.35097	0.176704	0.690031
LOC106630565	81.8788	0.349214	0.258784	1.34944	0.177196	0.691419
PPP3CA	56.0645	-0.400109	0.296547	-1.34923	0.177263	0.691419
NADSYN1	126.796	0.268446	0.199098	1.34831	0.177558	0.691772
RPE	685.884	0.214775	0.159273	1.34847	0.177507	0.691772
CHD6	20.318	-0.560522	0.415936	-1.34762	0.177782	0.692248
VPS37C	550.696	-0.188459	0.139888	-1.34722	0.177911	0.692351
OGT	3520.3	0.232798	0.17299	1.34573	0.178389	0.693021
SNU13	103.793	0.278476	0.206893	1.34599	0.178306	0.693021
SSBP2	356.016	0.229751	0.17067	1.34617	0.178249	0.693021
ACTB	2431.18	-0.290416	0.216937	-1.33871	0.180664	0.693603
ADNP2	611.283	-0.266647	0.198699	-1.34196	0.179608	0.693603
AFG1L	58.5468	0.394165	0.295421	1.33425	0.182121	0.693603
ARHGEF12	262.695	-0.310277	0.232033	-1.33721	0.181155	0.693603
ARNT	1424.41	-0.184876	0.137765	-1.34197	0.179605	0.693603
ATE1	163.554	0.261551	0.194852	1.34231	0.179497	0.693603
BBIP1	143.044	-0.405965	0.302281	-1.34301	0.17927	0.693603
CNEP1R1	316.907	-0.28403	0.212768	-1.33493	0.181901	0.693603
DEPTOR	1776.8	-0.277335	0.207894	-1.33402	0.182199	0.693603
E2F3	743.166	0.272958	0.204077	1.33753	0.181051	0.693603
ELOVL5	168.413	0.457701	0.342258	1.3373	0.181126	0.693603
EML1	132.559	-0.358931	0.268395	-1.33732	0.181117	0.693603
FARS2	39.463	0.372907	0.278174	1.34055	0.180066	0.693603
GLT8D1	50.9453	0.349001	0.261225	1.33602	0.181543	0.693603
HMGCR	356.142	0.232024	0.173446	1.33773	0.180985	0.693603
ISCA2	307.357	0.291018	0.217851	1.33586	0.181597	0.693603
KLHL2	169.117	0.273543	0.204449	1.33795	0.180913	0.693603
LOC102061001	29.4711	0.344023	0.257605	1.33547	0.181724	0.693603
LOC102062382	15.9833	-0.828514	0.620806	-1.33458	0.182015	0.693603
LOC102065807	153.255	-0.309928	0.231888	-1.33654	0.181371	0.693603
LOC102069215	214.31	0.46792	0.350706	1.33423	0.18213	0.693603
LOC102069802	26.1613	-0.412286	0.308291	-1.33733	0.181115	0.693603
LOC102070440	90.607	0.426701	0.31907	1.33733	0.181115	0.693603
LOC102073663	388.092	-0.281215	0.210171	-1.33803	0.180886	0.693603
LOC106629993	51.014	0.518879	0.388049	1.33715	0.181175	0.693603
MGAT5B	23.084	-0.825216	0.61614	-1.33933	0.180463	0.693603
NINJ1	761.72	-0.284182	0.213038	-1.33395	0.18222	0.693603
OGDH	2460.65	-0.238657	0.178221	-1.33911	0.180536	0.693603
PIM3	24.1687	-0.462355	0.344741	-1.34117	0.179867	0.693603
PNRC2	1601.92	0.148715	0.11069	1.34353	0.1791	0.693603
PRMT7	16.5672	0.732438	0.546512	1.34021	0.180179	0.693603
RUNX3	19.2345	-0.761383	0.566165	-1.34481	0.178687	0.693603
SLC2A6	16.538	0.544465	0.407447	1.33628	0.181457	0.693603
SMARCD1	341.201	0.174051	0.130442	1.33432	0.182101	0.693603
USP28	27.1423	0.555004	0.415093	1.33706	0.181204	0.693603
VPS33A	920.206	-0.193139	0.144501	-1.3366	0.181354	0.693603
AIG1	146.259	0.39252	0.294444	1.33309	0.182502	0.693848
HPRT1	69.73	0.479173	0.359763	1.33192	0.182888	0.693848
LOC102066207	6870.93	-0.189706	0.142434	-1.33188	0.182898	0.693848
LOC102070912	206.389	0.288082	0.216224	1.33233	0.182753	0.693848
PHKB	107.049	0.348609	0.26158	1.33271	0.182627	0.693848
ZBTB11	1071.09	-0.205519	0.154239	-1.33247	0.182707	0.693848
LIN54	821.308	-0.487654	0.366515	-1.33052	0.183348	0.694775
LOC102071734	20.4509	-0.538092	0.404415	-1.33055	0.183338	0.694775
ADAP1	17.7117	-0.617445	0.466205	-1.32441	0.185368	0.695291
AES	58.0303	-0.303461	0.229685	-1.32121	0.186433	0.695291
ALG9	17.7187	0.662914	0.501336	1.32229	0.18607	0.695291
B4GALT2	318.79	0.246789	0.185689	1.32905	0.183832	0.695291
CALCRL	49.4083	-0.436362	0.328145	-1.32978	0.183589	0.695291
CIR1	772.499	0.236154	0.179122	1.31839	0.187372	0.695291
CPTP	34.8408	-0.309257	0.234629	-1.31807	0.187482	0.695291
DNAJC13	134.621	0.295248	0.222237	1.32853	0.184004	0.695291
EAPP	431.351	-0.280166	0.212501	-1.31843	0.187361	0.695291
EIF1	7765.49	-0.283017	0.213878	-1.32326	0.185749	0.695291
GTF3C1	153.451	0.323342	0.243222	1.32941	0.183712	0.695291
LOC102063087	94.9543	0.250283	0.188787	1.32574	0.184926	0.695291
LOC102064263	81.4756	-0.298031	0.22513	-1.32382	0.185564	0.695291
LOC102067310	83.7031	0.642743	0.48529	1.32445	0.185353	0.695291
LOC102067888	2243.41	0.535036	0.405516	1.3194	0.187037	0.695291
LOC102071563	18.7928	-0.62172	0.471413	-1.31884	0.187222	0.695291
LOC102072282	27.8761	0.474706	0.358258	1.32504	0.185158	0.695291
LOC106629329	24.0602	0.392229	0.295434	1.32764	0.184298	0.695291
LOC113460457	139.847	0.381945	0.288262	1.32499	0.185175	0.695291
METAP1	63.2374	0.296667	0.225027	1.31836	0.187383	0.695291
MKRN1	2823.52	-0.157711	0.11887	-1.32675	0.184591	0.695291
MRPL57	1291.09	-0.237506	0.178792	-1.32839	0.184048	0.695291
NAPG	873.062	0.328181	0.248337	1.32151	0.18633	0.695291
PRDM11	23.7298	-0.495294	0.373924	-1.32458	0.18531	0.695291
PWWP2A	141.535	0.276708	0.209288	1.32214	0.186122	0.695291
RAB21	2572.32	-0.246658	0.186787	-1.32053	0.186658	0.695291
RC3H2	1379.74	-0.304417	0.230897	-1.31841	0.187368	0.695291
RPP38	26.8576	-0.601809	0.455418	-1.32144	0.186354	0.695291
RRBP1	71.774	-0.382266	0.288582	-1.32464	0.185292	0.695291
SCAF4	702.706	-0.211388	0.159747	-1.32327	0.185747	0.695291
SLC48A1	190.799	-0.441993	0.334336	-1.322	0.186167	0.695291
TMBIM6	1125.12	0.261083	0.198031	1.3184	0.187371	0.695291
TMEM186	24.5481	0.550753	0.416257	1.32311	0.1858	0.695291
TRAPPC12	312.606	0.250422	0.188886	1.32578	0.184911	0.695291
TRIT1	237.333	0.337441	0.254603	1.32536	0.185052	0.695291
TRNT1	381.978	-0.418192	0.316739	-1.3203	0.186733	0.695291
TUT4	1498.4	0.267016	0.202496	1.31863	0.187293	0.695291
UNC119	74.3784	-0.45665	0.34538	-1.32217	0.186112	0.695291
ZDHHC14	24.4534	-0.428219	0.323281	-1.3246	0.185303	0.695291
DCAF4	87.7922	0.369667	0.28061	1.31737	0.187716	0.695304
FASTKD2	25.1897	0.524313	0.39807	1.31714	0.187793	0.695304
UBE2J1	435.305	0.224741	0.170588	1.31745	0.187689	0.695304
MFN1	189.104	0.316849	0.240802	1.31581	0.188239	0.696197
NEMP2	17.1229	0.5053	0.383963	1.31601	0.188171	0.696197
COG4	125.604	0.289198	0.219957	1.31479	0.18858	0.697077
PSKH1	126.515	-0.266985	0.203157	-1.31418	0.188784	0.697453
NAB1	105.803	-0.334765	0.25485	-1.31357	0.18899	0.697833
ZSWIM8	275.838	0.279598	0.212926	1.31312	0.189141	0.698011
AGTRAP	15.7116	-0.647124	0.493635	-1.31094	0.189879	0.698455
ESYT2	39.3022	-0.581287	0.442978	-1.31223	0.189444	0.698455
POMP	1847.23	-0.238047	0.181459	-1.31185	0.18957	0.698455
SH3BGRL3	43.8113	-0.480386	0.366416	-1.31104	0.189844	0.698455
TOMM22	228.683	-0.216525	0.16516	-1.31101	0.189856	0.698455
UCKL1	20.0048	0.535588	0.408344	1.31161	0.189651	0.698455
AP4E1	163.559	0.262922	0.201393	1.30552	0.191715	0.699046
ARHGAP5	317.476	0.346913	0.265265	1.3078	0.190942	0.699046
ARID4A	1095.19	-0.154399	0.117867	-1.30994	0.190216	0.699046
ATP6V0A1	1487.37	0.292986	0.224257	1.30648	0.191391	0.699046
BLMH	86.6314	0.259275	0.19911	1.30216	0.19286	0.699046
BLOC1S2	260.084	0.405661	0.311289	1.30317	0.192517	0.699046
CASD1	172.494	0.527313	0.404223	1.30451	0.19206	0.699046
CCDC167	16.905	0.594919	0.455393	1.30639	0.191422	0.699046
CYREN	17.1927	0.589739	0.452862	1.30225	0.192831	0.699046
DEK	28.6583	0.541768	0.414825	1.30601	0.191548	0.699046
ERGIC3	61.5094	0.322839	0.247906	1.30226	0.192828	0.699046
EZH1	264.957	0.181025	0.139071	1.30167	0.193029	0.699046
FBXO25	672.936	-0.242037	0.185319	-1.30606	0.191533	0.699046
FEM1B	1154.47	-0.284488	0.218038	-1.30476	0.191974	0.699046
FHL1	118.399	-0.423203	0.323569	-1.30792	0.1909	0.699046
FUBP3	83.8868	-0.254328	0.195074	-1.30376	0.192317	0.699046
GPR21	33.5452	0.36958	0.282683	1.3074	0.191076	0.699046
GTF3C6	23.5823	0.417038	0.320372	1.30173	0.193008	0.699046
JUN	33.6031	-0.580021	0.443604	-1.30752	0.191036	0.699046
LOC102065534	19.7074	-0.562015	0.429893	-1.30734	0.191098	0.699046
LOC102067387	493.218	0.191019	0.146647	1.30258	0.192719	0.699046
RAMAC	203.217	-0.383626	0.294433	-1.30293	0.192599	0.699046
RFNG	397.057	0.186136	0.142215	1.30884	0.190588	0.699046
RNF44	91.8081	0.262229	0.201052	1.30428	0.192137	0.699046
SEC62	301.864	0.223646	0.170903	1.30861	0.190667	0.699046
SLC9A9	14.7518	-0.612384	0.469721	-1.30372	0.192329	0.699046
TPM2	974.1	-0.302958	0.2327	-1.30193	0.192942	0.699046
VPS37A	430.7	0.253798	0.193968	1.30845	0.190719	0.699046
ZC3H7B	2347.6	0.193663	0.148358	1.30538	0.191764	0.699046
SNW1	2066.93	0.189579	0.145694	1.30122	0.193184	0.699234
HNRNPH1	23299.3	-0.165373	0.127136	-1.30075	0.193344	0.69944
LIN52	182.2	-0.416316	0.320153	-1.30037	0.193476	0.699545
SH3BGRL2	1325.33	0.364586	0.280537	1.2996	0.193738	0.70012
RPS15	2057	-0.331496	0.255164	-1.29915	0.193893	0.700308
ASNS	1051.6	0.39752	0.306283	1.29788	0.194327	0.700636
CD99	76.5688	0.475811	0.366645	1.29774	0.194375	0.700636
FH	29.788	0.359319	0.277147	1.29649	0.194807	0.700636
LOC102069705	73.8784	0.376951	0.290586	1.29721	0.194558	0.700636
LOC106629754	37.3494	-0.459277	0.354321	-1.29621	0.194902	0.700636
PAFAH1B1	980.86	-0.147961	0.114152	-1.29618	0.194914	0.700636
SPEF2	54.9193	-0.581216	0.447587	-1.29855	0.194097	0.700636
TRIB2	26.504	-0.647954	0.499678	-1.29674	0.194719	0.700636
WDR5	240.063	0.301663	0.232472	1.29763	0.194414	0.700636
FMR1	689.07	0.198955	0.153577	1.29548	0.195156	0.701137
PHF3	11315.9	0.141908	0.10962	1.29455	0.195475	0.70191
AFTPH	1634.46	0.204754	0.158653	1.29058	0.196851	0.701945
AKAP10	68.5936	0.329998	0.256088	1.28861	0.197534	0.701945
CNIH4	140.132	0.242487	0.188186	1.28855	0.197555	0.701945
CREB3L2	17.6598	-0.509569	0.395062	-1.28984	0.197105	0.701945
CUNH16orf87	99.4232	0.359467	0.278969	1.28856	0.197553	0.701945
EIF5A2	565.25	-0.279009	0.2161	-1.29111	0.196665	0.701945
FBXW7	15.2076	-0.527773	0.409491	-1.28885	0.19745	0.701945
HACD3	100.102	-0.30582	0.236869	-1.29109	0.196671	0.701945
JAK2	20496	-0.246635	0.191289	-1.28934	0.197281	0.701945
LOC102074021	424.98	0.222516	0.172376	1.29088	0.196746	0.701945
LOC106629197	4027.42	-0.220291	0.170573	-1.29147	0.19654	0.701945
ODR4	23.4443	0.431047	0.333223	1.29357	0.195814	0.701945
POLR1A	16.6342	-0.460846	0.356297	-1.29343	0.195862	0.701945
RAB18	1890.22	-0.269821	0.208621	-1.29335	0.195889	0.701945
THG1L	25.301	0.402631	0.311861	1.29106	0.196682	0.701945
THUMPD1	63.7456	0.509705	0.394896	1.29073	0.196797	0.701945
TMEM209	20.1976	0.555602	0.43087	1.28949	0.197228	0.701945
TOM1L2	178.481	0.244952	0.189845	1.29028	0.196955	0.701945
TOP1	1856.76	0.18292	0.141652	1.29133	0.196589	0.701945
USP10	96.2049	0.243275	0.188201	1.29263	0.196138	0.701945
GARNL3	93.0623	0.329948	0.256236	1.28767	0.19786	0.70266
BRCA1	104.123	0.459265	0.357273	1.28547	0.198627	0.703201
CMPK1	39.6705	-0.431534	0.335611	-1.28582	0.198507	0.703201
EPB41	28448.6	-0.23049	0.179219	-1.28608	0.198417	0.703201
LOC113458543	43.4494	-0.449512	0.349638	-1.28565	0.198566	0.703201
RFLNB	22.0258	-0.448419	0.348474	-1.28681	0.198161	0.703201
SIN3A	227.789	-0.237458	0.184727	-1.28545	0.198634	0.703201
LOC102061911	242.659	-0.348859	0.271705	-1.28396	0.199155	0.70431
TMEM129	29.7956	-0.515449	0.401422	-1.28406	0.199122	0.70431
MUSTN1	51.1636	0.346098	0.269758	1.28299	0.199495	0.704814
THNSL1	347.991	0.302631	0.235885	1.28296	0.199505	0.704814
STK38L	464.18	-0.166665	0.129969	-1.28235	0.199722	0.705212
HNRNPD	5319.59	-0.231745	0.180933	-1.28083	0.200253	0.7064
THOC5	368.926	-0.17518	0.136774	-1.28079	0.200266	0.7064
ARAP1	32.1744	-0.449581	0.351195	-1.28015	0.200494	0.706834
BTAF1	1840.94	0.255244	0.199605	1.27875	0.200986	0.7071
DNAJC12	358.741	-0.45298	0.354205	-1.27887	0.200944	0.7071
RIPK1	365.318	0.324609	0.253731	1.27934	0.200777	0.7071
SRFBP1	96.4506	0.244893	0.191493	1.27886	0.200946	0.7071
CHST7	173.745	0.276519	0.216541	1.27698	0.20161	0.708623
CUNH18orf25	296.354	-0.272994	0.21379	-1.27692	0.201629	0.708623
SNX5	402.921	0.342665	0.268413	1.27663	0.201732	0.708623
MSL3	2036.8	-0.261236	0.204858	-1.2752	0.202238	0.709872
SCYL3	993.276	-0.219931	0.17252	-1.27482	0.202374	0.709872
SIK3	779.148	-0.25221	0.197852	-1.27474	0.202402	0.709872
AREG	38.1945	-0.357306	0.281977	-1.26715	0.205103	0.710204
ASMTL	14.3388	0.523368	0.412847	1.26771	0.204903	0.710204
ATP5PD	485.96	0.197887	0.155426	1.27319	0.20295	0.710204
EIPR1	99.5022	0.260951	0.205578	1.26935	0.204316	0.710204
FAM160B1	142.719	-0.290414	0.228083	-1.27328	0.202917	0.710204
FBXO28	104.823	0.237255	0.187107	1.26802	0.204791	0.710204
HDGFL3	23.3897	-0.68026	0.53602	-1.26909	0.204408	0.710204
HEXA	32.1407	-0.420526	0.331068	-1.27021	0.20401	0.710204
LOC102064181	26.8516	0.488241	0.383758	1.27226	0.20328	0.710204
LOC102068727	352.968	-0.366764	0.288601	-1.27083	0.203788	0.710204
MAML1	1105.75	-0.196417	0.15493	-1.26778	0.204878	0.710204
MAP3K2	60.6784	0.401005	0.316141	1.26843	0.204643	0.710204
MRPL40	24.5527	-0.455899	0.359414	-1.26845	0.204637	0.710204
RCC1L	36.3567	0.381865	0.301365	1.26712	0.205114	0.710204
RXYLT1	15.8451	0.457483	0.359285	1.27331	0.202906	0.710204
SIRT7	57.825	-0.275275	0.217227	-1.26722	0.205075	0.710204
SLC30A1	490.212	0.233777	0.183887	1.27131	0.203619	0.710204
SPECC1	37.3286	-0.350542	0.275452	-1.2726	0.203158	0.710204
TBCE	887.078	0.245496	0.193026	1.27183	0.203434	0.710204
TICAM1	20.0432	0.578562	0.454275	1.27359	0.202807	0.710204
TMED5	434.103	0.272573	0.214979	1.26791	0.204831	0.710204
UBE3D	41.7833	-0.34449	0.271179	-1.27034	0.203963	0.710204
VBP1	4956.76	0.195995	0.154395	1.26944	0.204286	0.710204
VPS11	1072.43	-0.190951	0.150031	-1.27274	0.20311	0.710204
ZNF593	161.342	0.337889	0.266194	1.26933	0.204323	0.710204
TRMT13	104.718	0.251034	0.198248	1.26626	0.205419	0.710896
PLCB1	16.7905	0.463883	0.36643	1.26595	0.20553	0.710918
HPS6	351.002	-0.21872	0.172817	-1.26561	0.205652	0.710976
FAM168B	9698.86	-0.242693	0.191934	-1.26447	0.206063	0.712035
CAST	850.193	0.213689	0.16941	1.26138	0.207173	0.712452
ABRAXAS2	324.038	-0.239051	0.190382	-1.25564	0.209247	0.712452
AFF2	19.7674	-0.554798	0.439968	-1.261	0.20731	0.712452
AGPS	328.462	-0.26223	0.207678	-1.26267	0.206707	0.712452
ATP2B1	47.515	-0.35167	0.280191	-1.25511	0.20944	0.712452
ATXN7	2439.03	-0.211847	0.168335	-1.25848	0.208217	0.712452
CBX8	77.7552	-0.404543	0.320468	-1.26235	0.206823	0.712452
CDK5RAP2	37.2424	0.427584	0.339204	1.26055	0.20747	0.712452
DBI	14.5223	-0.519385	0.41157	-1.26196	0.206963	0.712452
DNAJB6	6453.78	-0.18429	0.146461	-1.25829	0.208287	0.712452
EXOC7	847.216	0.175123	0.139422	1.25606	0.209095	0.712452
GNG12	56.1682	0.439069	0.349294	1.25702	0.208746	0.712452
HINFP	568.39	0.187329	0.148434	1.26204	0.206935	0.712452
LOC102065056	36.6862	-0.395644	0.315138	-1.25546	0.209311	0.712452
LOC102067262	135.458	-0.442246	0.351308	-1.25886	0.208082	0.712452
LOC102067579	45.8077	-0.291626	0.2323	-1.25539	0.209339	0.712452
LOC102073507	52.0872	1.03748	0.821075	1.26356	0.206389	0.712452
LOC113458651	54.4478	-0.462217	0.367999	-1.25603	0.209106	0.712452
MCTS1	555.083	-0.332008	0.26444	-1.25551	0.209293	0.712452
NBAS	27.2379	0.652829	0.517718	1.26098	0.207318	0.712452
NUDCD1	46.7304	0.378652	0.300767	1.25896	0.208047	0.712452
PRPSAP2	31.7612	0.474519	0.37754	1.25687	0.2088	0.712452
PSMC5	3193.65	-0.187941	0.149385	-1.2581	0.208356	0.712452
RPN1	517.513	0.227465	0.180823	1.25794	0.208414	0.712452
SLX4IP	62.8091	0.437774	0.347352	1.26032	0.207554	0.712452
SMARCAD1	40.0201	0.426259	0.339379	1.256	0.209118	0.712452
TIMP3	1033.01	-0.319971	0.254924	-1.25516	0.20942	0.712452
TLNRD1	118.383	-0.304746	0.242073	-1.2589	0.208066	0.712452
TTC33	36.6501	0.475434	0.376584	1.26249	0.206772	0.712452
UNC13A	26.3306	-0.63869	0.508246	-1.25666	0.208878	0.712452
ZNF507	1806.57	-0.253986	0.201331	-1.26154	0.207116	0.712452
ELL	363.796	0.211776	0.168856	1.25418	0.209775	0.713236
DUSP22	16240	-0.25173	0.200805	-1.2536	0.209986	0.713557
PHIP	350.528	0.256449	0.204612	1.25335	0.21008	0.713557
FAF1	135.753	0.298158	0.238065	1.25242	0.210417	0.713971
HPS5	1138.59	-0.280717	0.224186	-1.25216	0.210511	0.713971
[truncated: 5,203 more rows]

## Sheet: Candidate Blood genes
GeneID	baseMean	log2FoldChange	lfcSE	stat	pvalue	padj
ACOD1	15.5443	0.992056	0.594004	1.67012	0.0948965	0.559904
ADAM19	59.3247	-0.0230169	0.522895	-0.0440182	0.96489	0.995048
ASAH1	294.504	-1.02699	0.565307	-1.8167	0.0692634	0.50948
BLNK	23.2541	0.0262689	0.481013	0.0546117	0.956448	0.993926
CAST	850.193	0.213689	0.16941	1.26138	0.207173	0.712452
COPS3	2745.75	-0.214357	0.19729	-1.08651	0.277254	0.760443
ELMO1	40.0859	0.0895272	0.413369	0.216579	0.828536	0.972117
FAM185A	78.6267	0.345282	0.328221	1.05198	0.292809	0.772474
HCK	26.7657	-0.102231	0.494955	-0.206546	0.836364	0.972894
INPP5B	97.9408	-0.156653	0.226924	-0.690334	0.489984	0.867092
MRPL38	61.4184	-0.290756	0.360925	-0.805586	0.420482	0.835718
PLD4	56.3483	0.0823453	0.447855	0.183866	0.854119	0.976156
RPS2	204.725	-0.340824	0.292527	-1.1651	0.243977	0.74244
SF3A3	318.041	0.395412	0.180129	2.19516	0.0281518	0.358334
TOM1	122.434	-0.323718	0.186889	-1.73214	0.083249	0.539329
ABCC6	#N/A
CES1	#N/A
MT-ND2	#N/A
MT-CO2	#N/A
SERPINB10	#N/A
