# Supplementary material for: Shared transcriptional responses to con- and heterospecific behavioral antagonists in a wild songbird
Source: Sci Rep. 2020 Mar 5;10:4092. doi: 10.1038/s41598-020-60231-y (PMC7058074; doi:10.1038/s41598-020-60231-y)
Supplement: Supplementary file 3 — Supplementary Table S3. [file 41598_2020_60231_MOESM3_ESM.xlsx]

## Sheet: Supplementary table 3
gene	moduleColor	MM.black	MM.blue	MM.brown	MM.cyan	MM.darkgreen	MM.darkred	MM.darkturquoise	MM.green	MM.greenyellow	MM.grey60	MM.lightyellow	MM.magenta	MM.orange	MM.red	MM.tan	MM.turquoise	MM.white	MM.yellow	p.MMcyan	p.MMbrown	p.MMturquoise	p.MMgrey60	p.MMred	p.MMyellow	p.MMblack	p.MMlightyellow	p.MMdarkturquoise	p.MMgreen	p.MMtan	p.MMdarkred	p.MMwhite	p.MMblue	p.MMgreenyellow	p.MMmagenta	p.MMdarkgreen	p.MMorange
NLRC5	yellow	0.37362	0.255532	-0.370097	-0.347712	-0.619866	-0.112546	-0.394818	-0.257915	-0.282819	0.134422	0.164195	-0.357497	-0.511149	0.577551	-0.520366	0.00529202	-0.341591	0.961424	0.122466	0.0986588	0.981837	0.56129	0.00611155	4.19e-12	0.0952455	0.476952	0.0765165	0.258993	0.0155929	0.627169	0.129639	0.263576	0.214151	0.1116	0.00272434	0.0178771
ZBED1	yellow	0.45659	0.340172	-0.31283	-0.42911	-0.73989	-0.0766142	-0.405847	-0.398106	-0.242612	0.0560059	0.258319	-0.434207	-0.569688	0.595957	-0.612039	0.0189964	-0.392316	0.951713	0.052243	0.167361	0.934862	0.809459	0.00435865	3.4e-11	0.037468	0.258223	0.0679377	0.073878	0.00319032	0.741341	0.0785702	0.131343	0.289306	0.049211	0.000126137	0.00701999
SERPINB1	yellow	0.328771	0.243485	-0.218776	-0.227431	-0.689737	-0.233471	-0.400364	-0.426986	-0.316342	-0.00719328	0.20956	-0.424717	-0.521571	0.477958	-0.61433	0.129949	-0.466201	0.946282	0.321453	0.340701	0.574507	0.975313	0.0284195	9.16e-11	0.14562	0.361925	0.0721064	0.053548	0.00304752	0.308415	0.0331545	0.28752	0.162391	0.0549695	0.000541155	0.0153124
OGFR	yellow	0.24732	0.253091	-0.304646	-0.277212	-0.615953	-0.220278	-0.469797	-0.272172	-0.280199	0.118687	0.0742186	-0.315778	-0.515046	0.526897	-0.528119	0.0981876	-0.391029	0.944423	0.223764	0.179351	0.671985	0.608367	0.0141216	1.26e-10	0.279757	0.749175	0.0316448	0.232645	0.0138593	0.337314	0.0796428	0.268323	0.218609	0.163181	0.00294963	0.0168804
NUB1	yellow	0.462188	0.394794	-0.26124	-0.307778	-0.745774	-0.26947	-0.376024	-0.568588	-0.211939	-0.0810481	0.393616	-0.401262	-0.455503	0.481018	-0.673197	0.0805166	-0.557604	0.941896	0.174696	0.252686	0.728633	0.726908	0.0272791	1.9e-10	0.0349053	0.0774981	0.0929672	0.00715557	0.000823761	0.237499	0.00863076	0.0765362	0.356376	0.0714113	0.000104096	0.0379819
IFIH1	yellow	0.454434	0.206107	-0.238213	-0.342281	-0.719486	-0.151735	-0.364949	-0.367155	-0.387351	0.0816406	0.21511	-0.451098	-0.596906	0.528613	-0.61242	0.104022	-0.451412	0.936527	0.128816	0.298409	0.653632	0.724986	0.0137543	4.3e-10	0.0384928	0.349055	0.103806	0.101577	0.00316621	0.511452	0.0399666	0.370068	0.0827683	0.0401222	0.000236619	0.00428101
NMI	yellow	0.367452	0.2249	-0.200019	-0.197519	-0.624763	-0.200122	-0.345036	-0.439584	-0.266058	-0.080731	0.268625	-0.424675	-0.493528	0.37402	-0.578186	0.108404	-0.479662	0.936394	0.390769	0.384678	0.639975	0.727937	0.0948642	4.39e-10	0.101279	0.239031	0.125567	0.0461608	0.00604262	0.384427	0.0277799	0.327013	0.243722	0.0549963	0.00246291	0.0229894
CASP10	yellow	0.388351	0.423353	-0.332284	-0.382321	-0.588764	-0.0134904	-0.410775	-0.425121	-0.10889	-0.0136057	0.376042	-0.3593	-0.405799	0.527514	-0.551371	-0.118094	-0.278543	0.934283	0.0871892	0.14111	0.610173	0.953324	0.0139887	5.93e-10	0.0819102	0.0929498	0.0643479	0.0547145	0.00957303	0.953719	0.221458	0.0558379	0.638469	0.109677	0.00498586	0.067973
LOC102065903	yellow	0.334035	0.490183	-0.48758	-0.372454	-0.536093	-0.164076	-0.415698	-0.30525	-0.0243859	0.0630486	0.307663	-0.11816	-0.29891	0.414471	-0.454531	-0.115531	-0.464974	0.931732	0.0963655	0.0249564	0.618	0.786004	0.0617518	8.43e-10	0.138898	0.174865	0.0609073	0.178446	0.0384463	0.477277	0.0336825	0.0240797	0.916437	0.609972	0.0122426	0.188095
DUSP15	yellow	0.332292	0.3997	-0.41052	-0.28734	-0.602349	-0.238804	-0.396758	-0.326109	-0.133564	0.0461066	0.261793	-0.198252	-0.346638	0.36619	-0.486586	0.00480579	-0.494671	0.923202	0.206601	0.0645304	0.983505	0.84269	0.102548	2.5e-09	0.1411	0.251647	0.0749517	0.149105	0.0252978	0.297176	0.0226258	0.0726243	0.563815	0.388979	0.00385769	0.123704
LOC102067787	yellow	0.348094	0.203562	-0.28365	-0.206666	-0.486642	-0.0832201	-0.284867	-0.340953	-0.197865	-0.0911086	0.213119	-0.389507	-0.439472	0.4057	-0.494033	0.0137915	-0.345758	0.919139	0.368745	0.21275	0.952687	0.694493	0.0680467	4.01e-09	0.122029	0.353641	0.210708	0.130403	0.0228282	0.719869	0.124725	0.376138	0.389924	0.0809255	0.0252787	0.0462228
LOC102071779	yellow	0.231596	0.225522	-0.164656	-0.165305	-0.623642	-0.196569	-0.439876	-0.396067	-0.302192	-0.0246087	0.173398	-0.423168	-0.467203	0.369163	-0.567891	0.120473	-0.353559	0.917563	0.473938	0.475698	0.602942	0.915677	0.0995783	4.78e-09	0.312428	0.452247	0.0459995	0.075506	0.00724246	0.3931	0.115887	0.325643	0.183057	0.0559564	0.00252083	0.0327281
CFLAR	yellow	0.52248	0.371266	-0.370884	-0.251373	-0.564203	-0.0684144	-0.18787	-0.472625	-0.0968681	-0.190598	0.460649	-0.372316	-0.308742	0.321687	-0.477771	-0.05615	-0.387596	0.912688	0.271695	0.0978882	0.808977	0.407913	0.155023	8.1e-09	0.0151038	0.0355958	0.41478	0.0304961	0.0284901	0.768252	0.0825573	0.0975165	0.67616	0.0964991	0.00771733	0.173278
LOC102061728	yellow	0.280304	0.23761	-0.200721	-0.183325	-0.543687	-0.110082	-0.32976	-0.378534	-0.18482	-0.102983	0.215829	-0.389299	-0.476543	0.38046	-0.47985	0.0386932	-0.296227	0.905762	0.426361	0.382976	0.867749	0.656889	0.0888688	1.63e-08	0.218428	0.347407	0.14434	0.0906315	0.02771	0.634774	0.192283	0.29967	0.422532	0.081102	0.0108488	0.0289591
FNDC3A	yellow	0.390784	0.0926616	-0.245778	-0.13814	-0.472182	-0.0245479	-0.217653	-0.308418	-0.294146	-0.116328	0.205237	-0.468199	-0.458067	0.323614	-0.439064	0.0408943	-0.302738	0.904594	0.550409	0.282863	0.860295	0.615562	0.152424	1.82e-08	0.0798487	0.372138	0.343249	0.173753	0.046449	0.915884	0.182228	0.689533	0.195574	0.032309	0.0306738	0.0367777
TOR1B	yellow	0.113116	0.41471	-0.268678	-0.237384	-0.633538	-0.323244	-0.6105	-0.443041	-0.224702	0.102451	0.147763	-0.217431	-0.40948	0.606688	-0.660109	0.121251	-0.394695	0.900058	0.300144	0.238933	0.600588	0.658558	0.0035458	2.78e-08	0.625414	0.522696	0.00328939	0.0442786	0.00112845	0.152921	0.0766162	0.0615869	0.327451	0.343753	0.00204696	0.0652771
PRIMPOL	yellow	0.41559	0.11872	-0.22811	-0.164689	-0.669061	-0.106401	-0.299523	-0.404862	-0.386174	-0.0535693	0.222948	-0.567791	-0.574062	0.517064	-0.566884	0.179279	-0.356027	0.8995	0.475609	0.319973	0.436813	0.817611	0.0163824	2.92e-08	0.0609818	0.331341	0.187146	0.0686729	0.00736964	0.646205	0.113186	0.608268	0.0837875	0.00725503	0.000911391	0.00650191
STAT6	yellow	0.312703	0.509411	-0.563454	-0.540681	-0.59499	-0.143684	-0.464269	-0.165879	-0.0526514	0.308562	0.164098	-0.0637305	-0.315409	0.582051	-0.438127	-0.143439	-0.354309	0.880984	0.0113842	0.00781687	0.535066	0.173542	0.0056369	1.35e-07	0.167543	0.477216	0.0339887	0.472382	0.0469722	0.534362	0.11506	0.0183366	0.820687	0.783742	0.00443897	0.1637
LYPLAL1	yellow	0.41929	0.188469	-0.149236	-0.284472	-0.754772	-0.248918	-0.351197	-0.428685	-0.348174	0.0367858	0.186209	-0.483593	-0.608829	0.530892	-0.639172	0.217821	-0.48757	0.878064	0.211369	0.518514	0.342867	0.874217	0.0132787	1.68e-07	0.0584868	0.418993	0.118513	0.052502	0.00181236	0.276561	0.02496	0.413267	0.121938	0.0263481	7.68e-05	0.00339979
LOC102069830	yellow	0.19767	0.131875	-0.243743	-0.0986798	-0.509705	-0.171608	-0.395501	-0.22439	-0.353123	0.0882462	0.0474942	-0.342031	-0.415296	0.406104	-0.477968	0.129389	-0.245588	0.87805	0.670429	0.286994	0.576171	0.703666	0.0677464	1.68e-07	0.3904	0.838015	0.075963	0.328142	0.0284155	0.456999	0.283246	0.5688	0.116368	0.129114	0.0182582	0.0611829
TNFRSF11A	yellow	0.263819	0.393244	-0.156973	-0.384624	-0.611095	-0.14249	-0.447079	-0.458559	-0.148736	0.0170177	0.228196	-0.295075	-0.463199	0.548428	-0.620836	-0.0284263	-0.344123	0.877952	0.0851439	0.496805	0.902651	0.941635	0.0100464	1.7e-07	0.247861	0.319785	0.0421555	0.0365503	0.00267081	0.537799	0.126637	0.0778037	0.519931	0.1941	0.00325079	0.0344577
IL15	yellow	0.541024	0.399191	-0.272083	-0.316576	-0.638934	-0.148403	-0.204483	-0.499266	-0.122115	-0.133568	0.546883	-0.336921	-0.3301	0.270626	-0.516911	-0.0669103	-0.555539	0.877447	0.162062	0.232804	0.773217	0.563804	0.235414	1.76e-07	0.011322	0.0103024	0.373934	0.021211	0.0164198	0.520877	0.00893415	0.073023	0.597975	0.135308	0.00182179	0.143902
LOC102070776	yellow	0.177365	0.140704	-0.186588	-0.0681627	-0.45497	-0.165713	-0.329279	-0.311014	-0.293476	-0.0582095	0.121247	-0.376513	-0.379894	0.322426	-0.466604	0.118891	-0.215636	0.876316	0.769082	0.41803	0.607746	0.802102	0.154022	1.91e-07	0.441805	0.600599	0.144962	0.169972	0.0329825	0.472833	0.34785	0.542959	0.196641	0.0925088	0.0382361	0.0893836
CEP70	yellow	0.218045	0.210091	-0.25105	-0.19751	-0.497329	0.0370207	-0.399951	-0.290703	-0.230803	-0.0430785	0.134981	-0.411904	-0.496122	0.431935	-0.464091	-0.0395939	-0.143328	0.873034	0.390792	0.272333	0.864697	0.852909	0.0505449	2.42e-07	0.342359	0.559648	0.0724279	0.201101	0.0340662	0.87342	0.535386	0.360683	0.314134	0.0635466	0.0217985	0.0221712
SIVA1	yellow	0.435536	0.448117	-0.248053	-0.501625	-0.642001	-0.12497	-0.349116	-0.391067	-0.0954054	0.0491157	0.350317	-0.225125	-0.386864	0.371325	-0.527148	-0.129348	-0.48671	0.872783	0.0205124	0.278288	0.576294	0.832558	0.0974593	2.46e-07	0.0484431	0.119502	0.120863	0.0796113	0.0140675	0.589376	0.0252549	0.0416231	0.6808	0.326517	0.00170338	0.0831889
COL9A3	yellow	0.0810337	0.283859	-0.215146	-0.202831	-0.565012	-0.225892	-0.539472	-0.249906	-0.217272	0.138909	0.04954	-0.235141	-0.473098	0.531665	-0.554126	0.12367	-0.335647	0.871905	0.37789	0.348972	0.593284	0.54817	0.0131202	2.62e-07	0.726954	0.831132	0.0116055	0.274596	0.00914673	0.324828	0.136886	0.212399	0.344116	0.304869	0.0076111	0.0303072
LOC106630042	yellow	0.331076	0.268776	-0.153962	-0.113292	-0.641468	-0.237653	-0.31896	-0.507865	-0.218828	-0.156201	0.364025	-0.409835	-0.397853	0.264658	-0.547228	0.127349	-0.537173	0.870817	0.624872	0.505199	0.58225	0.498951	0.246305	2.83e-07	0.14265	0.10475	0.158752	0.0187532	0.0102448	0.29958	0.012036	0.238757	0.340584	0.0650214	0.0017235	0.0740785
LOC102071011	yellow	0.346204	0.31653	-0.271091	-0.190834	-0.62167	-0.303074	-0.410257	-0.473019	-0.173375	-0.0419635	0.334424	-0.388835	-0.330675	0.368058	-0.623505	0.111396	-0.52785	0.870382	0.40732	0.234579	0.630712	0.856678	0.100675	2.91e-07	0.124207	0.138411	0.0647185	0.0303389	0.00252797	0.181718	0.0139168	0.162127	0.452308	0.0814965	0.00262544	0.143163
LOC102063741	yellow	0.106788	0.182838	-0.175242	-0.0956437	-0.473647	-0.295767	-0.417591	-0.285454	-0.352288	0.0825768	0.060508	-0.254684	-0.324241	0.349957	-0.496292	0.146835	-0.259745	0.86921	0.680043	0.447378	0.52534	0.721952	0.119909	3.16e-07	0.645001	0.794446	0.0596227	0.209728	0.0221183	0.193007	0.25551	0.427612	0.117295	0.265219	0.0300891	0.151585
CISD2	yellow	0.25116	0.354122	-0.279815	-0.205141	-0.464815	-0.11793	-0.401897	-0.4972	-0.102199	-0.151464	0.310899	-0.323253	-0.321864	0.404069	-0.577013	-0.0359236	-0.390112	0.868093	0.372366	0.219267	0.877144	0.512217	0.0692689	3.41e-07	0.272115	0.170139	0.0709224	0.0218381	0.00617042	0.610672	0.0804138	0.115266	0.659347	0.152908	0.0337514	0.154782
ATXN7L1	yellow	0.519462	0.316452	-0.282899	-0.297787	-0.768383	-0.200785	-0.303204	-0.497152	-0.245642	-0.0366385	0.406879	-0.469318	-0.453715	0.436341	-0.596561	0.129417	-0.561517	0.866651	0.189841	0.214016	0.576087	0.874717	0.0479825	3.76e-07	0.015806	0.0671734	0.181522	0.0218529	0.00430909	0.382822	0.00807903	0.162236	0.283138	0.0318427	4.73e-05	0.0388397
ATM	yellow	0.173075	0.276991	-0.252328	-0.305485	-0.724131	-0.333139	-0.638997	-0.282587	-0.359453	0.296566	-0.0295574	-0.282013	-0.563284	0.71875	-0.718125	0.19995	-0.415973	0.864685	0.178096	0.269816	0.384846	0.19175	0.000241809	4.28e-07	0.453101	0.898796	0.0018193	0.214544	0.000246292	0.140027	0.0607194	0.224149	0.109514	0.215516	0.000206028	0.00783948
SETX	yellow	0.312993	0.0539231	-0.220489	-0.268002	-0.59103	-0.134858	-0.348447	-0.149279	-0.40291	0.177212	-0.0326711	-0.377279	-0.625091	0.480286	-0.455634	0.159539	-0.330073	0.863256	0.240163	0.336841	0.489706	0.442206	0.0275488	4.71e-07	0.167129	0.888196	0.121625	0.518391	0.0379197	0.560009	0.143937	0.816426	0.0701475	0.0917939	0.00478062	0.00244619
GMPR	yellow	0.370479	0.187097	-0.347443	-0.415317	-0.705273	-0.114969	-0.377187	-0.104843	-0.362234	0.302939	0.00279917	-0.335114	-0.61248	0.59923	-0.419055	0.114769	-0.295575	0.862005	0.0611687	0.122776	0.620335	0.181924	0.0040958	5.1e-07	0.0982844	0.990392	0.0918792	0.651065	0.0586429	0.619723	0.193309	0.416738	0.106598	0.137549	0.000355656	0.0031624
BABAM2	yellow	0.313521	0.166482	-0.0591658	-0.251081	-0.805697	-0.281199	-0.410797	-0.413035	-0.407137	0.0738961	0.0928217	-0.471205	-0.667124	0.523053	-0.620531	0.296495	-0.459154	0.860743	0.27227	0.798914	0.191861	0.750231	0.0149733	5.54e-07	0.166375	0.689022	0.0643323	0.062751	0.00268756	0.216901	0.0362767	0.470752	0.0669835	0.0310688	1.04e-05	0.000955064
LOC106630112	yellow	0.355053	0.456331	-0.390863	-0.315738	-0.463808	-0.191491	-0.272833	-0.334458	-0.00110351	-0.0235055	0.376709	-0.0871645	-0.175416	0.262288	-0.396676	-0.147449	-0.512306	0.860689	0.163238	0.0797824	0.523588	0.919445	0.250719	5.56e-07	0.114246	0.0923252	0.231467	0.138369	0.0750169	0.405676	0.0175764	0.0375898	0.996212	0.707143	0.0341901	0.44692
ADPRH	yellow	0.244789	0.310954	-0.358941	-0.186609	-0.585249	-0.291391	-0.435493	-0.377408	-0.185945	0.0521806	0.163428	-0.275066	-0.339757	0.504738	-0.559544	0.155958	-0.465661	0.858822	0.417975	0.110058	0.499628	0.822266	0.0196189	6.26e-07	0.284865	0.479043	0.0484674	0.091674	0.0083535	0.199989	0.033386	0.170059	0.419663	0.227519	0.00531846	0.131846
SLC35F5	yellow	0.378518	0.239093	-0.232264	-0.358422	-0.763936	-0.153374	-0.393096	-0.335024	-0.329527	0.110755	0.178362	-0.39849	-0.641051	0.541708	-0.530254	0.145015	-0.485173	0.856555	0.11061	0.310995	0.53054	0.632694	0.0111989	7.21e-07	0.0906463	0.439202	0.0779255	0.137661	0.0134105	0.506847	0.0257897	0.296575	0.144642	0.0735747	5.56e-05	0.00173934
STX17	yellow	0.231649	0.128514	-0.196496	-0.160336	-0.714311	-0.418419	-0.499634	-0.345637	-0.483087	0.165716	0.00160617	-0.409615	-0.519518	0.520789	-0.640603	0.346368	-0.463822	0.854273	0.48751	0.393278	0.124016	0.472823	0.0154939	8.3e-07	0.312315	0.994487	0.0211007	0.124866	0.00175654	0.0590671	0.0341837	0.578775	0.026529	0.0651795	0.000275221	0.0157926
IRF1	yellow	0.166369	0.261369	-0.261501	-0.122185	-0.359963	-0.0259818	-0.28735	-0.268554	-0.0756514	-0.0936976	0.229296	-0.28012	-0.259679	0.24936	-0.33039	-0.0678184	-0.125903	0.854011	0.597764	0.252195	0.770218	0.686231	0.27568	8.44e-07	0.471057	0.317394	0.206584	0.239159	0.143529	0.910989	0.586577	0.252443	0.744487	0.218743	0.108976	0.255635
SOCS1	yellow	0.239747	0.122478	-0.0467019	-0.0278792	-0.518839	-0.122882	-0.30709	-0.512034	-0.365893	-0.187435	0.227947	-0.504814	-0.44529	0.353429	-0.58489	0.171492	-0.222171	0.851331	0.904516	0.840683	0.457308	0.41588	0.11603	9.92e-07	0.295215	0.320327	0.17571	0.0176467	0.00535347	0.595658	0.333073	0.59688	0.102848	0.0195976	0.015954	0.0430864
LOC102073459	yellow	0.314811	0.287366	-0.152836	-0.217748	-0.579565	-0.132408	-0.365143	-0.580655	-0.215537	-0.169274	0.31083	-0.483667	-0.444837	0.545662	-0.691397	0.0245694	-0.334639	0.849954	0.343033	0.508356	0.91581	0.463234	0.0105085	1.08e-06	0.164544	0.170238	0.103609	0.00578077	0.000518044	0.567223	0.138142	0.206558	0.348076	0.0263219	0.00589523	0.0433245
POPDC2	yellow	0.431306	0.424725	-0.251157	-0.30892	-0.671576	-0.209192	-0.315765	-0.601748	-0.0537384	-0.162193	0.450796	-0.370879	-0.361525	0.392025	-0.617674	0.066647	-0.592385	0.847935	0.173018	0.272121	0.774088	0.482417	0.0788121	1.21e-06	0.0509192	0.0402722	0.1632	0.00390271	0.0028487	0.362788	0.00466137	0.0549643	0.817045	0.0978933	0.000857204	0.107336
LOC102061894	yellow	0.185437	0.16365	-0.115884	-0.104527	-0.459532	-0.0513067	-0.312898	-0.343259	-0.180298	-0.137835	0.157225	-0.411765	-0.467688	0.328773	-0.441802	0.0522567	-0.172928	0.845166	0.652052	0.616921	0.82201	0.551297	0.145617	1.42e-06	0.420959	0.496105	0.167264	0.127655	0.0449463	0.825198	0.453491	0.478438	0.434169	0.063645	0.0361032	0.0325237
SMCHD1	yellow	0.455319	0.279262	-0.444981	-0.329897	-0.477568	0.000750603	-0.192331	-0.180597	-0.10819	0.0353558	0.183022	-0.262016	-0.364579	0.434079	-0.367543	-0.0679331	-0.249656	0.844992	0.144164	0.0432485	0.76984	0.879071	0.0492853	1.44e-06	0.0380695	0.427138	0.403582	0.433394	0.101189	0.997424	0.275092	0.220217	0.64064	0.251227	0.0285672	0.104183
SAMHD1	yellow	0.458026	0.434062	-0.475669	-0.656877	-0.613407	-0.0330324	-0.408042	-0.0845787	-0.11578	0.347777	0.20386	-0.14737	-0.425401	0.576024	-0.430177	-0.21697	-0.321809	0.842936	0.00121688	0.0292966	0.344803	0.122392	0.0062799	1.61e-06	0.0367967	0.375424	0.0663202	0.715478	0.0515964	0.886967	0.154857	0.0492949	0.617238	0.523816	0.00310443	0.054538
SMS	yellow	0.33223	0.26832	-0.152037	-0.405731	-0.80718	-0.296138	-0.498191	-0.33906	-0.323137	0.227851	0.0968065	-0.356062	-0.611537	0.612727	-0.660865	0.136112	-0.514904	0.842642	0.0680241	0.510601	0.556331	0.320536	0.00314687	1.64e-06	0.141179	0.676355	0.0215355	0.13269	0.00110855	0.192422	0.0169162	0.239585	0.153064	0.113148	9.77e-06	0.00322233
RBM43	yellow	0.138779	0.230962	-0.237186	-0.130275	-0.372422	0.0687218	-0.333832	-0.316572	-0.118653	-0.146217	0.185055	-0.376955	-0.358952	0.329175	-0.377563	-0.0613086	-0.0781768	0.84215	0.57354	0.300559	0.791783	0.527104	0.145096	1.69e-06	0.548546	0.421932	0.139154	0.162068	0.09153	0.767238	0.736245	0.313792	0.608472	0.0920955	0.0963962	0.110046
GDA	yellow	0.339837	0.106089	-0.30207	-0.252961	-0.611398	-0.0995806	-0.311266	-0.15748	-0.357009	0.181406	0.0190372	-0.407619	-0.535826	0.562107	-0.418473	0.163651	-0.237719	0.841311	0.268577	0.183242	0.478435	0.431303	0.00799841	1.77e-06	0.131748	0.934723	0.169608	0.495398	0.0590312	0.667586	0.299442	0.647178	0.112125	0.0666298	0.0032313	0.0122942
ZNFX1	yellow	0.060675	0.0634562	-0.141051	-0.0105992	-0.414136	-0.201569	-0.415006	-0.23977	-0.366638	0.0245467	-0.0268206	-0.35732	-0.395993	0.366054	-0.486987	0.145976	-0.196669	0.838857	0.96363	0.541957	0.527791	0.915888	0.102685	2.03e-06	0.79389	0.908127	0.0613824	0.295167	0.0251597	0.380928	0.392854	0.784652	0.102096	0.11179	0.0619835	0.075566
NT5DC3	yellow	0.537373	0.239175	-0.103068	-0.216539	-0.558715	0.0101778	-0.118903	-0.565948	-0.106087	-0.340537	0.548694	-0.55708	-0.417477	0.223171	-0.502143	-0.060664	-0.467835	0.834851	0.345784	0.656622	0.793927	0.130904	0.330846	2.52e-06	0.011998	0.0100027	0.607709	0.00748952	0.0203614	0.965075	0.0324619	0.296403	0.647184	0.00870682	0.00847101	0.0596994
SFT2D2	yellow	0.60142	0.142354	-0.233194	-0.169421	-0.599757	-0.141283	-0.143568	-0.519004	-0.329713	-0.202452	0.359415	-0.54701	-0.467067	0.42265	-0.618752	0.132352	-0.432297	0.834692	0.46284	0.309008	0.56739	0.378802	0.0562896	2.54e-06	0.0039274	0.109555	0.534696	0.0159147	0.00278698	0.541285	0.0503306	0.538192	0.144401	0.0102812	0.0040547	0.0327858
IFI35	yellow	0.0445346	0.270832	-0.15368	-0.0393013	-0.413149	-0.246422	-0.406332	-0.40002	-0.135326	-0.109222	0.179541	-0.259383	-0.248218	0.273845	-0.495139	0.0907018	-0.302965	0.831177	0.865688	0.505989	0.695794	0.637439	0.229673	3.05e-06	0.847992	0.436133	0.0675777	0.0723741	0.0224785	0.281562	0.181884	0.235045	0.558634	0.256197	0.0626714	0.277958
ADSS	yellow	0.542039	0.393926	-0.394462	-0.474307	-0.619238	-0.171833	-0.272458	-0.347732	-0.127439	0.072257	0.391127	-0.216217	-0.362077	0.451731	-0.532009	-0.102406	-0.678792	0.827703	0.0298285	0.0768062	0.658696	0.755607	0.039809	3.65e-06	0.0111398	0.0795608	0.232136	0.122444	0.0130503	0.456401	0.000716709	0.0772441	0.581981	0.346519	0.00275953	0.106761
KIF16B	yellow	0.294357	0.331137	-0.337678	-0.397891	-0.642112	-0.119287	-0.567184	-0.278912	-0.191383	0.197066	0.15073	-0.328998	-0.523457	0.648474	-0.578293	-0.0349438	-0.414079	0.82653	0.0740485	0.134378	0.880471	0.391879	0.00147466	3.88e-06	0.195238	0.514287	0.00733162	0.22082	0.00603108	0.606543	0.0620229	0.142572	0.405947	0.145325	0.00169924	0.0148819
CMTR1	yellow	0.0900164	0.206744	-0.149896	-0.0858244	-0.458988	-0.201122	-0.432647	-0.304541	-0.263256	0.00662893	0.0795146	-0.277857	-0.335297	0.310621	-0.51757	0.0735545	-0.240917	0.826094	0.711459	0.516645	0.751351	0.977249	0.170541	3.96e-06	0.697988	0.73189	0.0501243	0.179508	0.0162593	0.382007	0.292794	0.368558	0.248909	0.222645	0.0363525	0.13732
PARP9	yellow	0.160573	0.0629068	-0.0534931	0.0302359	-0.449668	-0.125894	-0.290244	-0.387743	-0.348375	-0.167169	0.144647	-0.495426	-0.405735	0.275184	-0.489673	0.163003	-0.139465	0.825267	0.896485	0.817866	0.480202	0.468895	0.227311	4.13e-06	0.48686	0.531597	0.201847	0.0824313	0.0242497	0.586604	0.546554	0.786475	0.121707	0.0223885	0.0408367	0.0680208
LRRFIP2	yellow	0.620968	0.576428	-0.493113	-0.669237	-0.641415	0.143198	-0.267035	-0.262539	0.0902416	0.0971526	0.487668	-0.211759	-0.381254	0.515504	-0.350594	-0.370404	-0.329621	0.822553	0.000907498	0.0231225	0.0983582	0.675259	0.0167663	4.73e-06	0.0026636	0.0249266	0.24193	0.250249	0.119191	0.53576	0.14452	0.00623502	0.697267	0.356793	0.00172551	0.0881488
LOC102066063	yellow	0.426219	0.189311	-0.111364	-0.344245	-0.793635	-0.177342	-0.373039	-0.414856	-0.443381	0.122717	0.235399	-0.512698	-0.613705	0.600309	-0.647954	0.1234	-0.405215	0.82131	0.126493	0.630812	0.594099	0.596157	0.00401207	5.03e-06	0.0540253	0.304324	0.0958028	0.0614856	0.00149201	0.441865	0.0684087	0.411143	0.0440966	0.0174755	1.76e-05	0.00308597
ACTR3	yellow	0.411754	0.43594	-0.272164	-0.445394	-0.836131	-0.294072	-0.502016	-0.509848	-0.164892	0.0769087	0.303416	-0.366725	-0.543846	0.582254	-0.635869	0.154966	-0.596596	0.821234	0.0430316	0.23266	0.502392	0.74038	0.00561629	5.05e-06	0.0636525	0.181202	0.0203985	0.0182201	0.00194698	0.195691	0.00430628	0.048211	0.475059	0.102008	2.35e-06	0.0108211
RNF213	yellow	0.0820131	0.117847	-0.190825	-0.14127	-0.458928	-0.183993	-0.418535	-0.0962739	-0.350958	0.18891	-0.0252463	-0.241731	-0.38505	0.294681	-0.380552	0.0776259	-0.224735	0.820811	0.541323	0.407344	0.73804	0.412154	0.194723	5.15e-06	0.723778	0.913499	0.0589894	0.678044	0.0887849	0.424649	0.327378	0.610924	0.118782	0.291116	0.0363802	0.0847695
IPO8	yellow	0.308878	0.0251671	-0.167292	-0.277986	-0.717767	-0.221225	-0.415577	-0.130947	-0.50457	0.283947	-0.106987	-0.430368	-0.719176	0.600489	-0.493115	0.271622	-0.329078	0.820757	0.222422	0.468565	0.233628	0.21225	0.0039983	5.17e-06	0.17308	0.644381	0.0609902	0.571545	0.0231218	0.335188	0.145222	0.91377	0.0196664	0.0514818	0.000248889	0.000238793
INTS6	yellow	0.43721	0.250599	-0.317545	-0.472799	-0.590589	-0.00894952	-0.299647	-0.143252	-0.319861	0.217587	0.146596	-0.251073	-0.475134	0.393376	-0.352013	-0.137208	-0.296904	0.820496	0.0304265	0.160711	0.553126	0.343397	0.0776951	5.23e-06	0.0474886	0.526021	0.186955	0.535604	0.117601	0.969288	0.191219	0.273224	0.157513	0.272286	0.00482006	0.0295048
LGALS2	yellow	0.463648	0.141518	-0.137427	-0.121871	-0.572719	-0.0928499	-0.203608	-0.422849	-0.197681	-0.189346	0.305502	-0.507683	-0.499161	0.310578	-0.506904	0.136993	-0.41808	0.819236	0.598712	0.552487	0.553754	0.411056	0.170603	5.56e-06	0.0342601	0.17807	0.376026	0.0561615	0.0190159	0.688933	0.0592942	0.540605	0.390373	0.0188027	0.00665749	0.0212423
MOV10	yellow	0.00665091	0.149013	-0.0913301	0.0167867	-0.536024	-0.359299	-0.504562	-0.365788	-0.403883	0.0260269	0.0017499	-0.310954	-0.407359	0.351932	-0.571742	0.27637	-0.275558	0.819205	0.942426	0.693785	0.225233	0.910835	0.117692	5.57e-06	0.977174	0.993994	0.0196685	0.102954	0.00677256	0.109678	0.226655	0.519146	0.0694094	0.17006	0.0122559	0.0668205
HELB	yellow	0.495429	0.251529	-0.224483	-0.292157	-0.69902	-0.00200749	-0.217272	-0.452189	-0.246857	-0.130771	0.304594	-0.507782	-0.55576	0.479701	-0.521351	0.0136641	-0.355025	0.813956	0.198755	0.327936	0.953123	0.572067	0.0277653	7.15e-06	0.0223875	0.179429	0.344115	0.0395834	0.0153633	0.993109	0.114277	0.271388	0.280686	0.0187756	0.000422414	0.00890117
NAMPT	yellow	0.351821	0.0162642	-0.0653435	-0.0747198	-0.582721	-0.225126	-0.270311	-0.50528	-0.431502	-0.14828	0.135972	-0.572818	-0.543844	0.438441	-0.628633	0.301416	-0.397161	0.812557	0.747534	0.778399	0.184239	0.521226	0.0467967	7.64e-06	0.117814	0.556742	0.235982	0.0194666	0.00227149	0.326514	0.0746293	0.944216	0.0508024	0.00664586	0.00556889	0.0108215
ASCC3	yellow	0.583102	0.492097	-0.412909	-0.554327	-0.78829	-0.0794072	-0.329252	-0.407684	-0.0772128	0.0820543	0.390645	-0.320422	-0.524507	0.680371	-0.560174	-0.0605776	-0.476584	0.811134	0.0091161	0.0628391	0.794214	0.723644	0.000688731	8.16e-06	0.00553054	0.0799651	0.144997	0.0665822	0.00826495	0.732239	0.0289433	0.023451	0.739388	0.156744	2.19e-05	0.0146464
COIL	yellow	0.0504561	0.322557	-0.205038	-0.357992	-0.662088	-0.155123	-0.694269	-0.292729	-0.214904	0.251456	0.00300926	-0.350463	-0.546836	0.72524	-0.625692	0.0316548	-0.222815	0.809478	0.111069	0.372611	0.891654	0.271532	0.000199251	8.8e-06	0.828054	0.989671	0.000480053	0.197835	0.00241577	0.501956	0.331638	0.153846	0.349527	0.119338	0.00107702	0.0103103
ADAR	yellow	0.0846668	0.20202	-0.356036	-0.121894	-0.348756	-0.149915	-0.361942	-0.104492	-0.239323	0.14045	0.00353528	-0.165689	-0.214476	0.366116	-0.357186	-0.00480826	-0.094044	0.808631	0.598641	0.113177	0.983497	0.543695	0.102623	9.15e-06	0.715193	0.987866	0.106902	0.652162	0.111935	0.51659	0.685128	0.379841	0.296097	0.472896	0.121273	0.350512
CNOT2	yellow	0.490434	0.508451	-0.487813	-0.684004	-0.676924	0.0189308	-0.345954	-0.106721	0.0107087	0.297482	0.218564	-0.0944878	-0.497278	0.649445	-0.369706	-0.198715	-0.334307	0.801981	0.000627863	0.024877	0.387849	0.190316	0.00144268	1.23e-05	0.0239966	0.341183	0.124497	0.645207	0.0990432	0.935087	0.138558	0.0185942	0.963255	0.683716	0.000751057	0.0218143
CEP112	yellow	-0.097936	0.237383	-0.154581	-0.263034	-0.591016	-0.297213	-0.721912	-0.164113	-0.336693	0.3741	-0.173299	-0.193472	-0.50696	0.674809	-0.607458	0.160434	-0.242651	0.792254	0.249324	0.50347	0.487242	0.0947872	0.000791607	1.86e-05	0.67278	0.452509	0.000220185	0.477176	0.00349272	0.190736	0.289227	0.300146	0.13559	0.400744	0.00478186	0.0190005
UBA5	yellow	0.448711	0.318475	-0.247683	-0.285045	-0.597441	0.0185325	-0.228487	-0.515275	-0.153123	-0.167952	0.387987	-0.454452	-0.463787	0.464652	-0.49364	-0.0088144	-0.199464	0.791641	0.210411	0.279029	0.969752	0.466787	0.0338218	1.91e-05	0.0413206	0.0822218	0.31915	0.0168234	0.0229535	0.93645	0.386025	0.159421	0.50755	0.0384844	0.0042378	0.0341991
ACKR3	yellow	0.39594	0.333036	-0.499341	-0.517101	-0.583339	-0.0429582	-0.459349	-0.167175	-0.101355	0.216866	0.114932	-0.250577	-0.555265	0.694342	-0.487057	-0.101884	-0.440697	0.79162	0.0163735	0.0211884	0.660338	0.345039	0.000479116	1.91e-05	0.0756086	0.619837	0.0361872	0.468879	0.0251355	0.853316	0.0455479	0.140157	0.661999	0.273268	0.00550679	0.00897498
LOC106629413	yellow	0.184643	0.139959	-0.328217	-0.269361	-0.598893	-0.272857	-0.462865	-0.0710864	-0.35815	0.331461	-0.144562	-0.199358	-0.53114	0.593315	-0.454934	0.193173	-0.397034	0.790402	0.237696	0.146341	0.401487	0.142158	0.00458094	2.01e-05	0.422984	0.531841	0.0346051	0.759453	0.0382532	0.231425	0.0747305	0.54512	0.110901	0.386284	0.00412225	0.0132277
LOC102065616	yellow	0.102011	0.0648116	-0.115666	0.0012031	-0.274338	-0.101866	-0.271927	-0.253927	-0.269846	-0.0824018	0.105631	-0.328793	-0.284224	0.277459	-0.438483	0.0649704	-0.130273	0.785296	0.99587	0.617586	0.779634	0.722519	0.223336	2.47e-05	0.659937	0.648607	0.233082	0.266691	0.0467731	0.660394	0.573544	0.78016	0.236821	0.145592	0.228801	0.211785
LOC102060534	yellow	0.0982921	0.0635966	0.100484	-0.0752617	-0.644523	-0.339754	-0.468164	-0.362784	-0.509346	0.119966	0.0479186	-0.453651	-0.506099	0.427695	-0.628625	0.301247	-0.300966	0.784545	0.745761	0.664738	0.184499	0.60448	0.0531097	2.55e-05	0.671654	0.836586	0.0323236	0.106028	0.00227185	0.131849	0.184928	0.784186	0.018354	0.0388708	0.00161094	0.0192382
CUL2	yellow	0.41454	0.323024	-0.151874	-0.382557	-0.531823	0.180751	-0.154327	-0.31209	-0.0110137	-0.119191	0.395312	-0.397535	-0.38967	0.283477	-0.333287	-0.184985	-0.169952	0.78274	0.086978	0.511061	0.42211	0.606836	0.213041	2.74e-05	0.0617042	0.0761156	0.50418	0.168422	0.139841	0.432995	0.46142	0.153216	0.962209	0.0743312	0.0130881	0.0807876
AIMP2	yellow	0.281855	0.259474	-0.244424	-0.127189	-0.374113	0.0748379	-0.267509	-0.406939	0.0329767	-0.221956	0.364404	-0.447068	-0.328492	0.428234	-0.489024	-0.0521973	-0.204888	0.781553	0.582728	0.285608	0.82221	0.333554	0.0527781	2.87e-05	0.215783	0.104362	0.241062	0.0671293	0.0244671	0.747148	0.372968	0.256024	0.887157	0.0421611	0.0947751	0.145982
TFDP1	yellow	0.683182	0.237269	-0.280854	-0.36764	-0.500954	0.240677	0.0756664	-0.346045	-0.0845763	-0.235691	0.514714	-0.48422	-0.408854	0.222957	-0.229177	-0.190876	-0.15922	0.779052	0.101092	0.217489	0.407216	0.303707	0.331321	3.16e-05	0.000641218	0.0169636	0.744438	0.124391	0.317652	0.293289	0.490586	0.300386	0.715486	0.0261252	0.020709	0.06573
UBA3	yellow	0.515276	0.165161	-0.303512	-0.122601	-0.416097	-0.0232452	-0.0974175	-0.415805	-0.0796026	-0.273166	0.413875	-0.460494	-0.34015	0.289952	-0.4189	-0.0182159	-0.409954	0.778771	0.596508	0.181057	0.937533	0.230877	0.202321	3.2e-05	0.0168231	0.062165	0.67442	0.0608341	0.0587465	0.920334	0.0649362	0.474328	0.731604	0.0356658	0.0606348	0.13137
EIF2AK4	yellow	0.639791	0.331014	-0.474883	-0.586982	-0.482494	0.193513	-0.104215	-0.0364118	-0.0944317	0.179366	0.310769	-0.203414	-0.361486	0.431575	-0.23864	-0.353927	-0.21696	0.777486	0.00515226	0.0296026	0.115481	0.436587	0.0507592	3.36e-05	0.00178804	0.170327	0.653031	0.875486	0.297519	0.400641	0.344826	0.142729	0.683895	0.376491	0.0267426	0.107377
RHAG	yellow	0.575166	0.470518	-0.490929	-0.649796	-0.660912	0.0622537	-0.368178	-0.300978	-0.0825129	0.186697	0.389799	-0.309299	-0.452007	0.719471	-0.513358	-0.250507	-0.34247	0.776689	0.00143129	0.0238332	0.273405	0.417752	0.000236725	3.47e-05	0.00637622	0.0806786	0.100555	0.18491	0.0173066	0.788643	0.128591	0.031349	0.722159	0.172464	0.00110734	0.0396732
LOC102063020	yellow	0.393323	0.522907	-0.488822	-0.39824	-0.559229	-0.123759	-0.347231	-0.298287	-0.047451	0.142469	0.392828	-0.0981732	-0.187967	0.474917	-0.445813	-0.167574	-0.416743	0.773924	0.0737724	0.0245352	0.467803	0.537859	0.0295895	3.85e-05	0.0777389	0.0781471	0.12302	0.189062	0.0428127	0.593017	0.0601954	0.0150065	0.83816	0.67203	0.00839799	0.414536
LOC106630272	yellow	-0.00859521	0.125884	0.0700265	-0.00321365	-0.586523	-0.499249	-0.547845	-0.414476	-0.424171	0.0997541	0.0298435	-0.335844	-0.410895	0.44238	-0.692998	0.345846	-0.425385	0.773825	0.98897	0.76294	0.124623	0.667039	0.0446336	3.86e-05	0.970503	0.897822	0.0101423	0.0617483	0.000496566	0.0212159	0.0545483	0.586635	0.0553161	0.136641	0.00519588	0.0642626
LOC113459242	yellow	0.234869	0.364778	-0.321292	-0.304547	-0.500473	-0.197286	-0.365469	-0.21497	-0.0783644	0.10874	0.155477	-0.151388	-0.287265	0.404592	-0.429172	-0.0185193	-0.337654	0.772376	0.1795	0.155558	0.936495	0.638933	0.0688749	4.08e-05	0.305445	0.500968	0.103277	0.349376	0.0522053	0.391341	0.134407	0.10398	0.735634	0.51243	0.0208512	0.206725
DPF3	yellow	0.174815	0.307795	-0.350345	-0.26462	-0.557386	-0.315507	-0.535538	-0.265939	-0.24766	0.263382	0.0333152	-0.147745	-0.349803	0.677123	-0.633868	0.153342	-0.435243	0.771933	0.246376	0.119471	0.506938	0.248674	0.000747318	4.15e-05	0.448502	0.886006	0.0123499	0.24394	0.00203255	0.163563	0.0486112	0.17467	0.279074	0.522746	0.0086624	0.120084
CMTM6	yellow	0.489018	0.527345	-0.371178	-0.436944	-0.479661	0.00418923	-0.161177	-0.404081	0.173548	-0.134907	0.49606	-0.153928	-0.220906	0.294379	-0.362731	-0.201049	-0.431552	0.770212	0.0476393	0.0976025	0.382183	0.559865	0.195203	4.42e-05	0.0244691	0.0221906	0.485199	0.0692602	0.106083	0.985621	0.0507726	0.014025	0.451848	0.505295	0.0277804	0.335904
LOC102065884	yellow	0.263259	0.0615499	-0.118394	0.0448908	-0.406357	-0.184156	-0.159859	-0.390837	-0.306113	-0.220112	0.191457	-0.406707	-0.318947	0.135208	-0.418818	0.190785	-0.255434	0.765382	0.84679	0.609261	0.407444	0.337689	0.558983	5.28e-05	0.248905	0.405762	0.488823	0.0798039	0.0588005	0.424231	0.263766	0.790981	0.177159	0.0673002	0.0675589	0.158769
TDRD3	yellow	0.4173	0.630615	-0.448895	-0.649599	-0.70731	-0.207428	-0.476188	-0.32688	0.0326863	0.268037	0.315332	-0.0295091	-0.391157	0.669456	-0.587064	-0.126416	-0.496232	0.761259	0.00143767	0.0412271	0.585042	0.2401	0.000902681	6.12e-05	0.0598187	0.163809	0.029096	0.14809	0.00514447	0.366942	0.022137	0.0021784	0.888145	0.898961	0.000335963	0.0795358
RMI2	yellow	0.373686	0.236207	-0.142128	-0.000615365	-0.526329	-0.165929	-0.190985	-0.569594	-0.21676	-0.283388	0.387776	-0.441629	-0.284281	0.328476	-0.56008	0.151094	-0.348321	0.760916	0.997888	0.538843	0.513258	0.21319	0.146004	6.2e-05	0.0951823	0.0824026	0.406943	0.00703151	0.00827812	0.472248	0.121769	0.302618	0.345282	0.0450398	0.014245	0.211689
FIP1L1	yellow	0.248604	0.481722	-0.38042	-0.506607	-0.640174	-0.131712	-0.506725	-0.122885	0.0430244	0.318164	0.181061	-0.098738	-0.398475	0.544855	-0.395116	-0.0857643	-0.350294	0.759867	0.0190976	0.0889051	0.711653	0.159852	0.0106465	6.43e-05	0.277187	0.432193	0.0190652	0.595651	0.0762748	0.569283	0.119529	0.027022	0.853092	0.670246	0.00177311	0.0735865
GOSR1	yellow	0.362751	0.133893	-0.289402	-0.183516	-0.323455	0.262344	-0.125	-0.208861	-0.0352056	-0.209066	0.277082	-0.443869	-0.447398	0.290823	-0.218373	-0.165581	-0.122649	0.758415	0.425871	0.203218	0.47319	0.363085	0.200907	6.77e-05	0.106062	0.223992	0.589285	0.363566	0.341614	0.250614	0.596363	0.562845	0.879581	0.0438366	0.152637	0.0419916
FMR1	yellow	0.61781	0.347564	-0.478506	-0.395592	-0.506844	0.0055152	-0.0880215	-0.238038	-0.00702112	-0.0323153	0.474839	-0.250045	-0.26305	0.167761	-0.257491	-0.183761	-0.430304	0.758008	0.0758888	0.0282127	0.425243	0.889407	0.4673	6.87e-05	0.00284083	0.02962	0.704388	0.298776	0.259806	0.981071	0.05152	0.122637	0.975904	0.274321	0.0190324	0.249294
LOC102070373	yellow	-0.0472257	0.409536	-0.209023	-0.138121	-0.509379	-0.407071	-0.632644	-0.44201	-0.0943596	0.0587039	0.111088	-0.102269	-0.271326	0.408259	-0.605441	0.122701	-0.482868	0.757882	0.550465	0.363186	0.596206	0.800454	0.0661625	6.9e-05	0.838919	0.631666	0.00208644	0.0448333	0.0036332	0.0670325	0.0266078	0.0652369	0.684124	0.659129	0.0183451	0.234159
PHF11	yellow	0.0192278	0.0457154	-0.116237	0.117522	-0.391058	-0.282331	-0.407909	-0.358736	-0.391826	-0.0689539	0.00736511	-0.367062	-0.298662	0.299364	-0.555318	0.288167	-0.254613	0.757242	0.611918	0.615841	0.20524	0.766473	0.187392	7.05e-05	0.934071	0.974723	0.0664177	0.110276	0.00896711	0.214976	0.265358	0.844009	0.0789772	0.101671	0.0796185	0.18848
LOC106629737	yellow	-0.0160943	0.281909	-0.202556	-0.149698	-0.58645	-0.40583	-0.6397	-0.241488	-0.324573	0.241836	-0.0228074	-0.169871	-0.390213	0.495585	-0.595933	0.199066	-0.36224	0.756517	0.517204	0.378552	0.386993	0.2909	0.0223387	7.23e-05	0.944797	0.92183	0.0017916	0.291616	0.00436065	0.06795	0.106592	0.215692	0.151142	0.461636	0.00520285	0.0803288
AZI2	yellow	0.725257	0.494834	-0.467429	-0.506991	-0.568833	0.101608	-0.0998515	-0.471294	0.11656	-0.209398	0.63179	-0.350336	-0.323279	0.354526	-0.402729	-0.29245	-0.481488	0.756468	0.0189918	0.0326328	0.198283	0.362305	0.114823	7.25e-05	0.000199149	0.00212472	0.666732	0.0310327	0.0702854	0.661202	0.0271075	0.0225745	0.614854	0.119482	0.00712521	0.152873
ECHDC3	yellow	0.194437	0.3241	-0.39736	-0.412884	-0.421102	0.151966	-0.458051	-0.0790673	-0.0264919	0.205679	0.0918587	-0.281411	-0.428447	0.69578	-0.359684	-0.222354	-0.00321276	0.756386	0.0628563	0.0744705	0.332664	0.371085	0.000461035	7.27e-05	0.398352	0.692096	0.0367854	0.733345	0.109271	0.510802	0.988973	0.151774	0.909248	0.216539	0.0572938	0.0526478
RSPRY1	yellow	0.471171	0.567944	-0.690785	-0.639585	-0.471235	-0.0697659	-0.311702	-0.045366	0.119621	0.273509	0.27245	0.116595	-0.192325	0.443562	-0.2842	-0.373082	-0.531686	0.756254	0.00179611	0.000526464	0.0957612	0.230267	0.0440001	7.3e-05	0.0310824	0.23215	0.168979	0.845187	0.211826	0.763798	0.013116	0.00723589	0.605529	0.614746	0.0310564	0.403596
MTPAP	yellow	0.328208	0.290105	-0.480929	-0.346206	-0.583728	-0.406642	-0.450233	-0.173978	-0.258	0.355316	0.0680321	-0.114791	-0.333518	0.629926	-0.544296	0.134142	-0.563753	0.754993	0.124204	0.0273118	0.562114	0.113959	0.00221038	7.62e-05	0.146353	0.769513	0.0405531	0.450712	0.0107428	0.0673482	0.00777701	0.202072	0.258832	0.620269	0.00546806	0.139549
HIBCH	yellow	0.508413	0.628221	-0.616047	-0.556145	-0.418869	-0.125086	-0.198369	-0.270217	0.230462	0.071999	0.499138	0.0237834	-0.0560829	0.430196	-0.360657	-0.331858	-0.468785	0.752941	0.00884422	0.00294401	0.141652	0.756454	0.0515854	8.18e-05	0.0186046	0.0212491	0.388693	0.236151	0.108245	0.589028	0.0320641	0.00229123	0.31487	0.918495	0.0587669	0.809201
CASP7	yellow	0.11043	0.0217269	-0.104253	0.0721781	-0.558184	-0.383548	-0.44113	-0.404813	-0.404517	-0.0195241	-0.0353796	-0.487791	-0.451311	0.464217	-0.609033	0.428571	-0.328677	0.752463	0.755866	0.65291	0.052572	0.933057	0.0340113	8.32e-05	0.633697	0.87899	0.0453117	0.0687095	0.00338615	0.086095	0.145743	0.925523	0.0689318	0.0248843	0.00854708	0.0400167
DNAJC7	yellow	0.340462	0.569424	-0.569897	-0.446649	-0.389511	0.0207817	-0.232954	-0.21172	0.164632	0.0803992	0.391569	0.030293	-0.0844844	0.41154	-0.286583	-0.321677	-0.277762	0.751443	0.0423777	0.00699446	0.155036	0.729015	0.063804	8.61e-05	0.130994	0.0791918	0.30952	0.356885	0.207852	0.928755	0.22281	0.00705235	0.475765	0.89629	0.0809218	0.715782
PIP4K2A	yellow	0.512769	-0.0315856	-0.0961845	-0.181455	-0.680249	-0.221626	-0.187811	-0.395611	-0.447233	-0.0351161	0.110762	-0.620913	-0.614234	0.463774	-0.568968	0.309216	-0.422084	0.751134	0.431175	0.678327	0.172585	0.879885	0.0342048	8.7e-05	0.0174572	0.632672	0.414929	0.0758741	0.00710843	0.334291	0.0566552	0.89189	0.0420765	0.00266661	0.000690851	0.00305341
RNF126	yellow	0.250063	0.587844	-0.588558	-0.433258	-0.260188	-0.131985	-0.325531	-0.13431	0.212897	0.182319	0.378793	0.139329	0.0814994	0.308577	-0.267879	-0.385126	-0.272682	0.749174	0.0497645	0.00500481	0.0847029	0.428947	0.173521	9.29e-05	0.274284	0.0903928	0.14987	0.56162	0.240389	0.568475	0.231736	0.00507119	0.354154	0.546948	0.25467	0.725444
LOC113460456	yellow	0.194196	0.177864	-0.305959	-0.216721	-0.36703	0.161812	-0.267673	-0.176053	-0.172156	0.0193424	0.086514	-0.357132	-0.344181	0.513863	-0.312934	-0.0797473	0.034093	0.747267	0.345369	0.177389	0.731133	0.933678	0.0171782	9.91e-05	0.398949	0.709237	0.240763	0.445244	0.167212	0.483459	0.883362	0.440502	0.455542	0.111993	0.101702	0.126568
SNAP23	yellow	0.635146	0.400448	-0.570521	-0.548113	-0.385026	0.157131	-0.103323	-0.214166	0.104053	0.00515121	0.402867	-0.225942	-0.265327	0.548621	-0.351493	-0.344808	-0.316317	0.744186	0.0100981	0.00691878	0.125833	0.98232	0.0100147	0.00010969	0.00197753	0.0701799	0.655822	0.351224	0.118181	0.496366	0.162425	0.0720413	0.653537	0.324718	0.0847902	0.245069
IRF7	yellow	0.0462152	0.170794	-0.0745114	-0.0291273	-0.378648	-0.11402	-0.313566	-0.309121	-0.248679	-0.0843073	0.143713	-0.318075	-0.28552	0.210198	-0.365877	0.0625507	-0.011378	0.743244	0.900262	0.748216	0.787657	0.716354	0.360432	0.00011313	0.842324	0.534278	0.166311	0.172724	0.102864	0.622635	0.96096	0.459169	0.277037	0.159974	0.0905264	0.209619
CDKN1A	yellow	0.142579	0.581195	-0.418325	-0.365276	-0.394516	-0.107211	-0.396297	-0.232547	0.0853385	0.135459	0.23421	0.0865943	-0.0920076	0.439425	-0.3512	-0.21844	-0.151594	0.741721	0.103474	0.05913	0.341464	0.558246	0.0462489	0.000118886	0.537543	0.306845	0.0753208	0.310391	0.118509	0.643683	0.51185	0.00572477	0.713026	0.708979	0.076762	0.69162
KAT2B	yellow	0.530276	0.394913	-0.472219	-0.398732	-0.544561	0.0219281	-0.176422	-0.363942	-0.11654	-0.00984511	0.412921	-0.281316	-0.28989	0.438275	-0.386511	-0.0688475	-0.234476	0.740874	0.073384	0.0306589	0.766824	0.966216	0.0468894	0.000122193	0.0134058	0.0628306	0.444276	0.104836	0.083495	0.924835	0.306278	0.0764388	0.614913	0.216702	0.0106971	0.202422
NSUN5	yellow	0.244848	0.606261	-0.599636	-0.546741	-0.509803	-0.309047	-0.513714	-0.0658906	0.0782153	0.430102	0.155999	0.195669	-0.187448	0.593062	-0.369416	-0.160147	-0.40128	0.739632	0.0103261	0.00406412	0.48803	0.0516419	0.00460271	0.00012719	0.284746	0.499515	0.0172159	0.776589	0.0993282	0.172833	0.0713972	0.00357554	0.736119	0.395312	0.018232	0.415848
CASP3	yellow	0.38886	0.134655	-0.231737	-0.146883	-0.584279	-0.00306662	-0.209587	-0.412601	-0.261301	-0.101419	0.28583	-0.558492	-0.438569	0.501469	-0.489146	0.142848	-0.260293	0.739514	0.525202	0.312125	0.536767	0.661797	0.0205581	0.000127671	0.081475	0.209103	0.361863	0.0630551	0.0244262	0.989474	0.254473	0.560605	0.252572	0.00850292	0.00541342	0.046725
HSCB	yellow	0.477023	0.676287	-0.572448	-0.646574	-0.446357	-0.00012843	-0.305169	-0.218631	0.308959	0.0928693	0.461769	0.0531304	-0.196663	0.394321	-0.348729	-0.423106	-0.451833	0.739289	0.00153892	0.00668928	0.0559967	0.688871	0.0769208	0.000128599	0.0287752	0.0350922	0.178568	0.341031	0.121304	0.999559	0.0397589	0.000763074	0.172961	0.819082	0.0425293	0.392869
LOC106630271	yellow	0.063613	0.206603	-0.0308805	-0.124931	-0.602791	-0.425365	-0.469694	-0.28609	-0.394672	0.217672	0.064417	-0.22168	-0.359114	0.417102	-0.556877	0.261135	-0.335719	0.738856	0.589494	0.89429	0.252884	0.343205	0.0599527	0.0001304	0.784132	0.781467	0.0316874	0.20867	0.00873657	0.054561	0.136796	0.368892	0.0766351	0.33417	0.00382493	0.109874
TXNDC17	yellow	0.461062	0.536821	-0.324625	-0.360894	-0.445789	-0.0423697	-0.208839	-0.523365	0.101927	-0.180776	0.587747	-0.16032	-0.15608	0.355378	-0.542167	-0.225302	-0.461965	0.737467	0.107996	0.151072	0.326128	0.432931	0.113892	0.000136322	0.0354096	0.00508029	0.363618	0.0149027	0.0111169	0.855305	0.035005	0.012103	0.660202	0.487555	0.0428252	0.499288
IFIT5	yellow	0.116697	0.0589179	-0.0382403	0.135224	-0.48979	-0.379498	-0.323713	-0.401571	-0.437497	-0.089279	0.0911912	-0.373745	-0.295272	0.185595	-0.516865	0.306252	-0.293489	0.737426	0.558935	0.869284	0.176954	0.700352	0.420556	0.000136498	0.614435	0.694229	0.15229	0.0711729	0.0164309	0.0897455	0.196621	0.799741	0.047327	0.0951265	0.0242106	0.193788
SAP30	yellow	0.376174	0.542589	-0.255216	-0.582804	-0.698099	-0.0683631	-0.311025	-0.310385	0.025478	0.134186	0.34641	-0.141962	-0.372202	0.353633	-0.342952	-0.120804	-0.340371	0.736041	0.00556058	0.264188	0.60194	0.561983	0.115804	0.00014264	0.0928265	0.123968	0.169957	0.170884	0.128019	0.768421	0.131104	0.011042	0.912708	0.539321	0.000433101	0.0966091
SMURF2	yellow	0.407253	0.477025	-0.456135	-0.632628	-0.610387	-0.114929	-0.376865	-0.114707	-0.00910785	0.315155	0.132785	-0.0359255	-0.389179	0.596162	-0.432208	-0.161802	-0.383294	0.734673	0.00208712	0.0376823	0.483487	0.164059	0.00434176	0.000148934	0.0668985	0.566111	0.0921798	0.620527	0.0503836	0.619846	0.086321	0.0287743	0.968745	0.877137	0.00329673	0.0812042
PEX26	yellow	0.0223165	0.175245	-0.284129	-0.186498	-0.306745	-0.185962	-0.425129	-0.0480336	-0.178975	0.206192	-0.0323262	-0.110642	-0.228736	0.275813	-0.345451	-0.000524314	-0.237433	0.733771	0.418258	0.211945	0.9982	0.369868	0.226208	0.000153216	0.923508	0.88937	0.0547094	0.836199	0.125082	0.41962	0.300042	0.447369	0.437604	0.633043	0.176221	0.31861
TRANK1	yellow	-0.0564042	0.0906125	-0.1128	-0.190347	-0.413761	0.0132993	-0.508748	-0.0495793	-0.337924	0.245069	-0.140818	-0.336697	-0.468914	0.52553	-0.42186	0.0269402	0.0770848	0.73367	0.408542	0.626386	0.907719	0.284298	0.0144199	0.000153705	0.808128	0.54263	0.0185143	0.831	0.0568003	0.954374	0.739805	0.69608	0.134076	0.135585	0.0622441	0.0320107
LOC102062921	yellow	0.0244179	0.102934	-0.225602	-0.135053	-0.435328	-0.292098	-0.479222	-0.0865366	-0.418573	0.291467	-0.116035	-0.189765	-0.302835	0.374842	-0.444419	0.102482	-0.198013	0.730127	0.559436	0.325466	0.658459	0.199867	0.0940819	0.000171613	0.916328	0.616457	0.0279441	0.709164	0.0435448	0.19885	0.389562	0.657043	0.0589642	0.410002	0.0485623	0.182081
MIA3	yellow	0.265351	0.289787	-0.465003	-0.63121	-0.544618	0.112664	-0.399729	0.252386	-0.176558	0.554528	-0.0790197	-0.0795013	-0.489579	0.546913	-0.155696	-0.248132	-0.0848051	0.728307	0.00215109	0.0336696	0.27813	0.00908576	0.0102973	0.000181494	0.245024	0.7335	0.0726015	0.269702	0.500358	0.626804	0.714747	0.202589	0.443919	0.731933	0.0106873	0.0242811
RAB7A	yellow	0.483488	0.339486	-0.304879	-0.248812	-0.516721	0.230062	-0.117279	-0.433805	0.0145546	-0.262844	0.513167	-0.50564	-0.381006	0.408261	-0.339442	-0.129839	-0.0727361	0.725113	0.276771	0.179001	0.574834	0.249679	0.066161	0.000200016	0.0263856	0.0173553	0.612658	0.0494446	0.132226	0.315736	0.754035	0.132173	0.950072	0.0193659	0.0164662	0.0883729
ATP5F1C	yellow	0.257893	0.510058	-0.305612	-0.56677	-0.59355	0.034836	-0.460019	-0.171062	0.104336	0.191785	0.204163	-0.152573	-0.441906	0.574867	-0.392138	-0.244924	-0.22581	0.72504	0.00738419	0.177905	0.284592	0.404944	0.00641001	0.000200458	0.259037	0.374699	0.0358812	0.458455	0.0787185	0.880837	0.325008	0.0181643	0.652651	0.509094	0.00456074	0.0448896
RINT1	yellow	0.527741	0.422433	-0.320288	-0.427596	-0.64357	0.128031	-0.221782	-0.446302	0.0385853	-0.185885	0.458526	-0.415462	-0.431049	0.314522	-0.397806	-0.133063	-0.399771	0.724955	0.0531705	0.156927	0.56529	0.419816	0.164953	0.000200975	0.01394	0.0365656	0.333942	0.0425577	0.0741164	0.580216	0.072569	0.0564298	0.868115	0.0610692	0.00164538	0.0510729
DHX58	yellow	-0.0187794	0.275707	-0.188961	-0.128608	-0.461171	-0.300379	-0.590155	-0.262131	-0.240765	0.150741	0.0475964	-0.155279	-0.292222	0.337674	-0.542419	0.0809494	-0.360782	0.724529	0.578496	0.412027	0.727228	0.514255	0.134383	0.00020357	0.935605	0.837671	0.00485899	0.251012	0.0110721	0.185829	0.108113	0.226393	0.293107	0.501519	0.0353604	0.19865
VRK3	yellow	0.191556	0.455215	-0.331267	-0.48858	-0.499953	-0.0572905	-0.401034	-0.103684	0.0410372	0.258996	0.10602	-0.0255584	-0.37045	0.512102	-0.364561	-0.12267	-0.139314	0.720219	0.0246167	0.142405	0.596299	0.256932	0.0176292	0.000231545	0.405516	0.647394	0.071587	0.654693	0.104202	0.805168	0.546993	0.0381192	0.859811	0.912434	0.0210054	0.0983129
MEIS2	yellow	0.519038	0.482904	-0.425126	-0.597798	-0.642333	0.139551	-0.174717	-0.177986	-0.0300814	0.129837	0.372285	-0.1873	-0.392499	0.346241	-0.196543	-0.260274	-0.157502	0.716371	0.00420913	0.0547112	0.254509	0.57484	0.124163	0.000259249	0.0159066	0.0965286	0.44876	0.440182	0.393161	0.546304	0.495337	0.0265949	0.897011	0.416224	0.00169098	0.0784186
LOC102071446	yellow	0.134447	0.389272	-0.377606	-0.433698	-0.372103	0.0372187	-0.438562	-0.109072	-0.0752285	0.209981	0.104847	-0.0856604	-0.252776	0.417434	-0.258114	-0.270648	-0.101364	0.71569	0.0495075	0.0914896	0.235375	0.360941	0.0597285	0.000264442	0.561216	0.651055	0.0467291	0.637903	0.258614	0.872748	0.661971	0.0811248	0.74587	0.711988	0.0967043	0.268939
GLS	yellow	0.576403	0.1198	-0.156999	-0.11455	-0.442894	0.135133	0.0998531	-0.462839	-0.166375	-0.384293	0.483911	-0.574477	-0.346048	0.219241	-0.362085	-0.0107887	-0.163246	0.714995	0.621008	0.496732	0.96298	0.0854361	0.339652	0.000269825	0.0062378	0.0262349	0.666727	0.0346166	0.106753	0.559202	0.479539	0.604985	0.47104	0.00645436	0.0443571	0.124388
PRDM1	yellow	0.355374	-0.106557	-0.0176013	-0.0457634	-0.417349	0.0163089	-0.0777616	-0.279462	-0.514588	-0.108067	0.155386	-0.568092	-0.416733	0.260767	-0.423521	0.12	-0.143576	0.71465	0.843847	0.939637	0.604377	0.641021	0.253577	0.000272538	0.113897	0.501223	0.737598	0.219874	0.0557302	0.944062	0.534672	0.645719	0.0169954	0.00721732	0.0597854	0.0602027
LOC102061023	yellow	0.279001	0.350666	-0.346148	-0.370338	-0.672874	-0.193485	-0.404962	-0.310788	-0.171929	0.176965	0.19907	-0.301148	-0.427986	0.653694	-0.509917	0.0680502	-0.364022	0.714326	0.0984227	0.124272	0.769454	0.442853	0.00130962	0.000275104	0.220668	0.386985	0.0685979	0.170299	0.0182017	0.400713	0.104754	0.11911	0.456145	0.184649	0.000830343	0.0529303
GPR17	yellow	0.504265	0.269169	-0.479835	-0.398465	-0.559088	-0.101873	-0.242962	-0.162671	-0.124596	0.142875	0.252182	-0.225144	-0.393125	0.43024	-0.371291	0.00819261	-0.534765	0.713745	0.0735941	0.0277155	0.971885	0.53669	0.0515585	0.000279749	0.0197525	0.270103	0.288589	0.481109	0.0974925	0.66037	0.0125006	0.238045	0.590499	0.326475	0.00841791	0.0779016
ETV7	yellow	0.251569	0.364808	-0.558775	-0.319672	-0.397446	-0.251901	-0.303728	-0.0767769	-0.119728	0.280091	0.108353	0.0540299	-0.144736	0.497155	-0.307575	-0.0507636	-0.323711	0.71077	0.157771	0.00846242	0.827021	0.218794	0.0218518	0.000304643	0.271309	0.640133	0.180732	0.74081	0.174995	0.270656	0.152294	0.103949	0.605204	0.816069	0.0744019	0.53134
LOC102061016	yellow	0.288195	0.270789	-0.386569	-0.44064	-0.355265	0.0849368	-0.313567	-0.0851032	-0.11688	0.185938	0.142784	-0.186354	-0.312837	0.411494	-0.239257	-0.252183	-0.130362	0.710033	0.0455793	0.0834448	0.270101	0.419681	0.0638366	0.0003111	0.205194	0.53695	0.166309	0.713785	0.296234	0.714322	0.573282	0.235122	0.613875	0.418625	0.114015	0.167352
LOC106630306	yellow	-0.00487361	0.281949	-0.225301	-0.296735	-0.308225	0.0481281	-0.469001	-0.103606	-0.0653043	0.138691	0.037915	-0.164384	-0.296419	0.340181	-0.235699	-0.185022	-0.0287325	0.709803	0.191485	0.326129	0.422016	0.548803	0.131332	0.000313131	0.983273	0.870387	0.0319745	0.654935	0.30369	0.835881	0.901607	0.215625	0.778529	0.476439	0.174037	0.191981
HELZ2	yellow	0.0829007	0.0379343	-0.290527	-0.191607	-0.271774	-0.023209	-0.277818	0.194926	-0.300037	0.307883	-0.177238	-0.0888093	-0.318092	0.23044	-0.129886	-0.0360113	-0.0143509	0.709511	0.405386	0.201386	0.876846	0.174541	0.314918	0.000315738	0.720903	0.442138	0.222712	0.397144	0.574694	0.920457	0.95077	0.870321	0.186354	0.701858	0.233355	0.159951
LMLN	yellow	0.383201	0.0149581	-0.114847	0.062212	-0.335284	-0.018456	-0.0663209	-0.425742	-0.306457	-0.303292	0.392951	-0.523315	-0.264859	0.0860935	-0.399442	0.073949	-0.249028	0.706891	0.788781	0.620096	0.750058	0.181389	0.710591	0.000339935	0.0864033	0.0780454	0.775165	0.0543236	0.0728265	0.936712	0.276341	0.94869	0.176649	0.0149139	0.137337	0.245933
TBC1D1	yellow	0.179232	0.136859	-0.30783	-0.267984	-0.419607	-0.0951104	-0.48692	-0.0787394	-0.294469	0.278927	-0.0303226	-0.25503	-0.434569	0.662175	-0.501642	0.02021	-0.237695	0.706605	0.240197	0.174619	0.93071	0.220794	0.00107481	0.000342664	0.436936	0.896189	0.0251827	0.734413	0.0205074	0.681737	0.299492	0.554148	0.195061	0.264548	0.0582772	0.0490005
SLC25A16	yellow	0.584119	0.296969	-0.32478	-0.407364	-0.584391	0.119125	-0.168879	-0.295597	-0.00720013	-0.124687	0.364524	-0.403307	-0.502265	0.281566	-0.265127	-0.108649	-0.378405	0.706319	0.0668171	0.150866	0.639215	0.590227	0.216275	0.000345421	0.00542924	0.104239	0.464294	0.193276	0.245437	0.607035	0.0907498	0.191119	0.975289	0.0698458	0.00540239	0.0203261
NEFM	yellow	0.223745	0.605159	-0.53868	-0.644666	-0.500039	-0.079628	-0.392335	0.02841	0.108467	0.405482	0.14459	0.216387	-0.248118	0.459138	-0.188757	-0.330433	-0.292342	0.705667	0.00160584	0.0117523	0.143474	0.0682089	0.0362841	0.000351769	0.32957	0.531761	0.0785548	0.902707	0.412539	0.731521	0.198457	0.00365322	0.63978	0.346133	0.0209799	0.278158
LOC102062281	yellow	0.309533	0.357742	-0.370921	-0.51922	-0.572815	-0.10643	-0.482148	-0.0830663	-0.131086	0.312586	0.0378452	-0.0783076	-0.468146	0.467982	-0.430535	-0.0715218	-0.404785	0.704647	0.0158633	0.0978521	0.758022	0.16771	0.0323999	0.000361905	0.172123	0.870623	0.0268677	0.720367	0.0513809	0.646116	0.0687302	0.111337	0.571134	0.735819	0.00664629	0.0323312
LOC113458829	red	0.368804	-0.109073	-0.175209	-0.237874	-0.555185	0.00664721	-0.30463	-0.177971	-0.542819	0.146295	-0.0347133	-0.62109	-0.679646	0.616418	-0.467032	0.179142	-0.10544	0.704517	0.299118	0.447464	0.437169	0.52688	0.00292204	0.000363215	0.0999337	0.881254	0.179375	0.440223	0.0328008	0.977187	0.649201	0.637898	0.0110012	0.00265692	0.00898701	0.00070146
PRDX3	red	0.162071	0.639002	-0.651606	-0.52798	-0.561046	-0.178621	-0.622431	-0.0979433	0.061576	0.431833	0.138064	0.0944528	-0.203961	0.690097	-0.413841	-0.137658	-0.250998	0.70342	0.0138889	0.00137364	0.551815	0.0506058	0.00053607	0.000374418	0.48275	0.550629	0.00258467	0.672757	0.0621886	0.438526	0.272436	0.0018191	0.790894	0.683828	0.00814378	0.375181
LOC102065923	yellow	-0.0046827	0.229406	-0.302881	-0.230342	-0.327319	-0.285859	-0.539008	-0.177033	-0.225561	0.210936	-0.0764315	-0.08881	-0.248977	0.42787	-0.436063	0.0385268	-0.296513	0.700739	0.315129	0.182011	0.868313	0.358709	0.0530016	0.000403075	0.983928	0.741938	0.0116913	0.442675	0.0481407	0.209054	0.191833	0.317156	0.325557	0.701856	0.147514	0.276443
CCNY	yellow	0.34624	0.183757	-0.336133	-0.295042	-0.393937	-0.144594	-0.253075	-0.215498	-0.31148	0.14966	0.115539	-0.247802	-0.243794	0.406223	-0.401049	-0.00228007	-0.111069	0.700475	0.194153	0.136282	0.992174	0.517312	0.0676587	0.000405994	0.124165	0.617977	0.268354	0.348167	0.0715752	0.53175	0.631724	0.425254	0.169299	0.27879	0.0772353	0.286891
NAPG	yellow	0.535662	0.555696	-0.490537	-0.662469	-0.544473	0.0336535	-0.273952	-0.207633	0.114895	0.153363	0.429891	-0.109196	-0.299493	0.476359	-0.3485	-0.350611	-0.379593	0.69985	0.00106735	0.0239624	0.119172	0.506878	0.0290301	0.000412978	0.012326	0.051769	0.229483	0.366456	0.121565	0.884856	0.0896586	0.00891072	0.61995	0.63752	0.0107124	0.187193
STAT1	yellow	0.0683597	-0.00410152	-0.107114	0.081943	-0.213664	0.0126029	-0.169635	-0.199947	-0.290441	-0.123071	0.0917068	-0.370485	-0.211809	0.122663	-0.255523	0.0655979	0.0687782	0.697135	0.724005	0.643984	0.777557	0.595088	0.596321	0.000444524	0.768433	0.692581	0.462269	0.384852	0.263593	0.95676	0.767052	0.985922	0.201527	0.0982784	0.352383	0.356678
ICK	yellow	0.552988	0.101984	-0.289578	-0.303064	-0.360311	0.253491	0.0935971	-0.178693	-0.14797	-0.122916	0.307835	-0.456354	-0.276673	0.256567	-0.23334	-0.164496	-0.0834208	0.696721	0.181733	0.202931	0.476134	0.595555	0.26158	0.000449519	0.00932085	0.174611	0.686551	0.438339	0.308697	0.267541	0.71922	0.660022	0.522108	0.0375791	0.108609	0.224703
EXOC5	red	0.310966	0.574172	-0.510566	-0.597648	-0.720892	-0.234165	-0.579841	-0.268533	0.0172968	0.315966	0.134551	-0.0660976	-0.435396	0.735321	-0.536409	-0.0151054	-0.501992	0.696662	0.00422114	0.01803	0.948185	0.162917	0.000145924	0.000450231	0.170043	0.560912	0.00586602	0.239198	0.0121818	0.306939	0.0204053	0.0064893	0.94068	0.775904	0.000226969	0.0485232
TRAFD1	yellow	0.273553	0.641802	-0.402197	-0.449516	-0.421529	0.0245532	-0.237699	-0.174381	0.350285	0.0188573	0.44221	0.0763153	-0.100036	0.158392	-0.139843	-0.342512	-0.285735	0.696585	0.0409131	0.0706921	0.128541	0.935338	0.492873	0.000451166	0.23019	0.0447253	0.299485	0.449646	0.545456	0.915866	0.209261	0.00171089	0.119539	0.742317	0.0570155	0.66615
INSIG2	yellow	0.596316	0.39378	-0.357395	-0.547426	-0.654029	-0.0277801	-0.209395	-0.264856	-0.20342	0.149788	0.349585	-0.213064	-0.415616	0.460869	-0.360472	-0.147435	-0.286336	0.695063	0.0102118	0.11171	0.52363	0.516948	0.0354965	0.000469977	0.00432916	0.12033	0.362313	0.245939	0.108439	0.904854	0.208262	0.0773638	0.376477	0.353767	0.00129957	0.0609635
LIPA	yellow	-0.024592	0.138064	-0.165503	-0.0810257	-0.538599	-0.416111	-0.567644	-0.209857	-0.478887	0.282008	-0.112229	-0.225283	-0.40486	0.520565	-0.549354	0.286907	-0.160396	0.694001	0.72698	0.473401	0.207317	0.215525	0.0155462	0.000483493	0.915733	0.628144	0.00727358	0.361229	0.00989546	0.0606256	0.487346	0.55063	0.0280695	0.32617	0.0117674	0.068674
MYCBPAP	red	0.151718	0.501404	-0.434694	-0.604505	-0.673292	-0.120502	-0.651613	-0.154796	-0.13102	0.44663	0.000266347	-0.0577158	-0.46291	0.808654	-0.525011	-0.0685003	-0.298491	0.691122	0.00370002	0.0489282	0.767969	0.042388	9.14e-06	0.00052182	0.5115	0.999086	0.00137343	0.502867	0.0145345	0.602855	0.188744	0.0205771	0.571329	0.803749	0.000821836	0.0345852
PSMD14	red	0.233154	0.463542	-0.169592	-0.463996	-0.76005	-0.225191	-0.539626	-0.448964	-0.140442	0.211104	0.253197	-0.281796	-0.491292	0.794842	-0.719014	0.0713452	-0.346132	0.690665	0.034108	0.462382	0.758602	0.358319	1.67e-05	0.000528136	0.309093	0.268115	0.0115772	0.0411924	0.000239935	0.326372	0.12429	0.0343068	0.543719	0.215884	6.39e-05	0.0237137
NT5C3A	black	0.719445	0.125907	-0.196112	-0.35413	-0.643223	0.0874373	-0.00105045	-0.360049	-0.332017	-0.0659744	0.461632	-0.597846	-0.470765	0.377315	-0.434171	-0.0626897	-0.265346	0.690207	0.115257	0.394221	0.787195	0.776311	0.0917598	0.000534526	0.000236906	0.0351537	0.996394	0.108885	0.0492316	0.706266	0.245034	0.586564	0.141449	0.0042053	0.00165807	0.0312479
GTF2H3	yellow	0.545697	0.403648	-0.289836	-0.430975	-0.56369	-0.146169	-0.278064	-0.405756	-0.0237687	-0.0309938	0.382718	-0.205416	-0.374818	0.362873	-0.480096	-0.0909429	-0.514769	0.689282	0.0511173	0.202509	0.695023	0.893904	0.105936	0.000547644	0.0105024	0.0868339	0.222286	0.0680055	0.0276189	0.52724	0.01695	0.0695869	0.918545	0.37171	0.00778539	0.0941049
SOCS3	yellow	0.118071	0.24501	-0.131908	-0.226978	-0.297954	-0.0819933	-0.281682	-0.279025	-0.110741	0.015568	0.166757	-0.214104	-0.202871	0.400997	-0.423157	-0.0938313	-0.0444802	0.68855	0.322446	0.568702	0.685805	0.9466	0.0716153	0.000558213	0.610243	0.470007	0.216078	0.220626	0.0559636	0.723842	0.848176	0.284418	0.632735	0.351368	0.189581	0.377795
EFCAB1	yellow	0.360995	0.169627	-0.3152	-0.433786	-0.513118	0.171007	-0.296615	-0.0294509	-0.164456	0.244182	0.149189	-0.393988	-0.515483	0.584805	-0.314899	-0.167858	-0.0559272	0.687816	0.0494561	0.163995	0.467039	0.286099	0.00536174	0.000569001	0.107891	0.518647	0.191673	0.899159	0.16442	0.458602	0.809722	0.46229	0.476244	0.0771936	0.0173679	0.0167715
RNF144B	yellow	0.443483	-0.0342768	0.0711124	-0.102763	-0.714429	-0.185601	-0.237389	-0.542054	-0.599864	-0.0971702	0.18123	-0.662241	-0.611275	0.41588	-0.646117	0.316812	-0.341699	0.687713	0.657577	0.759368	0.161733	0.675203	0.0607832	0.000570529	0.0440419	0.431757	0.300134	0.011137	0.00155474	0.420541	0.12951	0.882737	0.00404642	0.00107313	0.000274281	0.00323918
LOC102069030	red	0.203574	0.539722	-0.377619	-0.451894	-0.602898	-0.0951625	-0.481848	-0.366583	0.0848062	0.0959241	0.304655	-0.206429	-0.298968	0.514194	-0.453738	-0.129095	-0.292247	0.687555	0.0397288	0.0914781	0.577046	0.679153	0.0170946	0.000572877	0.376109	0.179337	0.0269764	0.102151	0.0388283	0.681571	0.198609	0.0115594	0.714743	0.369306	0.00381707	0.188005
PDCD10	black	0.764927	0.496321	-0.569321	-0.6131	-0.634168	-0.0376502	-0.0771773	-0.228507	0.0402988	0.11674	0.512929	-0.151502	-0.253331	0.397904	-0.304975	-0.242968	-0.527136	0.687451	0.00312349	0.00706502	0.288578	0.614302	0.0740384	0.000574421	5.37e-05	0.0174162	0.739504	0.319108	0.178857	0.871285	0.0140701	0.0221095	0.86231	0.51211	0.00201952	0.267853
UXS1	red	0.0482824	0.092501	-0.112063	-0.24173	-0.561211	-0.12996	-0.566292	-0.228851	-0.412797	0.269466	-0.0771027	-0.464409	-0.566083	0.813533	-0.651865	0.171647	-0.0900028	0.68726	0.291118	0.628657	0.456894	0.237507	7.3e-06	0.000577273	0.835362	0.739747	0.00744529	0.318359	0.00136558	0.574475	0.698032	0.690045	0.0629177	0.0339275	0.00812115	0.0074722
UGCG	yellow	0.353928	0.268973	-0.346494	-0.342729	-0.341656	0.207642	-0.242469	-0.189397	0.0932516	-0.0830877	0.215721	-0.338776	-0.384515	0.496643	-0.326994	-0.251725	-0.187062	0.686417	0.128284	0.123871	0.271002	0.720298	0.0220096	0.000590027	0.11548	0.347654	0.289599	0.410928	0.147939	0.366436	0.416827	0.238399	0.687652	0.133036	0.129561	0.0852398
LOC102061495	yellow	0.430151	0.296234	-0.178141	-0.215179	-0.572677	-0.222842	-0.280716	-0.55183	-0.0960545	-0.153655	0.416655	-0.43969	-0.370297	0.499226	-0.667213	0.099482	-0.495404	0.686097	0.348897	0.439777	0.667897	0.506061	0.021223	0.000594933	0.0516121	0.060255	0.217725	0.00950088	0.000953017	0.331576	0.0223954	0.192272	0.67874	0.046102	0.00666239	0.0984625
USP18	yellow	-0.0497382	0.177586	-0.250067	0.0726248	-0.396568	-0.375065	-0.469533	-0.298588	-0.312092	0.0594957	-0.0267256	-0.204952	-0.16104	0.332731	-0.496182	0.251289	-0.237051	0.684669	0.7544	0.274277	0.271861	0.797815	0.140544	0.000617247	0.830466	0.908451	0.031754	0.188594	0.0221527	0.0938712	0.300842	0.441229	0.168419	0.372815	0.0751037	0.485575
CDYL	black	0.730566	0.364708	-0.352125	-0.478604	-0.496464	0.273274	0.0909738	-0.290785	0.0537076	-0.145895	0.583175	-0.317331	-0.281682	0.184545	-0.239821	-0.318661	-0.267635	0.68386	0.0281758	0.117475	0.159164	0.528024	0.423236	0.000630196	0.000169299	0.00552321	0.694924	0.200968	0.295062	0.230683	0.240833	0.104052	0.817148	0.161009	0.0220651	0.216078
LOC102066536	red	0.292982	0.446606	-0.448211	-0.515281	-0.657195	-0.270014	-0.526948	-0.178859	-0.226926	0.465196	0.0973328	-0.0770213	-0.349841	0.791373	-0.514115	0.00487843	-0.281176	0.682488	0.0168219	0.0415752	0.983256	0.0335864	1.93e-05	0.000652679	0.19743	0.674689	0.0141107	0.437908	0.0171144	0.236517	0.216939	0.0424001	0.322558	0.740012	0.00120792	0.12004
LOC102073840	blue	0.111229	0.628137	-0.560363	-0.679013	-0.476254	-0.101792	-0.60153	0.082449	0.163602	0.528791	0.0316341	0.225106	-0.264474	0.543617	-0.246899	-0.29398	-0.224991	0.682236	0.000712735	0.00823858	0.195838	0.0137168	0.010861	0.000656884	0.63123	0.891724	0.00391907	0.722366	0.280603	0.660625	0.326812	0.00229529	0.478568	0.326558	0.0290705	0.246646
LOC102070474	yellow	0.406177	0.526423	-0.453968	-0.519671	-0.465255	0.30345	-0.200782	-0.208518	0.142491	0.0314086	0.494837	-0.174596	-0.245628	0.377152	-0.180555	-0.448586	-0.106525	0.681793	0.0157565	0.0387175	0.0413841	0.892492	0.091912	0.000664329	0.0676926	0.0225736	0.38283	0.364371	0.433502	0.18115	0.645819	0.0142245	0.537796	0.449081	0.0335609	0.283166
TRAF2	yellow	0.263808	0.524222	-0.363529	-0.301656	-0.38553	0.153803	-0.216135	-0.307668	0.178886	-0.11334	0.427078	-0.108944	-0.180512	0.335619	-0.240191	-0.244735	-0.0264754	0.681285	0.183874	0.10526	0.284975	0.624724	0.13692	0.000672966	0.247883	0.0534907	0.346707	0.174857	0.294294	0.505645	0.909304	0.0147101	0.437835	0.638301	0.0843488	0.433613
USP14	yellow	0.446582	0.412993	-0.413718	-0.450981	-0.460448	0.282015	-0.235713	-0.28314	0.101729	-0.0611675	0.369971	-0.326568	-0.397476	0.577025	-0.295757	-0.239483	-0.0757117	0.679894	0.0401801	0.0622743	0.295763	0.792252	0.00616913	0.000697089	0.0424126	0.0987821	0.30366	0.213609	0.193023	0.215513	0.74429	0.0627799	0.660824	0.1485	0.0356865	0.0743781
RCL1	yellow	0.47953	0.251172	-0.157334	-0.243343	-0.491022	0.281371	-0.0190553	-0.398281	0.0252833	-0.293865	0.486565	-0.495975	-0.409264	0.248442	-0.281178	-0.159943	-0.148822	0.679892	0.287811	0.495803	0.488593	0.19602	0.27751	0.000697119	0.0278292	0.0253052	0.934661	0.0737402	0.216935	0.216607	0.519688	0.272091	0.913373	0.0222168	0.0238024	0.0654331
ZC3H7B	yellow	0.346399	0.0676024	-0.488629	-0.341143	-0.347527	0.130419	-0.133204	0.132893	-0.239578	0.230528	-0.019395	-0.220162	-0.383308	0.417493	-0.102043	-0.0866514	-0.109792	0.677614	0.130175	0.0246001	0.708794	0.314728	0.0596885	0.000738208	0.123981	0.933498	0.564877	0.565794	0.659838	0.573112	0.635673	0.770932	0.295566	0.337576	0.122679	0.086308
MICU2	yellow	0.337981	0.514548	-0.338714	-0.1693	-0.462358	-0.203197	-0.257273	-0.546675	0.147354	-0.221725	0.51589	-0.152072	-0.0974522	0.230437	-0.471148	0.00855786	-0.458251	0.677067	0.463164	0.133111	0.970632	0.33407	0.314926	0.000748368	0.134006	0.0166708	0.260223	0.0103372	0.0310918	0.377011	0.0366924	0.0170054	0.52386	0.510503	0.0348298	0.674311
MRPS27	yellow	0.140286	0.368152	-0.0788444	-0.236136	-0.687971	-0.291928	-0.576393	-0.50515	-0.210965	0.10652	0.200371	-0.372505	-0.387455	0.690277	-0.732404	0.165444	-0.254747	0.676843	0.302767	0.734071	0.473561	0.645834	0.000533546	0.000752576	0.54417	0.383824	0.00623885	0.0195031	0.000159909	0.199123	0.265097	0.100581	0.358642	0.0963161	0.000566712	0.0826792
RNF8	yellow	0.182891	0.530894	-0.361907	-0.515376	-0.562087	-0.12042	-0.582813	-0.242688	-0.0137173	0.236681	0.192596	-0.0679221	-0.324983	0.598757	-0.519284	-0.225395	-0.389593	0.675849	0.0167982	0.106939	0.325921	0.301619	0.00413295	0.000771437	0.427475	0.402923	0.00555968	0.289151	0.0158482	0.603106	0.080853	0.0132782	0.952941	0.769876	0.00800117	0.150596
LOC106630332	yellow	0.329795	0.329258	-0.0204647	-0.00834099	-0.443063	-0.0741391	-0.0909698	-0.650665	0.105309	-0.495393	0.557727	-0.418079	-0.210981	0.0989136	-0.456441	0.0165636	-0.378651	0.675098	0.971376	0.929839	0.94319	0.0223989	0.669691	0.000785958	0.144296	0.00861293	0.694937	0.00140335	0.0375378	0.749435	0.0905236	0.144989	0.649612	0.0592945	0.0442667	0.358604
UBLCP1	yellow	0.668202	0.481914	-0.404711	-0.514815	-0.548263	0.0776295	-0.0428974	-0.355906	0.0160848	-0.0583888	0.529815	-0.151759	-0.261119	0.364159	-0.34369	-0.244043	-0.389294	0.673434	0.0169383	0.0687861	0.286382	0.801504	0.104613	0.000818977	0.000930549	0.0135017	0.853521	0.113318	0.127147	0.738029	0.0811059	0.0269523	0.94483	0.511386	0.0100734	0.252914
LOC102073889	yellow	0.095716	0.402463	-0.418452	-0.280939	-0.287331	-0.0883854	-0.34682	0.0176115	0.0411568	0.219676	0.125827	0.099129	-0.125185	0.282752	-0.218593	-0.164725	-0.184334	0.673407	0.217343	0.0590451	0.475512	0.338669	0.214264	0.000819509	0.679814	0.586805	0.123494	0.939602	0.341115	0.703219	0.423774	0.0704888	0.859406	0.669011	0.206616	0.58873
LOC102074874	yellow	0.273295	0.54686	-0.477463	-0.464863	-0.363186	0.175071	-0.408422	-0.211951	0.198345	0.0475729	0.420203	-0.0852096	-0.223783	0.410817	-0.321963	-0.442999	-0.237744	0.672512	0.0337304	0.0286074	0.0443012	0.83775	0.0643184	0.000837762	0.230647	0.0578835	0.0660434	0.356348	0.154648	0.447829	0.299389	0.0103063	0.388751	0.713441	0.105613	0.329485
LOC113460591	yellow	0.0661063	0.411199	-0.426453	-0.24768	-0.442985	-0.0254482	-0.504268	-0.123803	0.0838487	0.101033	0.0588675	-0.113975	-0.319179	0.449128	-0.259935	-0.0428678	-0.19582	0.670768	0.279034	0.0538796	0.853621	0.66301	0.0411091	0.000874302	0.775875	0.799908	0.0197517	0.592884	0.25515	0.91281	0.394941	0.0640458	0.717836	0.622773	0.0443084	0.158449
TOB2	yellow	0.44044	0.372891	-0.490784	-0.62134	-0.36377	0.106361	-0.195597	0.129046	-0.0682035	0.372739	0.122282	0.0471005	-0.275521	0.469094	-0.167787	-0.396729	-0.0313826	0.668849	0.0026433	0.0238808	0.074975	0.0960907	0.0319357	0.000916076	0.0456889	0.597471	0.395489	0.577191	0.467231	0.646329	0.892581	0.0959444	0.768948	0.839341	0.105012	0.22672
PAIP1	yellow	0.528471	0.52811	-0.470455	-0.488682	-0.498515	0.0398028	-0.302699	-0.370941	0.111057	-0.0150286	0.567081	-0.188792	-0.224854	0.378092	-0.426365	-0.277062	-0.518492	0.668496	0.0245822	0.0313746	0.224026	0.948448	0.0910394	0.000923951	0.0137845	0.00734473	0.182287	0.0978331	0.0539343	0.86399	0.016037	0.0138612	0.631759	0.412452	0.0214371	0.327116
MOSPD2	yellow	0.182119	0.137579	-0.158207	0.0333871	-0.543554	-0.386326	-0.321912	-0.48849	-0.285236	-0.115439	0.134557	-0.369018	-0.326132	0.406798	-0.580281	0.311177	-0.503281	0.66845	0.885761	0.493386	0.169737	0.618284	0.0672331	0.000924983	0.429463	0.560892	0.154717	0.0246473	0.00581982	0.0836558	0.0200332	0.552044	0.210092	0.0997219	0.0108722	0.149074
DPY19L3	yellow	0.409465	0.263143	-0.182151	-0.456326	-0.569771	-0.0101516	-0.29253	-0.246122	-0.253864	0.220716	0.274037	-0.359645	-0.373133	0.577631	-0.481011	-0.0639074	-0.119679	0.668208	0.0375921	0.42938	0.783156	0.336329	0.00610289	0.000930411	0.0652875	0.229334	0.198155	0.282168	0.0272819	0.965165	0.605353	0.249121	0.266814	0.109311	0.00700989	0.0957124
TMEM140	yellow	0.257908	0.379269	-0.303717	-0.271709	-0.215078	0.398985	-0.0948387	-0.214638	0.260137	-0.238458	0.460291	-0.288876	-0.125226	0.140922	-0.0938286	-0.416148	0.0996048	0.666845	0.233472	0.180747	0.0606001	0.297898	0.542328	0.000961494	0.259007	0.035758	0.682601	0.350138	0.685814	0.073185	0.66751	0.0899557	0.254768	0.204077	0.349129	0.588608
EIF2AK2	yellow	0.0994318	-0.0720643	0.0161814	0.156394	-0.343955	-0.212875	-0.217413	-0.346133	-0.396459	-0.195307	0.0477822	-0.461465	-0.326323	0.131452	-0.474513	0.252766	-0.199623	0.666467	0.498414	0.944499	0.268958	0.396204	0.570052	0.000970287	0.668056	0.837045	0.343793	0.124289	0.0297477	0.354206	0.385639	0.75624	0.0751912	0.0352285	0.126834	0.148822
AFTPH	black	0.737523	0.109159	-0.157575	-0.385127	-0.660129	0.137786	-0.0144853	-0.364881	-0.302269	-0.0967273	0.428064	-0.620131	-0.544983	0.311566	-0.392919	-0.0397636	-0.269071	0.666372	0.0847023	0.495135	0.864123	0.676606	0.169176	0.000972489	0.000136077	0.0528825	0.950309	0.103875	0.078072	0.551441	0.238221	0.637633	0.18294	0.00270965	0.0011279	0.0106245
FBXW2	yellow	0.401699	0.583045	-0.465737	-0.513028	-0.471279	-0.214325	-0.315737	-0.255347	0.147091	0.0818619	0.31787	0.126695	-0.215785	0.332736	-0.392497	-0.224293	-0.61555	0.666105	0.0173909	0.0333532	0.328356	0.724268	0.140536	0.000978739	0.0710741	0.160259	0.163239	0.263933	0.0784205	0.350859	0.00297367	0.00553632	0.524609	0.584206	0.0310389	0.347508
HBS1L	yellow	0.314478	0.434916	-0.347144	-0.493079	-0.448791	0.221323	-0.324642	-0.21182	0.0959468	0.0746897	0.303055	-0.203258	-0.377487	0.580878	-0.376445	-0.275938	-0.0838312	0.665481	0.0231334	0.12312	0.225988	0.747633	0.00575763	0.000993499	0.165015	0.181748	0.15105	0.356651	0.0925722	0.334968	0.717893	0.0487999	0.679081	0.376867	0.0412798	0.0916005
LOC106630007	yellow	0.411086	0.498223	-0.598059	-0.354481	-0.505323	-0.164404	-0.246353	-0.188348	-0.0185916	0.192883	0.329396	-0.0323714	-0.0927207	0.420958	-0.313559	-0.0906416	-0.238738	0.665324	0.114872	0.00418827	0.695987	0.402207	0.0573881	0.000997237	0.0641266	0.144811	0.281701	0.413572	0.166321	0.476383	0.297315	0.0215256	0.936248	0.889216	0.0194546	0.689345
AK3	yellow	0.281212	0.346377	-0.330795	-0.299283	-0.257614	0.261537	-0.210086	-0.275162	0.261803	-0.239328	0.335354	-0.306733	-0.316731	0.349487	-0.280583	-0.283543	-0.146358	0.66471	0.187518	0.143009	0.21293	0.296086	0.120442	0.00101198	0.216878	0.137249	0.360695	0.22735	0.217952	0.252128	0.526699	0.124006	0.251629	0.176238	0.259569	0.161845
SAMD8	yellow	0.623407	-0.009604	-0.0774824	-0.297046	-0.55107	0.206336	0.0133522	-0.246414	-0.260456	-0.167532	0.217827	-0.564366	-0.679152	0.204943	-0.251516	-0.0188268	-0.241926	0.664096	0.190998	0.738508	0.935443	0.467916	0.372837	0.0010269	0.00253311	0.342852	0.954192	0.28158	0.271414	0.369526	0.290714	0.967043	0.254164	0.00769582	0.00962067	0.000710244
MUL1	yellow	0.186428	0.537608	-0.393849	-0.148345	-0.17756	-0.124028	-0.18349	-0.396337	0.211333	-0.207244	0.523706	0.0683264	0.167721	0.0392945	-0.276331	-0.243217	-0.322644	0.657496	0.52104	0.0773075	0.288069	0.367377	0.865711	0.00119949	0.418436	0.0148258	0.425937	0.0752888	0.2253	0.592207	0.153728	0.0119535	0.357784	0.768542	0.441296	0.467408
RNASET2	yellow	0.251827	0.363197	-0.118475	-0.281528	-0.443186	0.00430793	-0.287315	-0.498807	0.0928246	-0.199672	0.370152	-0.378438	-0.292298	0.320629	-0.466121	-0.128766	-0.215885	0.656844	0.216339	0.609014	0.578024	0.385519	0.156462	0.0012178	0.270802	0.098605	0.206641	0.0213489	0.0331888	0.985214	0.34728	0.105602	0.689013	0.0907199	0.0442009	0.198527
LMAN1	yellow	0.331892	-0.0724772	-0.266097	-0.194471	-0.385944	-0.0162239	-0.186004	-0.089731	-0.436836	0.121254	-0.0398072	-0.449167	-0.416119	0.458865	-0.312691	0.0486652	-0.100446	0.656663	0.398268	0.24365	0.834074	0.600578	0.0364093	0.00122291	0.141608	0.863975	0.419513	0.698903	0.167559	0.944354	0.664859	0.754884	0.0477006	0.0410897	0.0839879	0.0606198
MAP3K14	yellow	0.0727963	0.156821	-0.208867	-0.204326	-0.314019	-0.334328	-0.310149	-0.0570808	-0.217823	0.291046	-0.0698451	0.00357234	-0.198713	0.372227	-0.337676	0.116677	-0.25383	0.656269	0.374309	0.363552	0.614496	0.200547	0.0965848	0.00123415	0.753837	0.763537	0.171226	0.805868	0.13438	0.138532	0.26688	0.497227	0.342863	0.987739	0.165667	0.387854
USP22	yellow	0.502909	0.138123	-0.365241	-0.380666	-0.374942	0.309234	-0.0751645	-0.101141	-0.0867837	0.00558637	0.321211	-0.454427	-0.420574	0.443714	-0.17414	-0.224262	-0.0203926	0.655844	0.0886812	0.103509	0.328424	0.980827	0.043919	0.00124634	0.0201399	0.155668	0.746079	0.662673	0.450284	0.172559	0.930086	0.550457	0.708369	0.0384964	0.0939877	0.0576396
SLC44A2	yellow	-0.0303455	0.233492	-0.170734	-0.25265	-0.489928	-0.435849	-0.544133	-0.0739642	-0.247972	0.413707	-0.137054	0.0446125	-0.327527	0.442926	-0.469526	0.136787	-0.426744	0.655042	0.269185	0.459329	0.554358	0.0622816	0.04434	0.00126962	0.896112	0.553575	0.0107712	0.750008	0.0317568	0.0482635	0.0536981	0.308371	0.278449	0.847729	0.0241645	0.147242
SPRED2	yellow	0.157908	0.181581	-0.179937	-0.0492311	-0.345515	-0.273672	-0.331955	-0.30176	-0.0650166	-0.0248079	0.237361	-0.255148	-0.197524	0.344624	-0.495557	0.119003	-0.464094	0.653068	0.832171	0.435104	0.607405	0.914996	0.126048	0.00132854	0.494211	0.300192	0.141528	0.183715	0.0223473	0.229979	0.0340651	0.43085	0.779481	0.264319	0.125008	0.390757
PPIL4	yellow	0.194044	0.530756	-0.415021	-0.456163	-0.38967	0.166153	-0.338981	-0.179624	0.22322	0.0684504	0.265006	-0.111769	-0.261858	0.573792	-0.265137	-0.322378	0.0692745	0.653005	0.0376691	0.0613723	0.154087	0.768133	0.00653289	0.00133045	0.399327	0.245662	0.132786	0.435918	0.24542	0.471641	0.765417	0.0133065	0.330736	0.629564	0.0807871	0.251525
LOC102066095	yellow	0.112189	0.348109	-0.425901	-0.314986	-0.382987	-0.232585	-0.323422	0.0394712	0.00765625	0.324	0.0331426	0.0835943	-0.162576	0.382998	-0.247613	-0.0397866	-0.260601	0.651406	0.164296	0.0542242	0.864045	0.151906	0.0865847	0.00137991	0.628269	0.886593	0.152681	0.865113	0.279168	0.310308	0.25389	0.122012	0.973725	0.718659	0.0865943	0.481368
ERP44	red	0.329095	0.483655	-0.311365	-0.64988	-0.795099	-0.259694	-0.546882	-0.288267	-0.237262	0.423011	0.109242	-0.121211	-0.480515	0.725557	-0.594424	0.025241	-0.352085	0.651391	0.00142856	0.169465	0.913518	0.0560573	0.000197349	0.0013804	0.1452	0.637377	0.0103025	0.205076	0.00448652	0.255606	0.117521	0.0263262	0.3004	0.600708	1.65e-05	0.0274643
LOC102068013	yellow	0.201177	0.302245	-0.648503	-0.351415	-0.267466	-0.0774625	-0.301774	0.117524	0.0215091	0.321711	-0.0134446	0.0795896	-0.175138	0.511196	-0.189032	-0.139258	-0.281501	0.651382	0.118268	0.0014737	0.547153	0.154989	0.0178647	0.00138068	0.381875	0.953875	0.183694	0.61191	0.411847	0.738573	0.216386	0.182977	0.926268	0.731646	0.241142	0.44765
RAD51C	yellow	-0.0423755	0.0792132	-0.0583883	0.0897466	-0.359847	-0.391916	-0.528184	-0.375188	-0.285285	0.0126547	-0.0521974	-0.292867	-0.337192	0.532625	-0.677673	0.322251	-0.366662	0.650454	0.698853	0.801506	0.154259	0.956583	0.0129257	0.00141009	0.855285	0.822209	0.0138455	0.0937551	0.000737119	0.0789028	0.102072	0.73287	0.21001	0.197615	0.109098	0.134974
REXO5	yellow	0.210323	0.320679	-0.444789	-0.433441	-0.321566	-0.0612259	-0.337592	-0.0294266	-0.14192	0.303601	0.0443031	-0.0247765	-0.230386	0.503527	-0.287276	-0.115518	-0.0321913	0.650372	0.0496576	0.0433496	0.618041	0.180923	0.0199626	0.00141272	0.360141	0.848773	0.134483	0.899242	0.206707	0.792058	0.889829	0.156393	0.539444	0.915104	0.155186	0.315034
GORAB	yellow	0.406429	0.212281	-0.180511	-0.318259	-0.52393	-0.138225	-0.271249	-0.265687	-0.153117	0.0459775	0.189654	-0.265906	-0.442413	0.337722	-0.421662	-0.0556317	-0.499855	0.650004	0.15972	0.433616	0.810709	0.843125	0.134324	0.00142454	0.0675059	0.410282	0.234296	0.244405	0.0569293	0.550162	0.0210346	0.355582	0.507567	0.244001	0.0147754	0.0446158
LOC113460538	yellow	0.140635	-0.013647	0.0384022	-0.229763	-0.483306	0.108499	-0.322354	-0.0832007	-0.360018	0.0857598	-0.0238467	-0.443751	-0.622477	0.216426	-0.194196	0.0371466	-0.0273328	0.648926	0.316382	0.868735	0.872993	0.711667	0.346043	0.00145971	0.543161	0.918279	0.154119	0.719932	0.39895	0.639681	0.90638	0.953182	0.108918	0.0438993	0.0264506	0.00258219
DNASE2B	yellow	0.0147407	0.045791	0.0034325	0.0965407	-0.461158	-0.343548	-0.461975	-0.440489	-0.325674	-0.028757	0.0572646	-0.459221	-0.372262	0.484232	-0.679727	0.314352	-0.276715	0.648913	0.677198	0.988218	0.165194	0.901524	0.0261209	0.00146013	0.949434	0.805255	0.0350002	0.0456621	0.000700019	0.127314	0.224631	0.843754	0.14968	0.036246	0.035366	0.0965507
ATP8A1	yellow	0.524754	0.246716	-0.15734	-0.533615	-0.710767	0.0171756	-0.143747	-0.260903	-0.25534	0.121791	0.243144	-0.397127	-0.529725	0.387655	-0.342871	-0.0302793	-0.170883	0.648828	0.0127277	0.495786	0.896337	0.598954	0.0825063	0.00146294	0.0145914	0.288217	0.534181	0.253322	0.128115	0.941095	0.458931	0.280971	0.263946	0.0746564	0.000304671	0.0135204
ROCK1	yellow	0.465829	0.0574917	-0.0774565	-0.267457	-0.667115	-0.0542952	-0.339212	-0.405489	-0.409043	-0.000354378	0.154256	-0.617815	-0.646432	0.569763	-0.621615	0.179676	-0.309662	0.648794	0.241157	0.738593	0.435783	0.998784	0.00701081	0.00146406	0.033314	0.504377	0.132506	0.068204	0.00262843	0.81518	0.171934	0.804497	0.0655925	0.00284055	0.000955278	0.00154384
ITFG1	red	0.174343	0.622447	-0.33871	-0.500538	-0.641554	-0.283226	-0.588821	-0.392082	0.00826651	0.29673	0.293482	-0.0726336	-0.202204	0.717866	-0.637458	-0.0585694	-0.35636	0.647892	0.0208319	0.133117	0.800902	0.191493	0.000248167	0.00149411	0.449747	0.196632	0.00498062	0.0787647	0.00188119	0.213464	0.112825	0.00258382	0.971631	0.754371	0.00172025	0.379397
LOC113460590	yellow	0.0611471	0.0368577	-0.0149973	-0.254239	-0.498848	0.0445338	-0.45631	-0.0955557	-0.368954	0.163192	-0.0806306	-0.384355	-0.594227	0.321141	-0.293023	0.0227377	-0.162699	0.647664	0.266084	0.948555	0.922068	0.479687	0.155764	0.00150178	0.79232	0.728263	0.0375998	0.680323	0.197365	0.847995	0.481032	0.873973	0.0997847	0.0853808	0.0213365	0.00450317
NIPBL	yellow	0.427138	0.138356	-0.381752	-0.510802	-0.358821	0.524752	-0.146232	0.0934129	-0.0600858	0.157213	0.12824	-0.366804	-0.531092	0.520132	-0.116854	-0.366713	0.103347	0.647532	0.0179681	0.0877002	0.10202	0.49614	0.0156477	0.00150622	0.053454	0.579591	0.527061	0.687138	0.613955	0.0145918	0.655746	0.549779	0.795851	0.101929	0.110185	0.0132374
KCNRG	yellow	-0.0455266	0.190582	-0.190453	-0.11324	-0.431529	-0.357757	-0.539022	-0.189912	-0.205093	0.275495	-0.0850762	-0.158822	-0.316369	0.642299	-0.562348	0.235604	-0.284509	0.646757	0.62503	0.408277	0.303891	0.226765	0.00169226	0.00153265	0.844645	0.713872	0.0116888	0.409634	0.00796567	0.111321	0.211307	0.407952	0.37248	0.491684	0.0507863	0.162352
LOC102062149	black	0.613143	0.365403	-0.400185	-0.328723	-0.411747	-0.0245536	0.00662152	-0.45768	0.013706	-0.218949	0.612543	-0.289276	-0.127244	0.254901	-0.387506	-0.222678	-0.521359	0.645721	0.145683	0.0722457	0.331942	0.34031	0.264798	0.00156854	0.00312082	0.00315845	0.977275	0.0369575	0.0826349	0.915865	0.0153615	0.103344	0.95298	0.203424	0.0636575	0.582564
NCOA7	yellow	0.166399	0.263774	-0.0441505	0.00761389	-0.650669	-0.467755	-0.427706	-0.648302	-0.271245	-0.143905	0.288902	-0.39025	-0.367242	0.37712	-0.707828	0.372917	-0.542391	0.645692	0.97387	0.849289	0.0959194	0.533726	0.0919413	0.00156956	0.470974	0.204034	0.0531031	0.00148038	0.000331105	0.0324952	0.011077	0.247946	0.234303	0.0802979	0.00140322	0.101489
LOC113459842	yellow	0.143264	0.383062	-0.134973	-0.42203	-0.723179	-0.260634	-0.612511	-0.293114	-0.189498	0.31257	0.0818196	-0.159235	-0.532479	0.63856	-0.610624	0.183733	-0.449258	0.645606	0.0566906	0.559672	0.425315	0.167733	0.0018367	0.00157258	0.535571	0.724405	0.00316049	0.19722	0.00328131	0.253828	0.0410434	0.0865273	0.410673	0.490543	0.000212002	0.0129552
IFNGR1	yellow	0.576862	0.279244	-0.129009	-0.396894	-0.790767	-0.124729	-0.238822	-0.531182	-0.225933	-0.076628	0.383952	-0.490088	-0.595259	0.557239	-0.642033	0.125358	-0.574469	0.643899	0.0748427	0.577302	0.588212	0.741296	0.00868377	0.00163343	0.00618702	0.0857369	0.29714	0.013219	0.00170219	0.590099	0.00645533	0.220248	0.324738	0.0241112	1.98e-05	0.00441645
LOC106629993	yellow	0.206246	0.485325	-0.08949	-0.360857	-0.524024	0.0163797	-0.412074	-0.457458	0.0973521	-0.114218	0.414146	-0.23645	-0.332853	0.28831	-0.392515	-0.182668	-0.337043	0.64386	0.108036	0.699675	0.42805	0.622027	0.205005	0.00163484	0.369738	0.061977	0.0634266	0.0370613	0.0784053	0.94382	0.135158	0.0257363	0.674628	0.302107	0.0147544	0.140388
RHOT1	yellow	0.515572	0.133353	-0.0555276	-0.369763	-0.820718	-0.174956	-0.268401	-0.367622	-0.477469	0.159956	0.227448	-0.484601	-0.615829	0.538242	-0.625527	0.138432	-0.446695	0.642372	0.098987	0.811057	0.549558	0.488558	0.0118342	0.00168951	0.0167496	0.321416	0.239438	0.10111	0.0024241	0.448131	0.0423542	0.564438	0.0286051	0.0259906	5.18e-06	0.00295701
LOC102070109	yellow	0.0188898	0.040619	0.0614846	0.0782264	-0.456717	-0.307919	-0.349299	-0.312378	-0.334668	-0.0563665	0.0532995	-0.361563	-0.304127	0.0874633	-0.44553	0.227188	-0.299469	0.642115	0.736083	0.791198	0.321985	0.808254	0.706182	0.00169911	0.935227	0.818515	0.120655	0.168008	0.0429606	0.174487	0.18723	0.861226	0.138106	0.107297	0.037408	0.18013
LOC102068623	red	0.00151952	0.15056	-0.127385	-0.340842	-0.572758	-0.0514951	-0.561278	-0.0876451	-0.237437	0.285548	-0.198455	-0.267128	-0.652538	0.679959	-0.458414	0.130038	-0.247342	0.640854	0.130537	0.582145	0.574243	0.209572	0.000695946	0.00174689	0.994784	0.388483	0.00811184	0.705598	0.0366171	0.824565	0.279713	0.514765	0.300033	0.241758	0.00665294	0.00134475
PRXL2C	black	0.705888	0.421894	-0.607165	-0.532427	-0.315757	0.0833643	0.0504849	-0.129018	0.180986	0.0113083	0.477437	-0.0416895	-0.105941	0.201642	-0.139393	-0.411955	-0.357031	0.63925	0.0129656	0.0035128	0.06351	0.961199	0.380753	0.00180928	0.000349608	0.0286172	0.827957	0.577274	0.546764	0.719403	0.112102	0.0567787	0.432387	0.857605	0.163211	0.647637
DOCK8	red	0.458567	0.0488209	-0.28805	-0.452087	-0.696718	-0.0167034	-0.346308	-0.0535804	-0.521744	0.416816	-0.0627547	-0.420282	-0.665338	0.760787	-0.469493	0.127654	-0.176822	0.639189	0.0396338	0.205431	0.58134	0.060146	6.23e-05	0.00181169	0.0365465	0.78698	0.124086	0.817574	0.0317705	0.942711	0.443228	0.83355	0.0152727	0.0578317	0.000449557	0.000996893
DLAT	yellow	0.401478	0.502621	-0.525404	-0.692567	-0.49584	-0.161139	-0.327925	0.0625033	0.00783635	0.510427	0.117443	0.161021	-0.210442	0.509037	-0.252297	-0.245789	-0.295995	0.638995	0.000502272	0.0144476	0.28284	0.0180668	0.0184366	0.00181939	0.0712447	0.612157	0.146721	0.787814	0.269878	0.485303	0.192648	0.0202231	0.973107	0.485628	0.022259	0.359862
CYTH1	yellow	-0.279499	0.14684	-0.0935125	0.0292395	-0.371063	-0.421244	-0.686509	-0.226915	-0.270444	0.227294	-0.197707	-0.168175	-0.255572	0.508494	-0.555997	0.32457	-0.20608	0.638162	0.899879	0.686821	0.151147	0.321753	0.0185826	0.00185266	0.21981	0.390309	0.000588625	0.322582	0.00886612	0.0572015	0.370133	0.525325	0.235741	0.466185	0.0977136	0.263499
NOP10	blue	0.366078	0.702321	-0.436106	-0.448364	-0.444834	-0.225405	-0.387015	-0.434765	0.247512	0.0194326	0.516977	0.0603824	-0.00939108	0.362815	-0.520573	-0.277585	-0.517946	0.638131	0.0414967	0.0481164	0.223117	0.93337	0.105996	0.0018539	0.102661	0.0164035	0.0830584	0.0488874	0.0155443	0.325899	0.0161684	0.00038595	0.279372	0.794864	0.043326	0.967774
GAA	blue	0.0457297	0.620639	-0.573795	-0.468269	-0.492527	-0.238565	-0.591117	-0.0895033	0.0772709	0.40745	0.115826	0.194717	-0.122456	0.50067	-0.363727	-0.136765	-0.303163	0.637927	0.0322797	0.00653255	0.554422	0.066754	0.0207929	0.00186214	0.84396	0.617097	0.00477295	0.699633	0.105057	0.297674	0.181584	0.00268163	0.739198	0.39766	0.0233116	0.596945
DDX27	yellow	-0.0565624	0.103054	-0.148839	-0.0173056	-0.171959	-0.153397	-0.353146	-0.0750922	-0.233043	0.0963096	0.00868632	-0.115274	-0.121767	0.123912	-0.314579	-0.0328848	-0.114276	0.636443	0.94065	0.519638	0.887469	0.677931	0.592557	0.00192298	0.807599	0.970191	0.116342	0.746316	0.164872	0.506783	0.621849	0.656665	0.309329	0.618789	0.456064	0.599027
LOC106630305	yellow	0.0417858	0.0586615	-0.0518886	-0.229893	-0.377522	0.11639	-0.387411	-0.0535104	-0.244324	0.102204	-0.0163848	-0.352187	-0.487467	0.215929	-0.180365	-0.0584367	-0.033978	0.636155	0.3161	0.823245	0.801345	0.659333	0.34718	0.00193501	0.857279	0.943803	0.0827167	0.817808	0.433996	0.615371	0.883752	0.800595	0.28581	0.117407	0.0915679	0.024995
ITM2C	yellow	0.505687	0.308391	-0.2831	-0.399979	-0.560766	0.0137316	-0.0941402	-0.276783	-0.128455	0.0308593	0.42464	-0.306996	-0.29505	0.30874	-0.263365	-0.11287	-0.246416	0.635795	0.0724061	0.213677	0.626171	0.894362	0.173281	0.00195009	0.0193528	0.0550184	0.684822	0.224511	0.248707	0.952892	0.281574	0.173794	0.578952	0.175849	0.00818253	0.194139
CHCHD7	yellow	0.360479	0.415625	-0.503068	-0.415438	-0.399502	-0.0423648	-0.214948	-0.0976297	0.0713391	0.182035	0.233363	0.0244617	-0.202723	0.452453	-0.329004	-0.235679	-0.368655	0.635232	0.0610857	0.0200942	0.303732	0.42968	0.0394539	0.00197386	0.108432	0.308646	0.349427	0.673749	0.145318	0.855321	0.100081	0.0609579	0.758623	0.916178	0.0727789	0.37815
INTS14	blue	-0.0444129	0.678254	-0.513714	-0.470193	-0.428123	-0.247434	-0.618488	-0.0128609	0.158095	0.422287	0.056216	0.327866	-0.103243	0.435804	-0.290621	-0.218879	-0.21853	0.635078	0.0314819	0.017216	0.340469	0.0565241	0.0482892	0.00198042	0.848403	0.808757	0.00280199	0.955876	0.201234	0.279527	0.34126	0.000726456	0.493696	0.146799	0.0528462	0.656074
CDC16	turquoise	0.115206	0.0208003	0.0702557	-0.133799	-0.676176	-0.385874	-0.516176	-0.332337	-0.471626	0.2049	-0.117357	-0.477101	-0.646783	0.663199	-0.672796	0.450499	-0.242321	0.633742	0.563122	0.762186	0.0404202	0.37294	0.00104905	0.00203804	0.618996	0.61242	0.0166002	0.141042	0.000831931	0.084049	0.289903	0.928691	0.0308983	0.0287454	0.000765193	0.00153175
LOC102065394	yellow	-0.127552	0.0542853	-0.00820253	0.119913	-0.320684	-0.326167	-0.427236	-0.246506	-0.34845	0.0322339	-0.110675	-0.198148	-0.2067	0.242906	-0.480391	0.226229	-0.233016	0.631477	0.604642	0.971851	0.324087	0.889684	0.288705	0.00213892	0.581646	0.632941	0.0533934	0.281393	0.02751	0.149029	0.309387	0.815214	0.121622	0.389232	0.156387	0.368663
STX16	yellow	0.54079	0.397586	-0.450622	-0.280729	-0.408764	0.0588323	-0.0262144	-0.394335	0.0172828	-0.187824	0.499463	-0.220966	-0.108147	0.272488	-0.361883	-0.134235	-0.301094	0.630956	0.217703	0.040359	0.561841	0.414895	0.232082	0.0021627	0.0113645	0.0211518	0.910195	0.0769094	0.106963	0.800026	0.184731	0.0742911	0.940728	0.33577	0.0657948	0.640774
FBXO28	blue	0.392337	0.687926	-0.59248	-0.495176	-0.384968	0.0599202	-0.243179	-0.339212	0.305477	-0.0879608	0.512039	0.025432	-0.0360371	0.228778	-0.225594	-0.381813	-0.360876	0.630659	0.0224669	0.00465307	0.0876454	0.704583	0.318517	0.00217634	0.0785533	0.0176453	0.288145	0.132505	0.325483	0.796402	0.108015	0.000567372	0.178107	0.912865	0.0848418	0.876758
AIMP1	lightyellow	0.509166	0.45674	-0.462646	-0.235842	-0.300946	0.15713	-0.00737489	-0.42853	0.293922	-0.340038	0.652606	-0.246746	-0.0710247	0.233819	-0.256726	-0.328942	-0.295817	0.63044	0.303387	0.034702	0.145399	0.131505	0.307676	0.00218647	0.018402	0.00134266	0.97469	0.052597	0.261274	0.496371	0.192928	0.0373973	0.19593	0.28091	0.184959	0.759656
CPNE2	yellow	0.423089	0.156597	-0.298632	-0.330258	-0.517756	-0.138861	-0.215797	-0.0553971	-0.269796	0.245275	0.145872	-0.24074	-0.350934	0.424299	-0.38811	0.0490059	-0.334318	0.629608	0.143699	0.188527	0.832928	0.28388	0.0552347	0.00222529	0.0560072	0.528089	0.347482	0.811494	0.0821157	0.548308	0.138544	0.49785	0.23691	0.293158	0.0162143	0.118808
TGM2	yellow	0.157023	0.36378	-0.327841	-0.583614	-0.549012	-0.185884	-0.511768	0.0962884	-0.0607332	0.528489	-0.0976041	0.0525945	-0.467874	0.593604	-0.334978	-0.0975254	-0.287887	0.62941	0.00547936	0.146831	0.674079	0.0137807	0.00455612	0.0022346	0.496667	0.67383	0.0177158	0.677998	0.137718	0.419819	0.2057	0.105002	0.793696	0.820878	0.00995094	0.0324452
LOC102064388	yellow	0.168424	0.098441	-0.210501	-0.164035	-0.343398	-0.0935773	-0.110157	0.0137604	-0.270617	0.153822	-0.066407	-0.0867414	-0.282256	0.272091	-0.152155	0.0180247	-0.0573989	0.628599	0.47739	0.359725	0.938188	0.50559	0.23279	0.0022731	0.465517	0.774881	0.634543	0.952793	0.510271	0.686614	0.804806	0.671184	0.235431	0.708505	0.127492	0.215103
GPD1L	red	-0.0532929	0.189094	-0.0575748	-0.169612	-0.535779	-0.289017	-0.605924	-0.286227	-0.313842	0.222068	-0.129896	-0.248566	-0.48223	0.685231	-0.677423	0.224497	-0.247125	0.628194	0.462329	0.804219	0.327905	0.333304	0.000608379	0.00229256	0.818537	0.574663	0.00359913	0.208444	0.00074174	0.203847	0.280147	0.41169	0.165918	0.277263	0.0123032	0.026838
ITM2B	black	0.69631	0.396697	-0.662168	-0.475329	-0.36287	-0.0454943	-0.00650674	-0.143085	0.103607	0.068299	0.393025	-0.0488644	-0.120046	0.391106	-0.241589	-0.267464	-0.434456	0.627972	0.0294286	0.00107499	0.241146	0.768633	0.0795785	0.00230326	0.000454515	0.0779844	0.977669	0.536086	0.291407	0.844754	0.0490664	0.0750003	0.654931	0.833404	0.105939	0.604238
LZIC	red	0.0139596	0.456299	-0.102145	-0.465703	-0.667877	-0.358626	-0.710854	-0.370835	-0.167996	0.29916	-0.0271781	-0.0380632	-0.50415	0.681333	-0.667299	0.0729414	-0.420721	0.626119	0.0333679	0.659516	0.753361	0.187708	0.000672141	0.00239433	0.952111	0.906907	0.000303914	0.0979367	0.000951046	0.110393	0.0575436	0.037605	0.466668	0.869884	0.000937887	0.0197852
EIF2B1	yellow	0.335667	0.632023	-0.55143	-0.57957	-0.29144	-0.0965858	-0.306865	-0.090849	0.318076	0.225177	0.295038	0.246122	-0.0209867	0.36334	-0.285311	-0.326662	-0.35919	0.623812	0.0058947	0.00956373	0.148377	0.326402	0.105454	0.00251196	0.136861	0.194159	0.176043	0.695323	0.209968	0.677055	0.109793	0.00211422	0.159973	0.282169	0.19991	0.928054
GNAS	lightyellow	0.633124	0.533608	-0.420329	-0.438953	-0.429587	0.176883	-0.0180186	-0.429139	0.335519	-0.270527	0.773452	-0.276707	-0.0937815	0.176824	-0.306918	-0.396298	-0.467529	0.623599	0.0465108	0.0578005	0.0753205	0.235592	0.443223	0.00252307	0.00206516	3.92e-05	0.938209	0.0522255	0.175965	0.443067	0.0325905	0.0127292	0.137045	0.224644	0.051953	0.685964
PGS1	yellow	0.139182	0.302127	-0.493917	-0.546181	-0.361456	-0.107333	-0.420449	0.271579	-0.224812	0.658113	-0.184503	0.214884	-0.264025	0.592244	-0.22461	-0.160352	-0.0921628	0.622486	0.0104205	0.0228651	0.487466	0.00118238	0.00467365	0.00258174	0.547377	0.423343	0.0577219	0.233705	0.327656	0.643302	0.691125	0.183157	0.327208	0.349574	0.107409	0.24748
E2F5	yellow	0.622907	0.28059	-0.218324	-0.429878	-0.672084	-0.191157	-0.175666	-0.476704	-0.200024	0.000781157	0.433005	-0.391514	-0.438771	0.507518	-0.603814	-0.0131168	-0.559102	0.621499	0.0517773	0.341726	0.954999	0.997319	0.0188477	0.00263473	0.00255941	0.0499132	0.446261	0.0288973	0.00374996	0.406513	0.00841592	0.217939	0.384667	0.0792379	0.000846604	0.0466126
LOC102064521	yellow	-0.0761544	0.0393227	-0.0238237	0.146199	-0.288646	-0.262801	-0.346878	-0.22504	-0.321925	-0.0371187	-0.00317163	-0.229281	-0.174149	0.0512017	-0.381395	0.177731	-0.182194	0.621316	0.527154	0.918358	0.440848	0.873088	0.82555	0.00264464	0.742843	0.989114	0.123427	0.326705	0.0880222	0.249759	0.429268	0.865616	0.154699	0.317426	0.204453	0.45026
FAM133B	black	0.637434	0.539498	-0.550501	-0.636928	-0.517802	0.0846467	-0.130964	-0.219959	0.230927	0.0687917	0.553689	-0.108587	-0.24184	0.411656	-0.259771	-0.350615	-0.566777	0.620826	0.00190294	0.00971094	0.119167	0.767008	0.063722	0.00267137	0.0018822	0.00921317	0.571497	0.338033	0.255461	0.715258	0.00738326	0.0116007	0.313868	0.639407	0.0162033	0.290891
GLT8D1	yellow	0.399391	0.494864	-0.419468	-0.449813	-0.410349	-0.162203	-0.216438	-0.0994991	0.046663	0.221286	0.376901	0.113207	-0.0760512	0.303971	-0.286293	-0.300776	-0.393316	0.619305	0.0407637	0.0583687	0.185219	0.335052	0.180365	0.00275572	0.0728664	0.0921461	0.346016	0.667843	0.208334	0.482388	0.0777446	0.022565	0.840815	0.625132	0.0646529	0.74318
MATR3	yellow	0.387074	0.00873735	0.12298	-0.0489261	-0.679623	-0.281293	-0.199862	-0.605899	-0.461759	-0.207461	0.203505	-0.586471	-0.591032	0.434049	-0.691218	0.412351	-0.512049	0.618855	0.833196	0.595365	0.0632314	0.366863	0.0493028	0.00278111	0.0830075	0.376275	0.385058	0.00360087	0.000520501	0.21674	0.0176428	0.970016	0.0350969	0.00520084	0.000701871	0.00478043
EIF2D	yellow	0.209578	0.354954	-0.423583	-0.371571	-0.451417	-0.119028	-0.292475	-0.0694207	0.0224776	0.209957	0.103392	-0.111568	-0.19318	0.391357	-0.204068	0.0120454	-0.199611	0.618644	0.0972198	0.0556909	0.958672	0.360996	0.0793684	0.00279309	0.361884	0.655606	0.198244	0.764935	0.374925	0.60733	0.38567	0.114355	0.922957	0.630181	0.0399643	0.40147
LGALS8	black	0.591213	0.315674	-0.44474	-0.298842	-0.339749	0.00440439	-0.00850744	-0.210978	0.10414	-0.102271	0.466107	-0.112412	-0.149425	0.184416	-0.274586	-0.244927	-0.619968	0.61743	0.188201	0.0433752	0.284587	0.659123	0.423565	0.00286283	0.00476439	0.0331948	0.970805	0.358613	0.228363	0.984883	0.00271868	0.163328	0.653264	0.62758	0.131855	0.517976
ZAR1	red	-0.178997	0.572627	-0.342904	-0.382298	-0.535584	-0.391736	-0.823494	-0.188407	-0.0410822	0.450305	-0.0862379	0.174389	-0.292237	0.759123	-0.539654	0.0562828	-0.314044	0.617349	0.0872094	0.128076	0.808533	0.0405172	6.6e-05	0.00286752	0.437547	0.710126	4.51e-06	0.413423	0.0115719	0.0790523	0.165631	0.00666828	0.859659	0.449627	0.012341	0.198625
TERF2IP	black	0.587242	0.710144	-0.638816	-0.633145	-0.349776	0.0813908	-0.107129	-0.23437	0.321939	0.0320056	0.573982	0.140795	0.000229735	0.35919	-0.251967	-0.508802	-0.335778	0.617337	0.00206422	0.00182647	0.0184996	0.89046	0.109793	0.00286825	0.00512768	0.00651111	0.643938	0.306504	0.270526	0.725796	0.136723	0.000310116	0.15468	0.542696	0.120114	0.999211
SRI	yellow	0.210655	-0.0406123	-0.0664285	-0.185659	-0.449132	-0.0414817	-0.324547	-0.0948126	-0.335222	0.139658	-0.0322441	-0.39118	-0.550991	0.286036	-0.346646	0.169789	-0.222209	0.616735	0.420393	0.77481	0.461855	0.545993	0.20876	0.00290341	0.359365	0.889649	0.151176	0.682684	0.123695	0.858307	0.332988	0.861249	0.137414	0.0795163	0.0411071	0.00963307
LOC102066350	yellow	0.0303152	0.0931369	-0.106157	-0.314258	-0.418447	0.0786751	-0.461734	-0.0337285	-0.274461	0.198996	-0.0999314	-0.293282	-0.52367	0.320805	-0.226342	-0.0677146	-0.103484	0.614786	0.165327	0.646967	0.770561	0.387165	0.156221	0.00301973	0.896215	0.66648	0.035108	0.884601	0.323839	0.734622	0.655319	0.688018	0.228584	0.196951	0.0590483	0.0148339
ARHGAP26	yellow	-0.133876	0.215588	-0.305775	-0.284516	-0.331866	-0.208833	-0.611214	0.148542	-0.0681261	0.424473	-0.250791	0.05366	-0.379036	0.425127	-0.252963	0.0107094	-0.254184	0.614671	0.211296	0.177663	0.963252	0.0551241	0.0547103	0.00302672	0.562895	0.272843	0.00324311	0.520481	0.268573	0.363631	0.266191	0.34796	0.769203	0.817307	0.141641	0.0901691
BAG1	yellow	0.438295	0.1778	-0.0861436	-0.231928	-0.522712	-0.0985288	-0.209598	-0.343043	-0.242221	-0.0776599	0.227064	-0.358876	-0.42292	0.291737	-0.468075	-0.0122771	-0.322065	0.613361	0.311717	0.71043	0.957877	0.73793	0.19943	0.00310726	0.0468784	0.322256	0.361838	0.127912	0.0323607	0.670906	0.15451	0.440668	0.290108	0.110126	0.0150507	0.0561157
SLC35A5	black	0.552107	0.43666	-0.577068	-0.687348	-0.360256	0.322743	-0.142622	-0.00876766	0.110834	0.178156	0.345079	-0.127343	-0.251408	0.379393	-0.128893	-0.545223	-0.102428	0.613284	0.000575965	0.00616446	0.0105834	0.43974	0.0898415	0.00311208	0.00945763	0.125517	0.537419	0.969912	0.577646	0.153594	0.65863	0.0478007	0.63245	0.582269	0.108667	0.271626
SMIM8	yellow	0.418811	0.217146	-0.0849647	-0.219837	-0.400933	0.0682559	-0.0965858	-0.378193	0.0202034	-0.17812	0.530165	-0.464299	-0.22653	0.155825	-0.347671	-0.150067	-0.26856	0.612844	0.338307	0.714232	0.516161	0.439832	0.499997	0.00313953	0.0588053	0.0134289	0.677055	0.0909463	0.122514	0.768775	0.239148	0.344402	0.930733	0.0339754	0.0716652	0.323427
DNAL4	yellow	0.1469	0.548114	-0.412126	-0.35289	-0.121738	-0.0011256	-0.331221	-0.238115	0.296827	-0.0285557	0.382436	0.0802392	0.0430509	0.19859	-0.251685	-0.376347	-0.179854	0.612539	0.116625	0.0633898	0.0926644	0.90221	0.388153	0.00315873	0.525152	0.0870858	0.142464	0.298615	0.271081	0.996136	0.435319	0.010098	0.19134	0.729535	0.599113	0.853002
OLA1	yellow	0.322957	0.217044	-0.268882	-0.447266	-0.556413	-0.128443	-0.406436	-0.162268	-0.230779	0.272533	-0.00490586	-0.190679	-0.531416	0.7176	-0.544669	0.00641152	-0.430041	0.612533	0.0420591	0.238564	0.977995	0.232002	0.000250109	0.00315911	0.153306	0.983162	0.0675005	0.48221	0.0106784	0.578988	0.0516786	0.344633	0.314186	0.407708	0.00880465	0.0131712
THNSL1	yellow	0.545792	0.231946	-0.285449	-0.377365	-0.553687	-0.00990625	-0.108808	-0.355491	-0.284887	0.0305224	0.34683	-0.369409	-0.308903	0.48274	-0.500261	-0.074204	-0.357937	0.612251	0.0917135	0.209736	0.749223	0.895509	0.0266537	0.00317691	0.0104864	0.123482	0.638722	0.113769	0.0209139	0.966007	0.111129	0.311677	0.210675	0.0993357	0.00921348	0.173043
FDXACB1	yellow	0.369357	0.354005	-0.378847	-0.492388	-0.503792	-0.0269854	-0.317718	-0.0574388	0.0447292	0.243284	0.154507	-0.0877047	-0.350411	0.396997	-0.24655	-0.0555718	-0.38553	0.611384	0.0233565	0.0903426	0.81091	0.287932	0.0747601	0.00323219	0.0993866	0.503675	0.16047	0.804673	0.281306	0.907565	0.0843494	0.115395	0.847335	0.705406	0.019887	0.119396
PHIP	black	0.708753	0.0290658	-0.199613	-0.483991	-0.611841	0.190587	-0.029058	-0.137	-0.269292	0.0590032	0.199992	-0.548071	-0.616167	0.348294	-0.286946	-0.0809006	-0.254603	0.610958	0.0262066	0.385663	0.727387	0.799456	0.121801	0.00325961	0.000322583	0.384744	0.900498	0.553735	0.207252	0.407939	0.265375	0.900471	0.237822	0.010105	0.00320293	0.00293694
CMC2	yellow	0.46129	0.0458774	-0.0380727	-0.245798	-0.539745	0.082671	-0.121227	-0.416197	-0.184396	-0.221211	0.251785	-0.624598	-0.582603	0.349692	-0.390952	0.022449	-0.325613	0.610437	0.282821	0.869852	0.923055	0.33522	0.120209	0.00329347	0.0353067	0.270884	0.60066	0.0605665	0.0797079	0.721647	0.149761	0.843462	0.423617	0.00247136	0.0115552	0.00558086
MITD1	yellow	0.465506	0.518382	-0.488398	-0.489335	-0.35836	0.112553	-0.115452	-0.20649	0.14436	0.0156023	0.462315	-0.0421312	-0.0902315	0.247165	-0.205735	-0.338613	-0.104978	0.610311	0.0243626	0.0246782	0.133234	0.946483	0.280067	0.00330169	0.0334527	0.0348489	0.618243	0.369161	0.370953	0.627146	0.650646	0.0160634	0.53242	0.856111	0.110677	0.6973
ACP1	black	0.528831	0.444282	-0.254986	-0.259176	-0.662988	-0.393081	-0.220817	-0.661526	-0.101373	-0.116421	0.534066	-0.279236	-0.156833	0.341952	-0.655567	0.0957876	-0.622436	0.609377	0.25659	0.264633	0.679587	0.615278	0.129208	0.00336327	0.0137084	0.0126382	0.336103	0.00109143	0.00125434	0.0779379	0.0025844	0.0436173	0.661943	0.220262	0.00105432	0.497195
PPIL3	red	0.381036	0.472828	-0.216705	-0.577943	-0.638835	-0.105249	-0.370836	-0.384103	-0.0109448	0.191114	0.328383	-0.219302	-0.345872	0.578883	-0.535524	-0.118809	-0.342318	0.609222	0.00606898	0.345406	0.607998	0.40662	0.00596776	0.00337353	0.0883462	0.146124	0.0979357	0.0856037	0.0123526	0.649798	0.128772	0.030415	0.962445	0.339514	0.00182572	0.124593
CEP76	yellow	0.265995	0.323997	-0.360876	-0.117964	-0.193674	0.0375675	-0.203116	-0.30148	0.112646	-0.15772	0.325635	-0.170805	-0.102596	0.412219	-0.402716	-0.102822	-0.16719	0.608807	0.610568	0.108016	0.657393	0.494734	0.0633238	0.00340124	0.243838	0.149731	0.377205	0.184143	0.0702956	0.871565	0.468839	0.151911	0.62686	0.45914	0.400243	0.6581
TRUB1	blue	0.229914	0.635416	-0.510558	-0.683116	-0.518382	-0.185571	-0.507449	-0.0778983	0.0905575	0.468104	0.108691	0.170556	-0.199375	0.714749	-0.411081	-0.232835	-0.255214	0.607929	0.000642302	0.0180323	0.309775	0.0323487	0.000271758	0.00346055	0.316056	0.639084	0.0188665	0.737152	0.0641302	0.420617	0.264191	0.00196608	0.696256	0.459805	0.0160635	0.386241
LOC102075067	yellow	0.139989	0.42546	-0.355968	-0.506703	-0.491793	-0.0745652	-0.469668	0.0173138	-0.0418104	0.383185	-0.107548	0.0989142	-0.382195	0.590533	-0.297011	-0.153853	-0.153736	0.607704	0.0190712	0.11325	0.505506	0.0864173	0.00482501	0.00347586	0.545031	0.642636	0.0316982	0.940622	0.191053	0.74804	0.505832	0.0545009	0.857196	0.669689	0.02355	0.0873022
UBE2D3	black	0.877616	0.264126	-0.413372	-0.38726	-0.435318	0.0743045	0.274755	-0.299005	0.0170011	-0.215476	0.621509	-0.291361	-0.164488	0.0401462	-0.157396	-0.224829	-0.482434	0.607237	0.0828469	0.0625152	0.32717	0.348215	0.862827	0.00350784	1.74e-07	0.00263417	0.228066	0.187948	0.495631	0.748893	0.026764	0.247292	0.941692	0.200037	0.0485684	0.476156
RNF114	black	0.636536	0.337534	-0.410853	-0.268624	-0.379959	0.136982	0.115445	-0.332844	0.167958	-0.315699	0.551196	-0.244129	-0.197828	0.0824993	-0.120907	-0.138045	-0.408032	0.607229	0.239032	0.0642927	0.550685	0.163293	0.722203	0.00350842	0.00191912	0.00960073	0.618263	0.1404	0.601629	0.553786	0.0663276	0.134555	0.466771	0.286209	0.0893241	0.390014
MOSPD1	red	0.570955	0.421364	-0.445769	-0.610958	-0.529927	-0.00565452	-0.137724	-0.2527	0.0130747	0.135245	0.312025	-0.171502	-0.310981	0.616187	-0.438434	-0.160382	-0.328832	0.606178	0.00325961	0.0428355	0.487383	0.558875	0.00293576	0.00358133	0.00686658	0.168516	0.551622	0.269087	0.0468004	0.980593	0.145541	0.0571233	0.955143	0.457281	0.0134784	0.17002
CPOX	red	0.151888	0.35406	-0.497985	-0.519703	-0.534498	-0.102584	-0.56367	0.0387177	-0.20172	0.55955	-0.12644	-0.0287811	-0.408152	0.865806	-0.380184	-0.0102455	-0.0966948	0.605129	0.0157488	0.0215982	0.964843	0.00835263	3.98e-07	0.00365537	0.511022	0.58497	0.00778799	0.867666	0.089119	0.658138	0.676709	0.115334	0.380565	0.901441	0.0125532	0.0662402
LOC106630307	yellow	0.102648	0.373428	-0.322147	-0.425983	-0.387748	0.00728411	-0.487372	-0.151152	0.0225819	0.159798	0.136827	-0.141911	-0.279092	0.380969	-0.268245	-0.195993	-0.257092	0.604783	0.0541732	0.154398	0.394515	0.488991	0.0884064	0.00368006	0.657937	0.554239	0.0250276	0.513096	0.239722	0.975001	0.260572	0.0954299	0.9226	0.539468	0.0824266	0.220511
ITSN2	red	0.463738	-0.0136971	-0.34275	-0.41512	-0.469078	0.159279	-0.228356	0.0248026	-0.321427	0.275142	-0.0516336	-0.418319	-0.652609	0.727945	-0.35995	-0.0302151	-0.0934647	0.604741	0.0613042	0.128258	0.896556	0.227384	0.000183514	0.00368303	0.0342206	0.824101	0.319437	0.915014	0.108989	0.490423	0.686973	0.95301	0.155375	0.0591338	0.0319423	0.00134256
RBKS	yellow	0.31429	0.510543	-0.0946743	-0.292989	-0.617972	-0.171175	-0.306603	-0.536404	0.0152032	-0.139037	0.492418	-0.146303	-0.226344	0.112804	-0.466794	-0.100152	-0.547031	0.60433	0.19742	0.683123	0.665785	0.547797	0.626373	0.00371258	0.165282	0.0233468	0.176431	0.0121829	0.0329019	0.458152	0.0102776	0.0180363	0.94785	0.526856	0.00283151	0.323836
RAB11A	red	0.170552	0.60481	-0.398035	-0.471513	-0.680705	-0.30209	-0.615553	-0.392175	0.0232924	0.261685	0.24146	-0.0815576	-0.280724	0.753385	-0.631982	0.0477117	-0.433742	0.604145	0.0309439	0.0739347	0.837283	0.251849	8.06e-05	0.00372595	0.459816	0.291673	0.00297351	0.0786873	0.00211604	0.183212	0.0494815	0.00367814	0.920173	0.725255	0.000682928	0.217711
BCAP29	yellow	0.303241	0.32782	-0.145014	-0.26699	-0.449395	-0.166521	-0.317672	-0.469064	-0.0479323	-0.087264	0.382428	-0.262254	-0.210921	0.355648	-0.651601	-0.0866987	-0.5295	0.60348	0.242012	0.530544	0.708642	0.706823	0.113598	0.00377427	0.181466	0.0870934	0.160534	0.0319483	0.0013738	0.470645	0.0135677	0.146859	0.83654	0.250782	0.0409745	0.358744
DAPK2	yellow	0.430342	0.382741	-0.413942	-0.32331	-0.278963	0.0502365	-0.124267	-0.288503	0.14391	-0.0870934	0.436473	-0.135634	-0.062959	0.195679	-0.31416	-0.314721	-0.336523	0.602686	0.152831	0.0621182	0.164672	0.707372	0.395288	0.00383271	0.0514974	0.0479069	0.591488	0.204687	0.165466	0.828791	0.1358	0.0868138	0.533713	0.557732	0.220732	0.786301
NIPA1	turquoise	0.181201	-0.0735498	0.216393	0.0436135	-0.749008	-0.505284	-0.360649	-0.558838	-0.624816	-0.03618	-0.0319256	-0.53372	-0.606746	0.361236	-0.716175	0.59063	-0.512077	0.602017	0.851102	0.346118	0.00481639	0.876273	0.107638	0.00388253	0.43183	0.890733	0.108253	0.00845352	0.000260738	0.0194653	0.0176355	0.751366	0.0024602	0.0127069	9.35e-05	0.00354176
GYG1	yellow	0.253623	0.226122	0.111404	-0.267597	-0.624549	-0.143163	-0.423839	-0.54829	-0.259212	-0.0366221	0.312748	-0.441812	-0.46795	0.358613	-0.631416	0.115536	-0.425062	0.601301	0.240903	0.630689	0.617984	0.874773	0.110407	0.00393638	0.267283	0.167479	0.0555274	0.010069	0.00214168	0.535861	0.0547518	0.324323	0.256523	0.0449408	0.0024739	0.0324133
RBX1	yellow	0.361447	0.571834	-0.213194	-0.398843	-0.68302	-0.155335	-0.304316	-0.50023	0.0677314	-0.0106673	0.57848	-0.187911	-0.19806	0.320876	-0.425624	-0.0634518	-0.466973	0.600247	0.0732963	0.353468	0.784667	0.963397	0.156125	0.00401686	0.107418	0.00601099	0.179846	0.020923	0.054398	0.501365	0.0328259	0.00676176	0.770506	0.414678	0.000643881	0.389447
LOC102063594	yellow	0.380179	0.302806	-0.183162	-0.34065	-0.430019	-0.0108639	-0.218012	-0.295456	0.0454977	-0.132227	0.336742	-0.202863	-0.390236	0.120899	-0.303152	-0.127016	-0.537048	0.600151	0.130767	0.42678	0.583246	0.567758	0.601654	0.00402422	0.0891237	0.13553	0.342433	0.193497	0.181601	0.962723	0.0120597	0.182124	0.844743	0.377814	0.0516918	0.080309
UBE2L3	black	0.791521	0.317795	-0.413585	-0.288606	-0.375101	0.0465263	0.205806	-0.472311	0.121867	-0.366916	0.756112	-0.377144	-0.0736144	0.0894763	-0.272903	-0.215412	-0.515057	0.600145	0.204519	0.0623665	0.348361	0.101817	0.699719	0.0040247	1.92e-05	7.34e-05	0.370784	0.0306221	0.231344	0.841275	0.0168778	0.160364	0.598724	0.0919194	0.0938373	0.751154
ATXN1	black	0.456363	0.413575	-0.197221	-0.517219	-0.539988	-0.052314	-0.228744	-0.273592	0.0248587	0.0679489	0.386101	-0.149492	-0.293783	0.189162	-0.326822	-0.290446	-0.43067	0.600129	0.0163447	0.3915	0.201518	0.769788	0.411519	0.00402595	0.0375748	0.0838512	0.318593	0.23012	0.148166	0.821818	0.0513	0.0623735	0.914823	0.517787	0.0115107	0.196151
COMMD10	yellow	0.523293	0.510035	-0.48703	-0.541389	-0.689566	-0.158812	-0.217369	-0.238922	-0.0759333	0.250161	0.399653	-0.0877767	-0.258537	0.464998	-0.307719	-0.0546882	-0.350189	0.599321	0.0112562	0.0251451	0.813865	0.274089	0.0336721	0.00408869	0.0149189	0.0726607	0.343894	0.29693	0.174782	0.491712	0.119647	0.0181706	0.743565	0.705175	0.000543592	0.257807
TRIM13	yellow	-0.0733898	0.195494	-0.30358	-0.171936	-0.230153	-0.12479	-0.437663	0.0224621	-0.0503699	0.296263	-0.067367	-0.0376232	-0.229219	0.544668	-0.335843	-0.0118033	-0.146535	0.598437	0.456125	0.180954	0.959502	0.192225	0.0106786	0.00415825	0.751891	0.771709	0.0472329	0.92301	0.136642	0.589917	0.526195	0.395744	0.828343	0.871376	0.315537	0.317561
IFRD2	yellow	-0.0100338	0.397389	-0.351786	-0.171173	-0.261684	-0.306455	-0.397299	-0.149188	0.034663	0.16213	0.123277	0.11861	0.021911	0.262914	-0.379528	-0.018907	-0.288956	0.598249	0.458159	0.117854	0.935168	0.482589	0.249549	0.00417315	0.965569	0.594467	0.0745191	0.518649	0.0897181	0.176651	0.203945	0.0744474	0.881425	0.608602	0.251852	0.924893
SPPL2A	black	0.702118	0.0783973	-0.321564	-0.211367	-0.536327	0.13034	0.0390812	-0.327818	-0.201786	-0.173767	0.399199	-0.603127	-0.419753	0.370468	-0.288647	0.0319432	-0.225291	0.596018	0.357706	0.155189	0.890673	0.45127	0.0982953	0.00435359	0.000388112	0.0730166	0.866434	0.146861	0.204453	0.573347	0.326151	0.735527	0.380405	0.00380014	0.0121976	0.05818
GHDC	yellow	0.44692	0.40772	-0.292259	-0.358173	-0.508404	-0.0710883	-0.06609	-0.247961	0.0345874	-0.0324704	0.419445	-0.129878	-0.158923	0.135717	-0.283349	-0.187372	-0.374987	0.595096	0.110877	0.198591	0.416041	0.888879	0.55749	0.00443007	0.0422379	0.0583843	0.775929	0.278473	0.213256	0.759447	0.0939454	0.0665557	0.881682	0.574719	0.0186069	0.491406
TLK1	yellow	0.559507	0.250346	-0.209171	-0.300833	-0.730611	-0.287638	-0.165874	-0.357419	-0.234063	0.0806161	0.334634	-0.332719	-0.406617	0.425429	-0.533528	0.140656	-0.538829	0.59495	0.185131	0.362838	0.5431	0.72831	0.0545207	0.00444225	0.00835872	0.138148	0.472394	0.111684	0.0127451	0.206109	0.0117246	0.273724	0.307157	0.140558	0.000169064	0.0673669
ZDHHC20	yellow	0.165079	-0.125614	0.111	0.0350882	-0.494847	-0.372804	-0.307664	-0.395606	-0.589338	0.0423329	-0.0293995	-0.497931	-0.421946	0.4294	-0.684995	0.360495	-0.353389	0.594766	0.87998	0.631938	0.108415	0.855429	0.0520668	0.00445774	0.474552	0.899334	0.174862	0.0758775	0.000612093	0.0960286	0.116073	0.587443	0.00493317	0.0216146	0.0225703	0.0567444
TTC17	red	0.0132982	0.137972	-0.0621519	-0.330111	-0.543371	-0.162923	-0.544097	-0.103387	-0.285264	0.317968	-0.169265	-0.231677	-0.610954	0.714146	-0.572557	0.0893679	-0.266929	0.593997	0.143888	0.788981	0.700067	0.160123	0.000276536	0.00452262	0.954377	0.463259	0.0107774	0.655623	0.00667644	0.480421	0.242123	0.550898	0.210045	0.312254	0.0109041	0.00325991
ARFGAP3	yellow	0.458735	0.43404	-0.439442	-0.575252	-0.492461	-0.095212	-0.339773	-0.163341	0.0493501	0.21975	0.272451	-0.114395	-0.258447	0.428926	-0.35763	-0.18542	-0.416407	0.593591	0.00636647	0.0462392	0.421002	0.338504	0.052355	0.00455727	0.0364691	0.232147	0.131826	0.479279	0.111458	0.681414	0.0604236	0.0493079	0.831771	0.621481	0.0233328	0.257978
FECH	red	0.0722074	0.343805	-0.469166	-0.51585	-0.580849	-0.248356	-0.643091	0.0476397	-0.298454	0.668641	-0.185533	0.0153002	-0.35575	0.827834	-0.418867	0.036996	-0.167782	0.592803	0.0166806	0.0319057	0.873504	0.000920711	3.63e-06	0.00462502	0.75577	0.420713	0.00166291	0.837525	0.0587682	0.277683	0.467244	0.127011	0.188802	0.947518	0.00576063	0.113487
ACTR5	blue	0.0940076	0.525523	-0.573905	-0.334204	-0.220933	-0.163896	-0.352801	-0.127934	0.175186	0.198625	0.157871	0.199799	0.0390269	0.418222	-0.232708	-0.21181	-0.123564	0.590479	0.138687	0.00651995	0.356676	0.388069	0.0591989	0.00482985	0.685244	0.494316	0.116725	0.580504	0.310045	0.477768	0.593604	0.0144215	0.447524	0.385213	0.335843	0.866618
CNOT7	black	0.764218	0.256147	-0.346859	-0.276411	-0.316527	0.181853	0.280853	-0.342265	0.143525	-0.395872	0.61753	-0.335609	-0.115105	-0.0327111	-0.175947	-0.258322	-0.409239	0.590148	0.225161	0.123449	0.258217	0.0756634	0.88806	0.00485965	5.51e-05	0.00285702	0.21749	0.128835	0.445524	0.430149	0.0654509	0.262388	0.534817	0.136932	0.162131	0.619304
MANBA	yellow	0.280474	0.326704	-0.173273	-0.356722	-0.269727	0.187684	-0.0915194	-0.226399	0.0376204	-0.0705512	0.365426	-0.182726	-0.164953	0.28214	-0.24425	-0.26228	-0.078248	0.590112	0.112435	0.452578	0.250734	0.761213	0.215301	0.00486294	0.218137	0.103321	0.69318	0.323714	0.285962	0.415251	0.736013	0.148321	0.871386	0.427901	0.237034	0.474892
RIPK1	black	0.499392	0.375006	-0.52737	-0.69264	-0.380696	0.263317	-0.154968	-0.00949504	0.0975712	0.210816	0.247251	-0.142587	-0.265417	0.358767	-0.162179	-0.411509	-0.181978	0.589925	0.000501304	0.0140196	0.063826	0.358989	0.110243	0.00487983	0.0211731	0.279896	0.502388	0.967417	0.482455	0.248797	0.429827	0.0939274	0.673934	0.537519	0.0886542	0.244903
KARS	yellow	0.297481	0.400896	-0.491745	-0.28018	-0.00674574	0.253635	0.0509585	-0.100017	0.394699	-0.220386	0.342859	0.0199128	0.0431068	0.0914856	0.0272762	-0.438722	-0.0144714	0.589701	0.218641	0.0235655	0.0466395	0.337072	0.693288	0.00490008	0.190318	0.12813	0.826367	0.666211	0.906573	0.26726	0.950357	0.0716939	0.0766133	0.931727	0.976849	0.852814
ASB9	yellow	0.288096	0.121904	-0.111431	-0.38315	-0.55896	0.142596	-0.344509	-0.234327	-0.404634	0.160334	0.00905772	-0.439443	-0.59133	0.618361	-0.47415	0.0194453	0.0540131	0.588609	0.0864486	0.630606	0.933326	0.487517	0.00280921	0.00500016	0.205356	0.968917	0.126183	0.306594	0.0298906	0.537494	0.816125	0.598612	0.0688441	0.0462386	0.00843607	0.00475406
ZNF236	yellow	0.432036	0.364243	-0.379707	-0.567121	-0.492846	0.276521	-0.238345	-0.126044	0.025838	0.145965	0.272411	-0.280679	-0.443321	0.576668	-0.228089	-0.268668	0.060883	0.588392	0.00733964	0.0895546	0.238952	0.527822	0.0062085	0.00502017	0.0504855	0.23222	0.298133	0.586155	0.320018	0.224969	0.793198	0.104527	0.91148	0.217787	0.0232084	0.0441288
LSM5	yellow	0.079084	0.40427	-0.0376001	-0.158502	-0.505519	-0.455413	-0.513307	-0.450692	-0.0783327	0.0449784	0.31748	-0.0342019	-0.174296	0.23372	-0.620763	0.0804858	-0.707806	0.58839	0.492569	0.871455	0.728733	0.846494	0.307887	0.00502033	0.733291	0.160801	0.0173196	0.040324	0.00267481	0.0380247	0.000331309	0.0691177	0.735737	0.882991	0.0193996	0.449873
ST6GALNAC1	red	0.19005	0.412293	-0.48679	-0.620043	-0.555164	0.036953	-0.516853	0.0469992	-0.111189	0.542389	-0.0342562	-0.0735054	-0.394228	0.877898	-0.333245	-0.156343	-0.0278878	0.588301	0.00271451	0.0252275	0.498555	0.0110775	1.7e-07	0.00502864	0.409286	0.882807	0.016434	0.839682	0.139893	0.87365	0.904487	0.0632721	0.631352	0.751512	0.00899012	0.0769972
XIAP	red	0.482953	0.173921	-0.356145	-0.329856	-0.662272	-0.031033	-0.272083	-0.181034	-0.261762	0.151605	0.176561	-0.347878	-0.550574	0.488495	-0.380594	0.126162	-0.452507	0.587871	0.144217	0.113058	0.5858	0.511818	0.0246453	0.00506869	0.0265772	0.443912	0.232804	0.432263	0.0887462	0.893771	0.0394276	0.450864	0.251705	0.122277	0.00107235	0.00969941
LOC102069609	blue	0.385066	0.558504	-0.280288	-0.428942	-0.37023	0.0269663	-0.191932	-0.323591	0.27339	-0.0676832	0.56209	-0.075209	-0.0687682	0.2089	-0.302326	-0.4341	-0.312553	0.587581	0.0523454	0.218456	0.0492728	0.770665	0.363473	0.00509576	0.0847554	0.00800075	0.404576	0.152455	0.182853	0.90763	0.167758	0.00850117	0.230478	0.745933	0.0985288	0.767086
EIF2S2	blue	0.0329931	0.770091	-0.489552	-0.443814	-0.448167	-0.206763	-0.583479	-0.270474	0.278026	0.206236	0.253829	0.23986	-0.0807708	0.599455	-0.427725	-0.176837	-0.317444	0.586522	0.0438658	0.0242902	0.443187	0.369762	0.00407824	0.00519598	0.887101	0.266881	0.00549284	0.235687	0.0530912	0.368513	0.160851	4.44e-05	0.222352	0.29498	0.0415972	0.727808
LOC102066311	yellow	0.29335	0.0251287	0.056065	-0.215474	-0.553273	-0.0339968	-0.294839	-0.385174	-0.376386	-0.0247777	0.0565651	-0.477041	-0.624137	0.530803	-0.575037	0.100742	-0.325539	0.586396	0.348221	0.809261	0.663929	0.915099	0.013297	0.00520799	0.196843	0.80759	0.194474	0.084661	0.00639083	0.883689	0.149859	0.913901	0.0926277	0.0287682	0.00927696	0.00249513
PKNOX1	black	0.758513	0.131261	-0.43285	-0.550698	-0.357875	0.32107	0.12923	-0.0398914	-0.0943957	0.0141499	0.299876	-0.305181	-0.410817	0.367066	-0.182061	-0.375877	-0.300199	0.586294	0.00967959	0.0500047	0.0931055	0.951459	0.101666	0.00521771	6.75e-05	0.186603	0.576643	0.86369	0.429611	0.15586	0.186105	0.570617	0.684009	0.178549	0.111195	0.0643179
SMC6	yellow	0.349298	0.33709	-0.074781	-0.409624	-0.635719	-0.0564976	-0.329655	-0.429416	-0.0789263	0.0159754	0.339507	-0.433029	-0.397129	0.452017	-0.466674	-0.00242269	-0.182581	0.585893	0.0651735	0.747334	0.991684	0.945205	0.0396682	0.00525623	0.120656	0.132148	0.144475	0.0520571	0.0329526	0.807816	0.428273	0.1351	0.733804	0.0498993	0.00195328	0.074655
TAF4	yellow	0.402703	0.221678	-0.350411	-0.505461	-0.59905	-0.00366447	-0.26473	0.0228614	-0.0651948	0.268167	0.0451903	-0.234393	-0.564569	0.444264	-0.187337	-0.0589549	-0.327653	0.584748	0.0194159	0.119397	0.799617	0.239862	0.0436268	0.00536734	0.0703054	0.84578	0.246171	0.921645	0.41613	0.987422	0.147077	0.334173	0.778891	0.306456	0.00410992	0.00766907
NDE1	red	0.284513	0.378232	-0.374753	-0.442228	-0.43519	-0.0808234	-0.369137	-0.240185	-0.0844435	0.239525	0.189003	-0.162868	-0.251364	0.671292	-0.47621	-0.159696	-0.104217	0.58372	0.0447154	0.0941664	0.489272	0.295676	0.000863198	0.00546882	0.211301	0.41192	0.0996041	0.294307	0.0290874	0.727637	0.653025	0.09091	0.715914	0.480571	0.0486417	0.271713
SQOR	yellow	0.517537	0.17683	-0.362067	-0.38366	-0.43926	0.392378	-0.0428012	-0.174562	-0.0357581	-0.0981453	0.331586	-0.46432	-0.450778	0.372291	-0.119148	-0.197595	-0.0924491	0.583403	0.0859961	0.106772	0.390584	0.672118	0.0965227	0.00550046	0.0162674	0.141999	0.853846	0.44917	0.606966	0.0785189	0.690211	0.443207	0.877705	0.0339664	0.0463405	0.0402813
DDX10	red	0.0694131	0.127246	-0.290449	-0.278142	-0.463409	-0.250228	-0.519747	-0.0250123	-0.377662	0.421041	-0.284328	-0.0876622	-0.395113	0.681204	-0.503776	0.173724	-0.281416	0.5834	0.22215	0.201513	0.451383	0.0573341	0.000674343	0.00550076	0.76496	0.211611	0.0157383	0.914298	0.0198916	0.273958	0.21653	0.582559	0.0914379	0.705543	0.0343653	0.0762765
SMPD2	blue	0.14838	0.601826	-0.567207	-0.556309	-0.511177	-0.0832951	-0.56585	-0.0512729	0.109623	0.432225	0.151472	0.05189	-0.16004	0.55621	-0.277987	-0.234299	-0.116492	0.582181	0.00882002	0.0073287	0.306655	0.0503734	0.00883455	0.0056237	0.520943	0.512194	0.00750225	0.825311	0.222419	0.719627	0.615062	0.00389678	0.636194	0.82324	0.0178697	0.488326
ATP6V0A2	yellow	0.313768	0.216635	0.114897	-0.132154	-0.7115	-0.284749	-0.341269	-0.641535	-0.321457	-0.136704	0.332553	-0.495706	-0.511935	0.480186	-0.704951	0.255823	-0.397224	0.582158	0.567974	0.619942	0.263014	0.554601	0.0275857	0.00562601	0.166023	0.140769	0.130024	0.00172095	0.000358856	0.210905	0.074579	0.345566	0.155335	0.0223009	0.000298369	0.0176723
ZNF131	red	0.30982	0.442004	-0.476446	-0.664527	-0.442561	0.178576	-0.276858	-0.00563617	0.0111506	0.284094	0.075912	-0.00161165	-0.350401	0.602545	-0.244754	-0.338602	-0.0924259	0.580655	0.00101641	0.0289966	0.133248	0.212003	0.00384314	0.00578081	0.171705	0.743635	0.224381	0.980656	0.284938	0.438645	0.690285	0.044837	0.96174	0.994468	0.0445362	0.119408
TLE4	yellow	0.31865	0.313332	-0.238185	-0.493053	-0.435542	0.257921	-0.224456	-0.0774368	-0.073597	0.113184	0.204443	-0.145368	-0.410426	0.210201	-0.0991606	-0.319679	-0.0226774	0.580618	0.0231418	0.298467	0.157762	0.625202	0.360424	0.00578466	0.159179	0.37403	0.327995	0.738657	0.668911	0.258983	0.922274	0.166645	0.751211	0.52953	0.0484394	0.0645975
SBDS	red	0.216472	0.315645	0.039149	-0.516327	-0.72149	-0.0419976	-0.461711	-0.230468	-0.213083	0.298038	0.131575	-0.272958	-0.60613	0.616244	-0.539198	-0.0528352	-0.271504	0.580438	0.0165628	0.866204	0.820071	0.18945	0.00293236	0.00580346	0.345939	0.569687	0.0351182	0.314857	0.0116561	0.856563	0.233839	0.163369	0.353723	0.231245	0.000222974	0.00358465
PLAG1	red	0.349222	0.205198	-0.465369	-0.36677	-0.54339	-0.170334	-0.367387	-0.0405372	-0.20897	0.374467	-0.0234196	-0.169001	-0.444196	0.742978	-0.445476	0.0586018	-0.337311	0.580137	0.101963	0.0335116	0.800794	0.0944379	0.000114116	0.00583488	0.120743	0.919738	0.101345	0.861503	0.0429889	0.460399	0.134829	0.37223	0.363309	0.463967	0.0109008	0.0436628
KCTD3	black	0.545145	0.307819	-0.305359	-0.677656	-0.535345	0.464326	-0.187068	-0.0881839	0.0350337	0.0976264	0.327557	-0.383144	-0.563746	0.450316	-0.17742	-0.42534	-0.137779	0.580074	0.000737424	0.178283	0.0545768	0.673759	0.0405118	0.00584157	0.0105967	0.147202	0.41681	0.703866	0.441663	0.0339639	0.551461	0.174635	0.880165	0.0864542	0.0123875	0.00777789
SNX2	yellow	0.383908	0.220641	-0.393884	-0.216786	-0.288238	0.14587	-0.170175	-0.255541	-0.0338527	-0.123826	0.331388	-0.40224	-0.175806	0.344295	-0.341773	-0.160092	-0.0531273	0.578924	0.345221	0.0772785	0.488182	0.592814	0.126435	0.00596342	0.0857764	0.142251	0.460822	0.263558	0.129422	0.528096	0.819092	0.336498	0.884178	0.0706588	0.205123	0.445893
GALNT7	turquoise	0.181282	-0.112979	0.181641	-0.00474947	-0.722082	-0.429038	-0.402296	-0.432379	-0.667829	0.0868386	-0.127556	-0.545143	-0.652373	0.428113	-0.644199	0.578068	-0.337679	0.578627	0.983699	0.430695	0.00605536	0.708192	0.0528526	0.00599512	0.431623	0.581633	0.0706164	0.0502819	0.00162259	0.0522868	0.134377	0.625835	0.000938975	0.0105971	0.000219075	0.00134983
ZMYND11	turquoise	0.216342	-0.0702288	0.000858987	-0.180188	-0.754211	-0.35214	-0.363004	-0.222845	-0.588006	0.259949	-0.208881	-0.450108	-0.650069	0.52205	-0.507123	0.476397	-0.387366	0.578541	0.434453	0.997052	0.0290153	0.255123	0.0152022	0.00600437	0.346235	0.363518	0.105801	0.331571	0.0189558	0.117459	0.0827558	0.762274	0.00505608	0.0406158	7.83e-05	0.00142247
LOC113460457	yellow	0.124679	0.260983	0.229231	-0.146931	-0.633799	-0.154251	-0.381129	-0.633844	-0.282006	-0.162768	0.319201	-0.421027	-0.426621	0.31549	-0.646833	0.0768436	-0.31176	0.578221	0.525065	0.317535	0.740592	0.480843	0.163586	0.00603889	0.59025	0.158419	0.0882618	0.00203358	0.00153004	0.504391	0.168896	0.253171	0.215528	0.0573428	0.00203556	0.0537747
CMTR2	red	0.192441	-0.00671246	-0.0687598	-0.160431	-0.57394	-0.193138	-0.424967	-0.235411	-0.598318	0.275018	-0.113906	-0.419302	-0.552021	0.734737	-0.616762	0.254075	-0.0586172	0.577322	0.48725	0.767113	0.266403	0.227604	0.000148634	0.00613661	0.403308	0.622984	0.0548114	0.304298	0.00290185	0.401573	0.800743	0.976963	0.00416769	0.0584791	0.00651592	0.00947093
LOC102073679	yellow	0.377621	0.120007	-0.330555	-0.503118	-0.376701	0.092998	-0.153004	0.182925	-0.239385	0.411501	0.0135282	-0.127896	-0.358285	0.358062	-0.111703	-0.132667	-0.104503	0.577053	0.0200798	0.143317	0.566459	0.0638317	0.110994	0.00616609	0.0914754	0.953589	0.507884	0.427389	0.629765	0.68846	0.65213	0.604356	0.295966	0.580618	0.0923331	0.110756
U2SURP	yellow	0.153711	0.236005	-0.350518	-0.122217	-0.161036	-0.00269821	-0.208964	-0.159296	0.0159479	0.0110923	0.287004	-0.177942	-0.0592626	0.333772	-0.302498	-0.116043	-0.0273479	0.57683	0.597666	0.119276	0.616434	0.961939	0.13923	0.00619063	0.505904	0.207155	0.363324	0.490377	0.182592	0.990739	0.906328	0.303043	0.945299	0.440297	0.485586	0.798592
HMGB1	turquoise	0.0560811	0.0437787	0.156349	0.0887613	-0.722547	-0.611407	-0.479203	-0.635009	-0.499723	-0.0592704	0.0467653	-0.491756	-0.510356	0.456737	-0.783526	0.62277	-0.585046	0.576449	0.702013	0.49854	0.00256666	0.798566	0.0373987	0.00623264	0.809207	0.84047	0.0279512	0.00198337	2.66e-05	0.00323069	0.00533821	0.850544	0.0210741	0.0235619	0.000216054	0.0180854
LOC102070850	blue	0.0404774	0.457942	-0.39254	-0.485764	-0.434967	-0.0642378	-0.521016	0.0267426	0.0267753	0.432521	0.0616134	0.0259198	-0.149529	0.50892	-0.27349	-0.264474	-0.141482	0.576246	0.0255831	0.0783853	0.246646	0.0501986	0.0184679	0.0062552	0.861706	0.79077	0.015441	0.908393	0.230301	0.782061	0.54071	0.036836	0.908281	0.911201	0.0487705	0.517682
ETFRF1	yellow	0.271775	0.566086	-0.409898	-0.660548	-0.58479	-0.236924	-0.395781	-0.13762	-0.0684362	0.443792	0.157082	0.142822	-0.187483	0.491331	-0.354071	-0.21099	-0.305888	0.575727	0.00111684	0.0649765	0.358583	0.0438777	0.023701	0.00631307	0.233354	0.496504	0.0757369	0.551924	0.115322	0.301109	0.177494	0.00747184	0.76818	0.536842	0.00536324	0.415759
ATP5PF	blue	0.371102	0.604524	-0.241366	-0.311517	-0.499163	-0.184029	-0.307908	-0.579416	0.259233	-0.1803	0.644671	-0.119867	-0.137548	0.232857	-0.508925	-0.113436	-0.553161	0.575184	0.169246	0.291867	0.624428	0.434163	0.309726	0.00637417	0.0976766	0.00160566	0.174503	0.00591099	0.0184667	0.424555	0.00929425	0.00369859	0.256481	0.604781	0.0212417	0.552135
MIER3	black	0.736882	0.18848	-0.431444	-0.367951	-0.523996	-0.0614217	-0.0238792	-0.334942	-0.139387	-0.0380684	0.43583	-0.418537	-0.328557	0.406787	-0.437584	-0.0169629	-0.464461	0.574723	0.100782	0.0508371	0.941823	0.869867	0.0672417	0.00642638	0.000138881	0.0482743	0.918168	0.137763	0.0472778	0.791407	0.0339052	0.413238	0.546781	0.0589879	0.0147607	0.145898
MYNN	yellow	0.507137	0.419847	-0.357671	-0.492958	-0.377234	0.0615795	-0.0665452	-0.201938	0.0872662	0.0248606	0.350385	-0.0334044	-0.199492	0.230286	-0.253744	-0.293437	-0.200337	0.574638	0.0231724	0.111413	0.196703	0.914816	0.315251	0.00643605	0.0189517	0.119426	0.774424	0.380038	0.267046	0.790883	0.383907	0.0581182	0.706816	0.885702	0.0918358	0.385957
ZDHHC3	blue	0.279421	0.353476	-0.248832	-0.494639	-0.6537	0.053812	-0.395451	-0.251137	-0.0927302	0.125288	0.137252	-0.312302	-0.528406	0.470496	-0.288999	-0.0755898	-0.105323	0.574396	0.0226361	0.276732	0.744688	0.588421	0.0313577	0.0064636	0.219944	0.552999	0.0760034	0.27216	0.203876	0.816798	0.649566	0.115978	0.689314	0.168118	0.00130943	0.0137982
LOC102066214	red	0.0804878	-0.179	-0.0761372	-0.0965209	-0.408841	-0.142439	-0.427454	-0.10624	-0.502509	0.222971	-0.303043	-0.481237	-0.627179	0.732627	-0.531693	0.316163	-0.085814	0.574191	0.677261	0.742899	0.16264	0.33129	0.000158798	0.00648704	0.728727	0.181766	0.0532584	0.646706	0.0131146	0.537947	0.711492	0.43754	0.0202554	0.0271992	0.065739	0.00234188
VPS29	blue	0.380722	0.665651	-0.297425	-0.47154	-0.695139	-0.158762	-0.335878	-0.563635	0.16451	-0.0134085	0.569098	-0.141303	-0.201015	0.475632	-0.539149	-0.103296	-0.507917	0.571883	0.0309328	0.190404	0.655905	0.953999	0.029311	0.00675595	0.0886308	0.00709242	0.136598	0.00779275	0.0116651	0.49185	0.0187388	0.000989464	0.476097	0.541225	0.000469021	0.382266
LOC102069697	yellow	0.57557	-0.0454925	-0.358907	-0.498444	-0.420211	0.0787469	-0.081439	0.0778891	-0.367888	0.306567	-0.055166	-0.333804	-0.482744	0.472068	-0.249367	-0.0624043	-0.243434	0.571172	0.0214587	0.110094	0.788143	0.176486	0.0307196	0.00684049	0.00633075	0.812267	0.725639	0.737182	0.275668	0.734388	0.287625	0.84476	0.100844	0.139189	0.057878	0.0266523
PXK	yellow	0.109653	0.0258337	-0.208657	-0.254494	-0.554701	-0.31972	-0.454354	-0.0375193	-0.606352	0.46021	-0.292642	-0.175642	-0.473653	0.5979	-0.470456	0.341836	-0.16923	0.570863	0.265588	0.364046	0.129346	0.0357945	0.00420098	0.00687756	0.636103	0.197976	0.0385314	0.871728	0.0313741	0.157705	0.463352	0.911494	0.00356918	0.446324	0.00905963	0.030087
LOC102067445	yellow	-0.0859314	0.28278	-0.290826	-0.297209	-0.193185	-0.0103437	-0.518238	-0.0413102	0.0172679	0.188524	-0.00803174	-0.0539098	-0.187907	0.333569	-0.231057	-0.210177	-0.132257	0.569653	0.190742	0.200903	0.360481	0.413127	0.139485	0.00702424	0.711114	0.972436	0.016098	0.858887	0.313589	0.964507	0.56767	0.214217	0.940779	0.816471	0.401458	0.414686
EMC7	yellow	0.33462	0.0467614	-0.143624	-0.272972	-0.675037	-0.159571	-0.171553	-0.142492	-0.461943	0.196217	0.0221806	-0.355167	-0.484558	0.289095	-0.272908	0.170234	-0.315561	0.568949	0.231221	0.534534	0.460665	0.393963	0.203718	0.00711086	0.138166	0.923972	0.457146	0.537793	0.231335	0.489618	0.163486	0.840483	0.0350144	0.114122	0.000787163	0.026006
LOC106629557	black	0.738103	0.233727	-0.295226	-0.321051	-0.320131	0.0705128	0.149795	-0.412732	-0.00954317	-0.235013	0.608082	-0.336611	-0.155361	0.193155	-0.330863	-0.245597	-0.342795	0.568892	0.155887	0.193861	0.283229	0.30514	0.401532	0.00711787	0.00013358	0.00345017	0.516929	0.0629635	0.142922	0.76134	0.128205	0.307871	0.967252	0.135691	0.157142	0.501291
FAM192A	blue	0.294461	0.774728	-0.56141	-0.582829	-0.338736	0.020552	-0.213831	-0.235612	0.441622	0.073382	0.488877	0.208779	0.062568	0.377847	-0.171112	-0.404442	-0.242684	0.568044	0.00555801	0.00809368	0.0689882	0.751916	0.0912665	0.00722333	0.195073	0.0245166	0.351996	0.303873	0.45832	0.92954	0.28916	3.73e-05	0.0450437	0.363759	0.133084	0.787599
RFC1	turquoise	-0.0375066	0.0201309	0.0310525	0.116641	-0.489886	-0.489104	-0.495566	-0.397385	-0.459664	0.0254075	-0.20169	-0.300402	-0.44951	0.561496	-0.703871	0.500674	-0.315785	0.567677	0.614604	0.893704	0.0207917	0.912949	0.00808184	0.00726934	0.871772	0.380637	0.0223446	0.0744506	0.000369776	0.0244402	0.163171	0.930981	0.0360432	0.185793	0.0241786	0.0409165
LOC102068119	red	0.0596911	0.313346	-0.196795	-0.288733	-0.596541	0.0663665	-0.453315	-0.138651	-0.138386	0.183241	0.0215956	-0.261825	-0.500584	0.467346	-0.190786	0.0740956	0.162117	0.56758	0.20431	0.392545	0.749578	0.426578	0.032668	0.0072816	0.797165	0.925972	0.0390338	0.548921	0.407442	0.775015	0.482623	0.166624	0.549692	0.251586	0.00431076	0.0208182
MAIP1	blue	0.271265	0.722971	-0.358238	-0.333926	-0.430594	-0.288094	-0.376509	-0.566366	0.223881	-0.127217	0.54378	0.114364	0.0518257	0.205893	-0.515404	-0.206042	-0.572198	0.567285	0.139036	0.110807	0.370224	0.582647	0.370577	0.00731877	0.234268	0.0108326	0.0925124	0.00743582	0.0167912	0.20536	0.00671866	0.000213332	0.329268	0.621577	0.0513457	0.823456
SEC23A	yellow	0.308541	0.230255	-0.355977	-0.533141	-0.414887	0.181595	-0.178635	0.160343	-0.0135209	0.282271	-0.0486309	-0.0937565	-0.468937	0.39296	-0.0294557	-0.184233	-0.0708003	0.566777	0.0128222	0.113241	0.424033	0.215079	0.0780377	0.00738331	0.173574	0.834189	0.438489	0.487492	0.899143	0.430814	0.760394	0.315317	0.953614	0.686043	0.0614645	0.0320008
SOCS6	black	0.62225	0.250913	-0.224153	-0.568312	-0.654065	-0.0146691	-0.0982342	-0.235133	-0.188885	0.147023	0.289609	-0.270974	-0.473764	0.373318	-0.338343	0.000977415	-0.434076	0.566545	0.00718984	0.328665	0.996645	0.524804	0.0955353	0.00741292	0.00259429	0.20288	0.671837	0.304886	0.133564	0.94968	0.0492871	0.272602	0.412218	0.23479	0.00129851	0.0300429
BBX	turquoise	0.0678202	0.0567724	0.0823497	-0.311488	-0.698952	-0.427724	-0.530394	-0.257036	-0.52883	0.354794	-0.233049	-0.284838	-0.641505	0.586147	-0.650588	0.370501	-0.406292	0.566009	0.169289	0.722687	0.0982625	0.114529	0.00523181	0.00748172	0.770213	0.309316	0.0133814	0.260679	0.0014058	0.0530918	0.067607	0.806898	0.0137084	0.210756	0.0004232	0.0017221
RASA1	yellow	0.253655	0.411585	-0.419099	-0.680158	-0.621146	-0.140664	-0.520273	0.132721	-0.168951	0.643004	-0.0475445	0.106063	-0.432331	0.563925	-0.219079	-0.1078	-0.293209	0.565363	0.000692448	0.0586135	0.64185	0.0016661	0.00775418	0.00756529	0.267222	0.837845	0.0156147	0.566299	0.340017	0.543074	0.197068	0.0637721	0.464102	0.647259	0.00265386	0.0503107
SPRYD7	yellow	0.12985	0.312644	-0.134869	-0.274601	-0.603088	-0.325423	-0.530066	-0.381398	-0.148098	0.125758	0.0769948	-0.177324	-0.411394	0.390139	-0.533314	0.2406	-0.566514	0.56506	0.228338	0.559976	0.293448	0.587013	0.0803912	0.00760479	0.574802	0.740099	0.0134495	0.0880188	0.0127876	0.150013	0.00741683	0.167628	0.521743	0.441912	0.00380304	0.0639074
POLR2F	blue	0.191029	0.744276	-0.511607	-0.447804	-0.329651	0.028771	-0.325964	-0.343095	0.428372	-0.0157692	0.444851	0.0917157	0.00428608	0.465895	-0.300728	-0.305208	-0.10712	0.565032	0.0417828	0.0177574	0.178509	0.945911	0.0332856	0.00760848	0.406832	0.043317	0.149297	0.127849	0.185294	0.901476	0.643965	0.000109368	0.0526937	0.692553	0.144481	0.985289
EXOC2	yellow	0.119368	-0.0816908	0.146472	-0.258577	-0.690839	-0.14646	-0.391703	-0.108165	-0.579761	0.293095	-0.251717	-0.42196	-0.767822	0.499557	-0.424308	0.259683	-0.210206	0.564315	0.257731	0.526376	0.255627	0.19725	0.0211236	0.00770259	0.606298	0.271017	0.0790801	0.640718	0.0552292	0.52641	0.360414	0.724823	0.00587455	0.0567358	0.00052572	4.83e-05
VPS8	yellow	0.102467	0.20461	-0.536836	-0.17882	-0.194752	-0.223109	-0.300372	0.101301	-0.0973285	0.277936	-0.123723	0.0509981	-0.0741907	0.37544	-0.147031	0.0336583	-0.0851071	0.564087	0.438008	0.0121002	0.884839	0.222509	0.0935171	0.0077327	0.658507	0.593124	0.185839	0.66217	0.52478	0.330984	0.713772	0.373632	0.674702	0.826234	0.397573	0.749266
ARGLU1	black	0.533711	0.568643	-0.379007	-0.362087	-0.464627	-0.246249	-0.125583	-0.461289	0.144731	-0.0800308	0.579112	-0.0349067	0.0114498	0.225777	-0.432135	-0.179305	-0.460012	0.563818	0.106751	0.0901963	0.436746	0.730212	0.325081	0.0077684	0.0127087	0.00594331	0.587536	0.0353072	0.0504265	0.281911	0.0358847	0.00714875	0.531354	0.880597	0.0338326	0.960714
OXR1	black	0.802867	0.458341	-0.537199	-0.630369	-0.551793	0.176502	0.0310631	-0.189704	0.116662	0.0427279	0.587718	-0.200935	-0.229108	0.303491	-0.192755	-0.38886	-0.449111	0.563104	0.00218977	0.0120311	0.0814757	0.854094	0.181089	0.00786369	1.18e-05	0.005083	0.893668	0.410156	0.402526	0.444067	0.041118	0.0366511	0.61454	0.38246	0.0095067	0.317801
CTDP1	red	0.269768	0.526645	-0.246341	-0.491385	-0.767451	-0.330251	-0.545692	-0.488937	-0.0820764	0.188966	0.22212	-0.163916	-0.450949	0.727842	-0.701849	0.144398	-0.485398	0.563102	0.0236832	0.281726	0.532311	0.412014	0.000184096	0.00786398	0.236961	0.333186	0.0105033	0.0244962	0.000390989	0.143708	0.0257109	0.0141763	0.723573	0.477712	4.9e-05	0.0401962
PTPN21	yellow	0.0867571	0.0667704	0.117747	0.0980376	-0.499544	-0.32098	-0.300078	-0.500661	-0.353553	-0.114078	0.147045	-0.4141	-0.327542	0.317353	-0.602062	0.354637	-0.225769	0.562266	0.672459	0.61123	0.114702	0.622455	0.160977	0.00797679	0.708454	0.524742	0.186292	0.0207955	0.00387911	0.155983	0.325098	0.77368	0.115892	0.0620087	0.0211276	0.147223
IWS1	yellow	0.230372	0.525357	-0.605776	-0.427204	-0.0773437	0.370552	-0.151249	-0.00286068	0.407578	0.0183581	0.348091	0.025479	0.00778933	0.383884	-0.0396406	-0.534986	0.215289	0.561571	0.0534129	0.00360957	0.0124574	0.937047	0.0857968	0.00807155	0.315066	0.122032	0.512822	0.990181	0.864539	0.0982128	0.348644	0.014458	0.0666597	0.912705	0.738961	0.973268
RPAP2	blue	0.136634	0.7493	-0.506976	-0.525159	-0.341401	-0.0692776	-0.411591	-0.179256	0.335775	0.181715	0.287173	0.235117	-0.0351642	0.524916	-0.31846	-0.360592	-0.145656	0.561073	0.0145017	0.018996	0.108313	0.430505	0.0145556	0.00814015	0.554806	0.206877	0.0637676	0.436873	0.159442	0.765407	0.528705	9.26e-05	0.136726	0.304919	0.129867	0.879722
CWC27	red	0.3726	0.499722	-0.450937	-0.615079	-0.481521	0.128844	-0.36422	-0.0962187	0.0294853	0.290768	0.235651	-0.061216	-0.355124	0.714491	-0.385962	-0.322144	-0.0827637	0.5604	0.00300203	0.0402022	0.154403	0.200996	0.000273791	0.00823351	0.0962247	0.303791	0.10455	0.678219	0.0839719	0.577793	0.721346	0.0210744	0.899042	0.792091	0.0270956	0.114169
CUNH4orf33	yellow	0.169459	0.545069	-0.258557	-0.361131	-0.260192	-0.183844	-0.39281	-0.351699	0.139673	0.0744742	0.39034	0.0894735	-0.0201379	0.329969	-0.462772	-0.275415	-0.251789	0.559926	0.107748	0.257769	0.226905	0.748338	0.144071	0.00829968	0.462738	0.0802216	0.0781619	0.117952	0.0346462	0.42503	0.270876	0.0106097	0.54595	0.699728	0.254663	0.930957
ZDHHC13	yellow	0.0151967	0.130633	0.249431	0.0228788	-0.51518	-0.314728	-0.389534	-0.58694	-0.196216	-0.212913	0.0807579	-0.407027	-0.459148	0.360075	-0.65448	0.379325	-0.378614	0.559821	0.921586	0.275539	0.0899037	0.354117	0.108857	0.00831452	0.947872	0.72785	0.0809025	0.00515624	0.00128618	0.164662	0.0905573	0.572478	0.393967	0.0670642	0.0168471	0.0362791
STK17A	yellow	0.137086	-0.197079	0.0286703	-0.0796458	-0.314356	0.0515685	-0.18791	-0.037385	-0.388556	0.0684731	-0.198754	-0.430289	-0.535596	0.401139	-0.360241	0.219396	-0.0997389	0.556371	0.731463	0.901819	0.339301	0.768059	0.0715062	0.00881078	0.553482	0.387754	0.41468	0.872184	0.108682	0.824319	0.667087	0.391848	0.0817342	0.0515292	0.165188	0.0123388
LOC102061973	black	0.778408	0.106119	-0.191729	-0.28461	-0.5134	0.182634	0.113759	-0.483511	-0.138029	-0.343374	0.522894	-0.637171	-0.462556	0.30017	-0.361756	-0.0681807	-0.312613	0.555297	0.211138	0.405083	0.769023	0.127519	0.18615	0.00897026	3.24e-05	0.0150094	0.623437	0.0263775	0.107095	0.428135	0.167672	0.647085	0.550732	0.00189294	0.0172959	0.0347417
LOC102062202	yellow	0.285097	0.320412	0.100938	-0.187615	-0.662128	-0.466413	-0.365211	-0.748073	-0.164591	-0.187098	0.362352	-0.320756	-0.420149	0.391935	-0.769265	0.252648	-0.708609	0.554933	0.415425	0.663311	0.26919	0.416736	0.0788869	0.0090248	0.210325	0.106475	0.10354	9.64e-05	4.58e-05	0.0330642	0.000323893	0.156757	0.475877	0.156288	0.001076	0.0579188
LOC102070916	yellow	0.0521823	0.212906	-0.538014	-0.341616	-0.184922	-0.228887	-0.392601	0.252022	-0.109163	0.55733	-0.219227	0.178675	-0.100652	0.582595	-0.265141	-0.0908618	-0.116248	0.554816	0.129609	0.011877	0.695282	0.00867042	0.00558171	0.0090423	0.82226	0.339682	0.0783344	0.270417	0.245411	0.318282	0.615806	0.354134	0.637622	0.438386	0.422271	0.664212
HNRNPA3	red	-0.06235	0.333116	-0.162084	-0.405516	-0.516744	-0.0529733	-0.579983	-0.134198	-0.17974	0.412671	-0.0517274	-0.134537	-0.421685	0.795243	-0.460976	-0.00417983	0.0731352	0.554304	0.0681839	0.482715	0.985654	0.0630061	1.64e-05	0.0091196	0.788323	0.823786	0.00585115	0.56195	0.035448	0.819608	0.752725	0.140057	0.435616	0.560953	0.0164606	0.056914
AMMECR1	red	0.308274	0.00846992	-0.0793058	-0.35219	-0.658512	-0.192453	-0.358268	-0.157189	-0.585666	0.383752	-0.114987	-0.39404	-0.636244	0.73683	-0.5429	0.268926	-0.130644	0.553927	0.117404	0.732569	0.238485	0.0859143	0.000139115	0.00917694	0.173966	0.619667	0.110775	0.496205	0.0109871	0.403277	0.572443	0.970933	0.00527805	0.0771509	0.00117144	0.0019313
DFFA	yellow	0.221618	0.445918	-0.38384	-0.262091	-0.213457	-0.167944	-0.204863	-0.19924	0.131657	-0.00586729	0.194381	0.128834	0.0582975	0.112888	-0.180896	-0.134242	-0.241984	0.553855	0.251088	0.0858362	0.561819	0.979863	0.626115	0.00918786	0.334309	0.398492	0.373029	0.386569	0.432619	0.466806	0.290595	0.0427575	0.569445	0.577823	0.352861	0.801809
SLC10A4	red	0.0337236	0.274244	-0.203339	-0.271131	-0.5628	-0.294575	-0.667835	-0.330192	-0.190361	0.269779	0.0150502	-0.253576	-0.424519	0.783995	-0.68226	0.12764	-0.396019	0.55282	0.234507	0.376672	0.581381	0.236941	2.61e-05	0.00934686	0.884617	0.948374	0.000938831	0.143784	0.000656481	0.194893	0.075545	0.228966	0.408506	0.267376	0.00790462	0.0550948
ODC1	yellow	-0.0847088	0.189801	-0.00923675	-0.158507	-0.558232	-0.262297	-0.532683	-0.241304	-0.364829	0.212397	-0.18907	-0.15311	-0.445393	0.523425	-0.521584	0.184624	-0.223265	0.552692	0.492556	0.968303	0.423034	0.355314	0.0148891	0.00936667	0.715058	0.411751	0.012914	0.291995	0.0153094	0.250702	0.330635	0.409913	0.103929	0.507587	0.00854008	0.043032
IQCB1	red	0.116408	0.268897	-0.161084	-0.444327	-0.620066	-0.177046	-0.534077	-0.164341	-0.350922	0.431805	-0.10717	-0.175278	-0.490085	0.83051	-0.558229	0.0473195	-0.127865	0.551363	0.0435938	0.485456	0.838603	0.0506225	3.16e-06	0.00957424	0.615318	0.643811	0.0126361	0.476556	0.00854061	0.44264	0.58071	0.238536	0.118821	0.447282	0.00271324	0.0241123
ETV6	yellow	0.137827	0.0613102	-0.383829	-0.422732	-0.180894	0.265273	-0.267381	0.38346	-0.0924957	0.407541	-0.166623	-0.0721783	-0.365263	0.296799	0.111419	-0.274383	0.0840046	0.551209	0.0562368	0.085846	0.228722	0.0666873	0.191384	0.00959868	0.551322	0.47037	0.241297	0.0861735	0.630641	0.245168	0.717332	0.791778	0.690062	0.755865	0.432625	0.103486
ARFGAP2	red	0.126349	0.456244	-0.358954	-0.250687	-0.675042	-0.360302	-0.574088	-0.365343	-0.187758	0.22079	0.0874109	-0.0878507	-0.337765	0.681097	-0.571232	0.229979	-0.347926	0.551179	0.273048	0.110044	0.315914	0.336165	0.000676184	0.00960341	0.58524	0.706351	0.00649894	0.103406	0.00683339	0.108618	0.122221	0.037631	0.415063	0.704937	0.000787061	0.134271
LOC102069631	black	0.48099	0.18203	-0.567811	-0.521789	-0.320171	0.0539836	-0.135105	0.201769	-0.235052	0.469074	0.0648471	-0.0513572	-0.16618	0.402132	-0.146937	-0.268877	-0.0493531	0.551134	0.0152622	0.00725248	0.238574	0.0319442	0.0707418	0.0096104	0.0272895	0.780042	0.559283	0.380445	0.525047	0.816224	0.83176	0.429693	0.305057	0.825028	0.157087	0.471568
JPH1	yellow	0.421655	0.163506	-0.480071	-0.520277	-0.334231	0.0692246	-0.0490385	0.280287	-0.139809	0.467835	-0.0254836	0.0402562	-0.239781	0.351712	-0.0266387	-0.176921	-0.115596	0.550816	0.0156137	0.0276283	0.442967	0.0324616	0.117937	0.00966093	0.0569335	0.912689	0.832818	0.218458	0.908747	0.765581	0.617803	0.478831	0.545555	0.862454	0.138652	0.295144
SFSWAP	yellow	0.306499	0.289236	-0.451853	-0.434731	-0.267634	0.240669	-0.154531	0.0116998	0.0902055	0.141475	0.228577	-0.197406	-0.253481	0.554531	-0.154517	-0.283036	0.0181534	0.550631	0.0489068	0.0397488	0.213784	0.540729	0.00908532	0.00969024	0.176587	0.318955	0.503609	0.959856	0.503648	0.293305	0.937747	0.203488	0.697383	0.391046	0.240835	0.26756
SLC4A1AP	yellow	0.253806	0.364083	-0.327042	-0.132711	-0.235434	-0.13484	-0.125391	-0.217149	0.122901	-0.0757698	0.426554	0.00245379	-0.0202515	0.048205	-0.194769	-0.0860701	-0.261318	0.549457	0.566329	0.147877	0.710667	0.7441	0.835622	0.0098787	0.266927	0.0538165	0.588112	0.344394	0.397531	0.560061	0.252539	0.10469	0.595603	0.991578	0.304249	0.930568
PNPLA4	blue	0.276082	0.660218	-0.396096	-0.444651	-0.384574	-0.0367391	-0.319999	-0.37758	0.191067	0.0491345	0.520309	0.0370259	0.0285219	0.446771	-0.408308	-0.309237	-0.26481	0.549215	0.0434222	0.0754827	0.172555	0.832495	0.0423145	0.0099179	0.225736	0.0156061	0.157323	0.0915139	0.0661268	0.874376	0.246025	0.00112555	0.406737	0.873402	0.0851882	0.902325
STK26	black	0.887373	0.158213	-0.364088	-0.380033	-0.473976	0.192283	0.208573	-0.295834	-0.0416947	-0.182534	0.597641	-0.477406	-0.302898	0.185781	-0.225075	-0.177235	-0.409327	0.549205	0.0892571	0.104686	0.442147	0.428394	0.420082	0.00991961	8.21e-08	0.00422174	0.364244	0.1929	0.326629	0.403702	0.0653879	0.493367	0.857587	0.0286291	0.029959	0.181985
MXD4	red	0.131611	0.0737545	0.126409	-0.173861	-0.632706	-0.113894	-0.375585	-0.421853	-0.449909	0.0682085	-0.00247624	-0.49977	-0.603792	0.711191	-0.629868	0.296829	-0.0511258	0.548653	0.451021	0.585062	0.191337	0.768931	0.00030101	0.0100094	0.56958	0.991501	0.0933804	0.0568048	0.0022131	0.623021	0.825805	0.750695	0.0407156	0.0210601	0.00208365	0.00375157
LOC102071260	red	0.0979016	0.38372	-0.16679	-0.541088	-0.734938	-0.165051	-0.680248	-0.245923	-0.180536	0.429134	-0.0083707	-0.227737	-0.601877	0.884348	-0.627394	0.0462196	-0.222436	0.548072	0.0113105	0.469919	0.842309	0.0522284	1.04e-07	0.0101049	0.672889	0.971274	0.000690883	0.28257	0.00233137	0.474627	0.332481	0.0859428	0.433551	0.320785	0.000147699	0.003893
CAPZA1	yellow	0.125484	0.0444288	0.0137265	0.131702	-0.379029	-0.13469	-0.184127	-0.358067	-0.166956	-0.174792	0.244411	-0.475935	-0.27546	0.280251	-0.361368	0.204022	-0.0828492	0.547989	0.569311	0.952909	0.375035	0.448563	0.21852	0.0101186	0.587834	0.285633	0.424305	0.110989	0.1075	0.560503	0.72107	0.848349	0.469471	0.0291936	0.090176	0.226826
LOC102074135	yellow	0.409242	0.450952	-0.280973	-0.470021	-0.469601	0.372876	-0.137836	-0.280292	0.240419	-0.13371	0.496265	-0.354479	-0.307258	0.361091	-0.196904	-0.343527	-0.0854391	0.547718	0.0315527	0.217285	0.127339	0.563386	0.10779	0.0101633	0.0654487	0.0221268	0.551294	0.21845	0.392276	0.0959588	0.712701	0.0401947	0.293824	0.114874	0.0317258	0.175462
FBXO9	black	0.521716	0.414988	-0.369825	-0.417159	-0.353829	0.415012	0.103401	-0.238884	0.28652	-0.246561	0.604525	-0.302772	-0.19335	0.16049	-0.0518178	-0.373461	-0.0528975	0.547046	0.0599138	0.0989262	0.0953982	0.281282	0.487086	0.010275	0.0152791	0.00369856	0.655577	0.29701	0.823483	0.0613781	0.819862	0.0613947	0.207957	0.182177	0.115588	0.401047
RNF185	red	0.461921	0.146999	-0.454755	-0.387091	-0.325376	0.180146	-0.0305629	0.0166232	-0.15547	0.198223	0.124146	-0.214426	-0.254796	0.564831	-0.24597	-0.237283	-0.0478055	0.546468	0.0829931	0.0383387	0.300356	0.38905	0.00763469	0.0103719	0.0350245	0.591852	0.895371	0.942986	0.282474	0.434564	0.836967	0.524871	0.500988	0.350627	0.150075	0.265002
TBC1D22A	yellow	0.0787595	0.326433	0.00635297	-0.0451029	-0.585446	-0.426425	-0.518415	-0.587934	-0.293368	-0.0101536	0.248236	-0.245151	-0.308117	0.445013	-0.682104	0.275553	-0.367064	0.545987	0.846075	0.978196	0.226664	0.965158	0.0432315	0.0104532	0.734347	0.277922	0.0160556	0.0050628	0.000659099	0.0538968	0.101668	0.148677	0.196814	0.284132	0.00529934	0.174195
MTMR1	red	0.0945829	0.0647429	-0.135441	-0.136458	-0.525016	-0.390112	-0.54647	-0.224587	-0.477519	0.342852	-0.146186	-0.253479	-0.415411	0.701543	-0.724799	0.311485	-0.311904	0.545113	0.555319	0.558298	0.169293	0.128137	0.000394287	0.0106022	0.683414	0.527191	0.0103717	0.327705	0.000201922	0.0804138	0.168689	0.780387	0.0285858	0.267564	0.0145334	0.0611045
CHMP1B	yellow	0.245947	0.00353221	-0.289437	-0.294404	-0.466514	-0.090804	-0.271484	0.0592939	-0.474771	0.371643	-0.215069	-0.232752	-0.511959	0.577386	-0.293383	0.158337	0.0392153	0.544548	0.195164	0.203161	0.493026	0.0971502	0.00612957	0.0106994	0.282521	0.349149	0.233876	0.798488	0.19679	0.695467	0.86598	0.987876	0.0296467	0.309952	0.0330211	0.0176662
VPS13B	yellow	0.136605	0.377832	-0.327121	-0.291782	-0.214761	-0.198118	-0.171401	-0.0161489	-0.0351259	0.274427	0.140093	0.204518	0.0708742	0.243217	-0.191957	-0.120279	-0.073422	0.544098	0.199358	0.147774	0.603532	0.228644	0.288068	0.0107772	0.554888	0.544732	0.457552	0.944611	0.404515	0.389305	0.751785	0.0912803	0.879852	0.373851	0.349856	0.760151
STRN3	black	0.89569	0.151734	-0.236839	-0.304085	-0.480708	0.0607138	0.268874	-0.430391	-0.124443	-0.302665	0.596219	-0.433966	-0.271117	0.0782194	-0.311436	-0.0811234	-0.502235	0.543888	0.180194	0.301287	0.726663	0.182339	0.736106	0.0108137	4.1e-08	0.00433706	0.238578	0.0514678	0.169363	0.793761	0.0203348	0.511455	0.590959	0.0493507	0.0273931	0.234532
RABGGTB	black	0.54933	0.581584	-0.491747	-0.670656	-0.484919	0.0212119	-0.207854	-0.154825	0.193364	0.158245	0.424006	0.015622	-0.193466	0.293293	-0.20087	-0.389052	-0.38422	0.543711	0.000876712	0.0235651	0.0813116	0.49328	0.196933	0.0108446	0.00989935	0.0554207	0.365935	0.502788	0.382616	0.927284	0.0855002	0.00568468	0.401012	0.946415	0.0258787	0.40076
SRFBP1	red	0.19958	0.415598	-0.124947	-0.44156	-0.624684	-0.216706	-0.45522	-0.36765	-0.127618	0.121904	0.123862	-0.128236	-0.432146	0.541722	-0.526394	-0.0537173	-0.368369	0.543605	0.0450774	0.589444	0.817115	0.598611	0.0111965	0.0108631	0.385743	0.592706	0.0381167	0.101082	0.0142309	0.345404	0.100365	0.0609764	0.581447	0.579604	0.00246693	0.0504203
NDUFS1	blue	0.319802	0.738797	-0.532275	-0.592942	-0.280107	0.283664	-0.238122	-0.17509	0.484781	-0.00536967	0.505308	0.0997476	-0.0347548	0.303111	-0.124449	-0.570704	-0.0315328	0.543098	0.00461306	0.0129964	0.00689673	0.98157	0.181663	0.0109522	0.157593	0.0194587	0.298599	0.447778	0.59094	0.212726	0.892069	0.000130648	0.0259272	0.66706	0.218767	0.881113
PIP5K1B	black	0.472526	0.364716	-0.353558	-0.477604	-0.448522	0.259417	-0.188742	-0.288631	0.00967431	0.0179031	0.409552	-0.37	-0.299449	0.531418	-0.324577	-0.317587	0.00371952	0.54303	0.0285538	0.115888	0.160653	0.938604	0.0131707	0.010964	0.030536	0.0652251	0.412577	0.204478	0.151137	0.256132	0.987233	0.104044	0.966802	0.0987537	0.0414167	0.187262
C2CD2	grey60	0.101152	0.501081	-0.515554	-0.778202	-0.438027	0.217701	-0.565313	0.226987	0.0845428	0.595065	-0.0698293	0.11731	-0.406556	0.688891	-0.144616	-0.386879	-0.0217449	0.542627	3.27e-05	0.016754	0.0831756	0.00443267	0.000553268	0.0110353	0.662636	0.763589	0.00757182	0.322426	0.531686	0.343139	0.925462	0.0206718	0.715594	0.612561	0.0470285	0.0674117
FAM83H	yellow	0.102025	0.235404	-0.536739	-0.300161	-0.0106347	0.339163	-0.189682	0.212255	0.175548	0.0845356	0.0217129	-0.0137812	-0.15872	0.268813	0.0805702	-0.412677	0.146257	0.542389	0.186164	0.0121187	0.0630017	0.715617	0.238689	0.0110775	0.659893	0.925571	0.410212	0.355643	0.728459	0.132565	0.526987	0.304313	0.446572	0.952722	0.963509	0.491967
LYRM4	blue	0.229787	0.631992	-0.266974	-0.243986	-0.520308	-0.116831	-0.328983	-0.554073	0.152218	-0.175606	0.598023	-0.0998046	-0.0668969	0.291336	-0.479494	-0.164239	-0.434228	0.54092	0.286498	0.24204	0.476834	0.44642	0.200077	0.0113409	0.31633	0.00419112	0.145345	0.0091547	0.0278424	0.614026	0.0491987	0.0021156	0.510093	0.66688	0.0156064	0.773262
SLC30A1	red	0.374646	0.160678	-0.369766	-0.433065	-0.661726	0.0141163	-0.314281	-0.0231288	-0.193129	0.275298	-0.0209875	-0.320228	-0.626329	0.62482	-0.288846	0.0798368	-0.289145	0.540312	0.0498783	0.0989838	0.730842	0.227112	0.00246001	0.0114514	0.0942681	0.928051	0.165294	0.920732	0.204126	0.951574	0.203637	0.486571	0.401595	0.157009	0.00108628	0.00238387
BRD7	blue	0.0275574	0.684671	-0.529618	-0.55996	-0.345705	-0.0389164	-0.488094	-0.0142264	0.236503	0.404212	0.194369	0.248348	-0.0491168	0.592909	-0.282087	-0.347614	-0.00140219	0.539909	0.00829496	0.0135429	0.12258	0.0691611	0.00461592	0.0115252	0.905614	0.398521	0.0247815	0.951197	0.215391	0.866993	0.995187	0.000617213	0.301996	0.277697	0.124786	0.832555
ARFGAP1	red	0.138101	0.15248	-0.260883	-0.374524	-0.542175	-0.244686	-0.510557	0.0130852	-0.294026	0.503699	-0.134784	-0.185598	-0.500769	0.798629	-0.498951	0.137248	-0.208667	0.539794	0.094384	0.253359	0.55301	0.0199136	1.42e-05	0.0115462	0.550523	0.560227	0.0180325	0.955108	0.0213055	0.285074	0.364022	0.509358	0.195765	0.420547	0.0111156	0.0207635
ATP6V0D1	blue	0.339173	0.508481	-0.206118	-0.339769	-0.524631	0.087159	-0.223172	-0.492264	0.185905	-0.191526	0.559358	-0.267975	-0.228832	0.288828	-0.436506	-0.247184	-0.294006	0.539714	0.13183	0.370042	0.28003	0.405589	0.204155	0.0115609	0.132553	0.00837975	0.330843	0.0233966	0.0478883	0.707161	0.195797	0.0185863	0.419766	0.240212	0.0146188	0.318401
MYDGF	red	-0.0494786	0.586549	-0.401073	-0.294644	-0.504342	-0.262692	-0.555766	-0.213529	0.0673765	0.253606	0.188362	0.103506	-0.122184	0.504205	-0.323961	0.00498016	-0.257662	0.53958	0.194782	0.0715571	0.982907	0.267317	0.0197695	0.0115855	0.831338	0.413537	0.00890037	0.352693	0.151958	0.249962	0.259478	0.00519341	0.771678	0.655248	0.0197308	0.597766
GCNT7	red	-0.0428744	0.255242	-0.249555	-0.336507	-0.356064	0.0776495	-0.450248	-0.0530753	-0.102652	0.268342	-0.0362374	-0.189346	-0.378916	0.615961	-0.230279	-0.0307509	0.175187	0.539427	0.135819	0.275292	0.894731	0.239544	0.00294913	0.0116138	0.853599	0.876078	0.040546	0.819266	0.315265	0.737963	0.447521	0.264137	0.657926	0.411057	0.113147	0.0902792
MRPS28	blue	0.318667	0.742491	-0.523414	-0.587823	-0.448153	-0.116436	-0.325125	-0.254793	0.273834	0.219907	0.508562	0.175367	0.0544257	0.398477	-0.344628	-0.300024	-0.417819	0.539008	0.00507318	0.0148915	0.186374	0.33815	0.0735852	0.0116913	0.159156	0.0185644	0.150408	0.265007	0.126044	0.615232	0.0594693	0.000115944	0.229692	0.447048	0.0416046	0.814744
UPF2	yellow	0.166933	0.124327	-0.331397	-0.359662	0.0117311	0.445703	-0.0633827	0.193469	0.0821123	0.121778	0.0339181	-0.122445	-0.160545	0.356457	-0.0194483	-0.466451	0.263636	0.538743	0.109294	0.142239	0.0330478	0.598993	0.112721	0.0117407	0.469532	0.883956	0.784896	0.400752	0.933316	0.0428702	0.248202	0.591308	0.723457	0.596978	0.959749	0.486936
NFYB	yellow	0.0145501	0.300924	-0.0053274	-0.224378	-0.645829	-0.530614	-0.493099	-0.387301	-0.29778	0.242236	0.0572443	-0.13899	-0.277568	0.435973	-0.597133	0.217061	-0.408906	0.538633	0.328167	0.981715	0.344596	0.290077	0.0481925	0.0117611	0.950087	0.805322	0.023127	0.0828118	0.00426261	0.0133358	0.0656918	0.184993	0.18985	0.547933	0.00156478	0.223146
PPP2CA	yellow	0.57134	0.20941	-0.400971	-0.372236	-0.342158	0.211275	0.136916	-0.155911	0.0511032	-0.110377	0.349601	-0.286153	-0.228474	0.088951	-0.0117237	-0.175577	-0.128086	0.538545	0.0965759	0.0716358	0.446496	0.633862	0.701404	0.0117775	0.0068205	0.120313	0.55398	0.499757	0.959775	0.35792	0.580051	0.362278	0.825881	0.208565	0.128963	0.319179
CDC14A	black	0.849497	0.18491	-0.468968	-0.41172	-0.463836	0.014999	0.224307	-0.157604	-0.169599	-0.0120748	0.432945	-0.227351	-0.210287	0.151298	-0.175029	-0.136901	-0.445553	0.537973	0.0636765	0.031988	0.554024	0.958571	0.512684	0.0118848	1.11e-06	0.0499484	0.328325	0.495056	0.447938	0.948549	0.0429484	0.422302	0.462363	0.321629	0.0341777	0.360224
LOC113459375	yellow	0.0973773	0.196284	-0.26755	-0.0641536	-0.286054	-0.103923	-0.28546	-0.200076	-0.0211426	-0.0627125	0.181543	-0.208605	-0.200966	0.185007	-0.323205	-0.00957897	-0.356023	0.537589	0.78234	0.240988	0.967129	0.787119	0.422056	0.011957	0.674548	0.430948	0.209719	0.384541	0.152972	0.653942	0.113191	0.393799	0.927521	0.364168	0.20873	0.382386
FBXO34	red	0.21542	0.381554	-0.462715	-0.521822	-0.47787	0.14982	-0.354405	0.077801	-0.090563	0.398788	-0.00958137	-0.0579179	-0.368947	0.628685	-0.130603	-0.1256	0.215168	0.536588	0.0152545	0.0346713	0.587486	0.0733395	0.00226898	0.0121476	0.348344	0.967121	0.114955	0.737469	0.572567	0.516859	0.348921	0.087878	0.696239	0.803075	0.0284529	0.0997924
B4GALT1	red	0.403088	0.11141	-0.194995	-0.505711	-0.72525	-0.0828448	-0.297716	-0.0510434	-0.379088	0.37984	-0.0281422	-0.316892	-0.631507	0.605366	-0.332372	0.123085	-0.348364	0.535691	0.0193461	0.396973	0.595048	0.089433	0.0036385	0.0123202	0.0700119	0.903619	0.189951	0.826081	0.140999	0.721084	0.12172	0.63067	0.0901216	0.16162	0.00019919	0.00213754
MRPL33	blue	0.354998	0.574649	-0.430685	-0.436662	-0.353927	-0.149268	-0.200542	-0.308338	0.105235	0.0943906	0.471934	0.107267	-0.0095451	0.384808	-0.389705	-0.309533	-0.330824	0.535568	0.0477996	0.0512909	0.172123	0.684025	0.0849818	0.0123441	0.114306	0.0307739	0.38341	0.173871	0.0807574	0.518423	0.142972	0.00643477	0.649842	0.643508	0.115481	0.967245
LASP1	yellow	0.182341	0.448138	-0.105832	-0.275629	-0.401378	0.00487833	-0.343652	-0.370324	0.148254	-0.0984021	0.494837	-0.177755	-0.17888	0.126096	-0.297506	-0.149608	-0.288033	0.535269	0.22653	0.647979	0.517458	0.671307	0.585998	0.0124022	0.428892	0.0225737	0.127192	0.0984358	0.190278	0.983256	0.205459	0.041612	0.521299	0.440786	0.0713211	0.437851
LOC102073848	yellow	-0.170362	0.362062	-0.271729	-0.221003	-0.441518	-0.178281	-0.712955	-0.137826	0.048426	0.268402	-0.065204	-0.0871176	-0.359524	0.566436	-0.391191	0.129545	-0.218311	0.534447	0.335686	0.233436	0.575706	0.239436	0.00742684	0.0125631	0.460323	0.77886	0.000286186	0.551323	0.0795074	0.439413	0.341755	0.106777	0.834879	0.707294	0.0451003	0.10944
MBTD1	black	0.595688	-0.0493091	-0.479332	-0.345376	-0.255152	0.506927	0.181548	0.156924	-0.165081	0.0149175	0.174526	-0.437734	-0.352816	0.208287	0.0878498	-0.280942	0.0674647	0.534117	0.125169	0.0279031	0.217339	0.948829	0.364916	0.0126281	0.00438089	0.449266	0.430935	0.496942	0.70494	0.0190094	0.771386	0.831908	0.474546	0.0471929	0.264311	0.116708
DNAJC1	red	0.014886	0.0413799	0.0706958	-0.150806	-0.626233	-0.167076	-0.572802	-0.258059	-0.401773	0.199181	-0.191678	-0.475025	-0.680765	0.728003	-0.553378	0.380347	-0.0611257	0.533791	0.514071	0.760737	0.0889708	0.386715	0.000183188	0.0126927	0.948936	0.405209	0.00664773	0.258718	0.00926084	0.469146	0.792391	0.858652	0.0710173	0.0295473	0.00238868	0.000681901
NEK2	yellow	0.283736	0.249478	-0.0615496	-0.348433	-0.695502	-0.100091	-0.359625	-0.450024	-0.242384	0.0553203	0.259313	-0.459931	-0.505008	0.513438	-0.455546	0.0892369	-0.225175	0.533413	0.121641	0.790982	0.700487	0.811751	0.0172862	0.0127678	0.212605	0.25633	0.109333	0.0406578	0.0379615	0.665978	0.326407	0.275446	0.289773	0.0359216	0.000464478	0.0195428
KCTD10	red	0.144337	0.0971284	-0.0578997	-0.283489	-0.604678	-0.394019	-0.543321	-0.279831	-0.358057	0.274422	-0.0664087	-0.336182	-0.534174	0.627006	-0.672103	0.297784	-0.536438	0.532787	0.213021	0.803135	0.189844	0.228652	0.00235037	0.0128933	0.532485	0.774875	0.0109128	0.219239	0.000846213	0.0771676	0.0121762	0.675336	0.111	0.136222	0.00368758	0.012617
PPIG	blue	0.116522	0.801065	-0.518998	-0.458091	-0.286927	-0.0757501	-0.438334	-0.306037	0.433419	0.0910113	0.4643	0.22786	0.0921025	0.447424	-0.370686	-0.42072	-0.241216	0.532405	0.0367665	0.0159162	0.0575441	0.694804	0.0419781	0.0129702	0.614968	0.033975	0.0468563	0.177273	0.0980821	0.744164	0.292177	1.28e-05	0.0496703	0.320517	0.207284	0.691317
ACSS1	red	0.0186157	0.237672	-0.323559	-0.301136	-0.555047	-0.41671	-0.584491	-0.061751	-0.257009	0.477456	-0.26454	-0.00102333	-0.432108	0.741952	-0.449158	0.267321	-0.322014	0.532379	0.184668	0.152498	0.241407	0.0286099	0.000117994	0.0129753	0.936165	0.246524	0.00539255	0.790313	0.0410938	0.0602181	0.154579	0.299542	0.26073	0.996487	0.00900762	0.0504425
ITPK1	red	0.414158	0.107395	-0.429613	-0.571775	-0.519223	0.0982835	-0.281892	0.178944	-0.33305	0.522366	-0.169326	-0.165124	-0.585767	0.795801	-0.299304	-0.0533497	-0.128339	0.531092	0.00676865	0.0519377	0.818347	0.0151297	1.61e-05	0.0132374	0.0619686	0.463095	0.215722	0.437686	0.187485	0.671682	0.579296	0.643112	0.14014	0.47443	0.0158625	0.00526833
CTBP1	black	0.577937	0.332819	-0.561355	-0.607727	-0.601487	-0.168962	-0.204566	-0.0156601	-0.0888004	0.382727	0.188429	-0.0781106	-0.331462	0.48278	-0.241446	-0.0691392	-0.515901	0.530756	0.00347428	0.00810122	0.765863	0.086826	0.0266396	0.0133065	0.00606955	0.413369	0.373737	0.946285	0.291703	0.46407	0.016668	0.140432	0.701887	0.736461	0.00392237	0.142156
LOC102073910	blue	-0.0723553	0.652451	-0.291994	-0.24716	-0.245153	-0.0708661	-0.469697	-0.293564	0.260643	0.0511047	0.340969	0.136867	0.072385	0.280439	-0.283905	-0.240521	0.0739555	0.529422	0.280079	0.199016	0.293612	0.825876	0.218197	0.0135839	0.755284	0.130384	0.031686	0.196501	0.21232	0.760177	0.750037	0.00134743	0.253812	0.554123	0.284128	0.755187
MRPS18A	blue	0.29199	0.600646	-0.30355	-0.455543	-0.692928	-0.294722	-0.459332	-0.406294	0.0523023	0.116329	0.305163	-0.0261329	-0.275851	0.474358	-0.45022	0.00472939	-0.571857	0.52882	0.0379627	0.181	0.983768	0.615558	0.0298086	0.0137106	0.199024	0.178576	0.036195	0.0676057	0.0405599	0.194659	0.00675893	0.00398626	0.821857	0.910473	0.000497489	0.22614
AKAP10	turquoise	-0.0765078	0.188349	-0.0925254	-0.101588	-0.677502	-0.642691	-0.676277	-0.243704	-0.481215	0.399995	-0.160885	-0.115992	-0.398528	0.566901	-0.669771	0.447494	-0.472351	0.528691	0.661265	0.689968	0.0419418	0.072394	0.00736755	0.0137379	0.741689	0.486002	0.000763261	0.287073	0.000895801	0.00167767	0.0306058	0.413568	0.0272073	0.616588	0.000740284	0.0735446
LOC102070651	red	0.160989	0.320726	-0.224663	-0.547917	-0.468602	0.189773	-0.529952	-0.0686012	-0.0576899	0.32262	0.0860833	-0.240022	-0.493596	0.635869	-0.358939	-0.251393	0.0357186	0.528554	0.0101305	0.327537	0.271655	0.153761	0.00194696	0.0137669	0.485716	0.710624	0.0134731	0.767636	0.110059	0.409982	0.877839	0.156328	0.803835	0.294646	0.0321403	0.0229675
SDCBP	yellow	0.300934	0.130227	-0.218726	-0.0302467	-0.286936	-0.431959	-0.0261927	-0.225458	-0.139611	-0.0291718	0.191816	-0.0600252	-0.0182158	0.0237919	-0.300559	0.121926	-0.492686	0.528421	0.896448	0.340815	0.598547	0.90011	0.918466	0.013795	0.184977	0.404865	0.910269	0.325784	0.185551	0.0505306	0.0232601	0.573681	0.546128	0.796052	0.207269	0.937534
USP16	red	0.290948	0.165016	-0.0307865	-0.405277	-0.675895	0.116579	-0.393978	-0.291916	-0.314023	0.187138	0.159175	-0.557548	-0.630583	0.723587	-0.508139	0.056419	0.0337469	0.528054	0.0683623	0.89461	0.808078	0.416633	0.000209422	0.0138731	0.200705	0.490711	0.0772018	0.199142	0.0186787	0.614795	0.884538	0.474723	0.165661	0.00863888	0.000770564	0.00217987
LOC102072531	red	0.31954	0.646382	-0.475497	-0.416514	-0.502857	-0.315596	-0.441708	-0.489306	0.170029	0.0553051	0.455132	0.00644234	-0.0903571	0.577994	-0.61721	-0.113647	-0.565651	0.527156	0.060351	0.0293634	0.623779	0.811801	0.00606344	0.0140658	0.157953	0.0381586	0.0449971	0.0243724	0.00287564	0.163437	0.00752793	0.00154554	0.461212	0.97789	0.0201548	0.696898
GNS	red	0.0701325	-0.0766939	5.25e-06	-0.0912643	-0.354702	-0.10756	-0.44345	-0.211413	-0.425293	0.158764	-0.0748926	-0.4578	-0.46624	0.61798	-0.633198	0.181214	-0.0982042	0.527042	0.693995	0.999982	0.431797	0.491843	0.00283109	0.0140903	0.762591	0.746969	0.0440596	0.357597	0.0020619	0.642597	0.671932	0.741081	0.054606	0.0369018	0.11463	0.0331377
LOC102061978	blue	-0.119423	0.577904	-0.590901	-0.515528	-0.100302	-0.0266533	-0.522109	0.21854	0.281578	0.499603	0.00420899	0.373473	0.0925227	0.397474	-0.0671015	-0.460556	0.0525964	0.526763	0.0167605	0.00479211	0.0356379	0.02111	0.0743803	0.0141508	0.60613	0.985554	0.0151887	0.341236	0.772586	0.908698	0.820871	0.00607313	0.216256	0.0953861	0.665312	0.689976
NRDE2	yellow	0.451386	0.275097	-0.363632	-0.285635	-0.453862	-0.155988	-0.066609	-0.233762	-0.09556	0.0489922	0.234836	-0.20123	-0.19057	0.335591	-0.304236	0.0463037	-0.1631	0.526679	0.209427	0.105154	0.842026	0.832974	0.136954	0.0141689	0.0399794	0.305515	0.774213	0.307797	0.179966	0.499545	0.479937	0.227463	0.680309	0.381746	0.0387684	0.407983
LOC102064181	grey60	-0.282511	0.260565	-0.177938	-0.0971147	-0.403608	-0.43207	-0.667871	-0.0483656	-0.27161	0.423202	-0.178032	0.107361	-0.151	0.292484	-0.351522	0.199203	-0.251389	0.526543	0.675379	0.440308	0.386661	0.0559347	0.198229	0.0141985	0.214672	0.440064	0.000938016	0.835082	0.118149	0.0504651	0.271663	0.253958	0.233649	0.643216	0.0696174	0.513523
CDC42SE2	black	0.785408	0.133413	-0.235054	-0.340187	-0.572614	-0.0876555	0.0577867	-0.395604	-0.312164	-0.0600488	0.438752	-0.436747	-0.336469	0.336246	-0.451844	-0.00779282	-0.450882	0.526087	0.131325	0.305053	0.973256	0.795974	0.136142	0.0142979	2.46e-05	0.0466229	0.803512	0.0758794	0.0397534	0.705564	0.0402292	0.564259	0.168316	0.0477511	0.00666983	0.135867
EPS15L1	red	0.233612	0.410976	-0.311102	-0.274647	-0.389917	-0.104513	-0.426589	-0.35005	0.040228	0.0504074	0.311619	-0.199673	-0.177392	0.55026	-0.493323	-0.0799868	-0.154442	0.525803	0.228256	0.169845	0.730355	0.828217	0.00974955	0.0143599	0.308116	0.1691	0.0537949	0.119805	0.0230552	0.652097	0.503856	0.064205	0.86255	0.385517	0.0805784	0.441735
CWC22	blue	0.344774	0.525242	-0.429929	-0.437144	-0.264018	0.0160148	-0.111691	-0.187315	0.207342	0.119429	0.532857	0.0221619	0.0740927	0.327216	-0.201781	-0.339479	-0.107214	0.52573	0.0475261	0.0517461	0.132182	0.606111	0.147649	0.0143759	0.125874	0.0128792	0.629804	0.416184	0.380417	0.94507	0.643674	0.0144834	0.367145	0.924036	0.247492	0.749587
UBE2K	black	0.880051	0.289496	-0.291597	-0.472149	-0.565343	0.153803	0.217539	-0.330779	0.00207047	-0.160862	0.62659	-0.3619	-0.317915	0.207416	-0.229956	-0.197465	-0.414842	0.525525	0.0306872	0.199656	0.390901	0.486065	0.366969	0.014421	1.45e-07	0.00237093	0.343507	0.14303	0.315965	0.505646	0.0614955	0.203064	0.992893	0.106946	0.00756796	0.160197
ECI2	red	0.391031	0.531434	-0.520769	-0.506618	-0.395407	0.00641724	-0.316975	-0.22839	0.156601	0.0942163	0.305314	-0.0498477	-0.185857	0.565635	-0.42658	-0.333327	-0.26944	0.525032	0.0190947	0.0154987	0.139789	0.68458	0.00753003	0.0145298	0.079641	0.178351	0.161505	0.319363	0.0538006	0.977976	0.237553	0.0131674	0.497839	0.830098	0.0760387	0.419887
IST1	blue	0.0039905	0.594374	-0.634481	-0.403222	-0.312792	-0.170517	-0.5149	0.031132	0.216124	0.374885	0.102212	0.220783	0.00920907	0.423608	-0.128254	-0.200193	-0.0681145	0.524256	0.06991	0.00200598	0.384257	0.0940412	0.0556748	0.0147024	0.986303	0.659305	0.0169171	0.893434	0.579552	0.45991	0.769242	0.0044907	0.346732	0.33618	0.167416	0.968398
F5	yellow	0.346489	-0.0599297	-0.0543674	0.0589213	-0.304964	-0.18191	-0.14178	-0.444323	-0.373736	-0.213755	0.185344	-0.453429	-0.284331	0.301862	-0.600028	0.226425	-0.381764	0.52333	0.799729	0.814939	0.323656	0.352173	0.18356	0.0149105	0.123876	0.421194	0.539847	0.0435955	0.00403373	0.43	0.0876897	0.79637	0.0951352	0.038978	0.178874	0.211606
CHFR	black	0.644242	0.479777	-0.522047	-0.651731	-0.479523	0.272483	-0.0768349	-0.0976516	0.250162	0.0534025	0.389439	-0.150108	-0.336026	0.48107	-0.20053	-0.405092	-0.278281	0.523049	0.00136974	0.0152029	0.0685005	0.81817	0.0272601	0.0149741	0.00162103	0.080983	0.740621	0.67368	0.383439	0.232091	0.221911	0.0277371	0.274088	0.516043	0.0278315	0.136415
ASCL3	yellow	0.377705	0.181502	-0.219884	-0.123887	-0.30414	-0.0461631	0.0792694	-0.090518	0.0568599	-0.0815082	0.319593	-0.118589	-0.165207	0.0371742	-0.0942324	-0.0390319	-0.272082	0.522167	0.59263	0.338201	0.866601	0.725415	0.872899	0.0151753	0.0913982	0.15788	0.732688	0.696382	0.684529	0.842499	0.232805	0.431055	0.806606	0.608665	0.180111	0.474204
PLEKHM2	blue	-0.0765507	0.460648	-0.473208	-0.536584	-0.402549	-0.135157	-0.566539	0.250149	-0.039582	0.674652	-0.193041	0.326792	-0.207922	0.457013	-0.101424	-0.207261	-0.0220012	0.521387	0.0121483	0.0302633	0.367335	0.000794694	0.0372691	0.015355	0.741549	0.401815	0.00741371	0.274115	0.661782	0.559132	0.924585	0.0355963	0.864737	0.148205	0.0704231	0.365775
LOC102073351	yellow	0.319442	0.210799	-0.462433	-0.352076	-0.0715304	0.344604	-0.0498646	0.219434	0.131171	0.122974	0.254263	-0.0839231	-0.0676801	0.0872371	0.0955556	-0.489149	0.0383224	0.521208	0.117531	0.0347963	0.024425	0.595382	0.70691	0.0153965	0.158087	0.266037	0.830041	0.339215	0.680323	0.126072	0.869006	0.35903	0.570884	0.717596	0.757994	0.770675
DHODH	yellow	0.205093	0.282625	-0.380172	-0.416553	-0.404524	0.0322994	-0.285782	0.234467	0.0170764	0.385845	-0.00447039	0.0456226	-0.320262	0.228557	0.0291796	-0.159769	-0.0646459	0.521092	0.0603248	0.08913	0.489072	0.0840742	0.318999	0.0154234	0.372479	0.984656	0.209182	0.306298	0.900083	0.889461	0.780709	0.21448	0.941434	0.844322	0.0689261	0.156963
TUT4	black	0.447179	0.161875	-0.231766	-0.376789	-0.471137	0.326419	-0.0813546	-0.197781	-0.134165	0.0268791	0.279351	-0.5222	-0.365539	0.495716	-0.284277	-0.102707	0.113811	0.520511	0.0922504	0.312063	0.657754	0.907927	0.0222976	0.0155588	0.0421039	0.220064	0.725913	0.390129	0.211696	0.148696	0.623277	0.483288	0.562045	0.0151677	0.0310965	0.103206
LOC102063628	yellow	-0.125169	-0.0134109	0.0282238	-0.142494	-0.259887	0.0923778	-0.405231	0.0245948	-0.269167	0.15372	-0.132197	-0.28097	-0.407778	0.182748	-0.13523	-0.0118326	0.0864058	0.519968	0.537788	0.903341	0.959401	0.505878	0.427843	0.0156864	0.588778	0.567849	0.0683969	0.915724	0.558918	0.690439	0.709585	0.953991	0.238048	0.21729	0.255241	0.0665133
TRMT11	yellow	0.128937	0.412009	-0.441417	-0.295543	-0.379458	-0.253053	-0.370914	-0.131782	-0.024438	0.246064	0.140465	0.0278879	-0.0794025	0.456529	-0.405652	-0.00277401	-0.305967	0.519275	0.19336	0.045155	0.990479	0.282284	0.0374964	0.0158502	0.577515	0.543651	0.0978593	0.569073	0.0680829	0.268396	0.177376	0.0634725	0.916259	0.904487	0.0897821	0.732254
LOC102074465	yellow	0.139984	0.106316	-0.153954	-0.218248	-0.557057	-0.403409	-0.415296	-0.132913	-0.359457	0.295476	-0.137028	-0.173476	-0.346629	0.42089	-0.526452	0.283633	-0.461825	0.518878	0.341899	0.505221	0.212778	0.193466	0.0574329	0.0159447	0.545048	0.553652	0.0611833	0.565733	0.0142182	0.0697684	0.0350671	0.646469	0.10951	0.452041	0.00871028	0.123715
RNF19B	blue	0.101822	0.422743	-0.531202	-0.484682	-0.249272	0.104607	-0.282704	0.271803	0.114636	0.362857	-0.0784154	0.245975	-0.146094	0.222506	0.129222	-0.294719	0.0390954	0.518664	0.0259622	0.0132149	0.194664	0.105953	0.332326	0.0159959	0.660532	0.735468	0.214345	0.233305	0.576668	0.651804	0.866386	0.0562295	0.620744	0.282465	0.275856	0.527453
TIMM9	blue	0.00155362	0.563481	-0.25827	-0.208945	-0.315679	-0.225932	-0.480408	-0.439272	0.222462	-0.0687279	0.328016	0.0339602	-0.0135049	0.209761	-0.4447	-0.00951964	-0.35242	0.518478	0.363368	0.258316	0.967333	0.767218	0.361456	0.0160403	0.994667	0.146603	0.0275035	0.0463337	0.0433967	0.324741	0.117148	0.00781322	0.332424	0.883813	0.163321	0.953669
POLR3E	yellow	-0.201722	0.0432339	0.13429	-0.0395545	-0.495883	-0.448614	-0.541831	-0.144641	-0.436541	0.250927	-0.289732	-0.111655	-0.505745	0.274671	-0.404871	0.371731	-0.19729	0.51744	0.864831	0.561679	0.0970647	0.272574	0.228214	0.0162908	0.38056	0.202678	0.0111769	0.531613	0.0686659	0.0413696	0.391331	0.852384	0.0478684	0.629914	0.0222456	0.0193367
E2F3	black	0.646892	-0.0340369	-0.264395	-0.19341	-0.486662	0.0727274	-0.0139109	-0.353068	-0.297893	-0.167724	0.337783	-0.61691	-0.465346	0.350208	-0.410963	0.0574982	-0.426871	0.516721	0.400897	0.246792	0.804475	0.4674	0.119626	0.0164662	0.00152803	0.13425	0.952278	0.116429	0.0642137	0.754063	0.0536194	0.883552	0.189675	0.00289312	0.0252718	0.0335216
PCGF6	red	0.237728	0.404361	-0.292886	-0.579217	-0.546232	-0.0104091	-0.407716	-0.13674	-0.155654	0.406721	0.172836	-0.126255	-0.345152	0.739456	-0.461801	-0.155527	-0.104235	0.515556	0.00593216	0.197585	0.500829	0.0672903	0.000127911	0.0167534	0.299424	0.453737	0.0665585	0.554493	0.0350778	0.964282	0.652968	0.069049	0.500475	0.585523	0.0104117	0.125431
FBXW8	red	0.276032	0.348836	-0.272305	-0.52693	-0.768412	-0.232048	-0.436361	-0.152186	-0.292336	0.409984	-0.031028	-0.104592	-0.506895	0.585895	-0.435552	0.0490848	-0.319606	0.515445	0.0141144	0.232408	0.832663	0.064914	0.00525601	0.0167811	0.225823	0.893788	0.0479707	0.510184	0.0484338	0.311459	0.157862	0.121182	0.198466	0.651852	4.73e-05	0.0190184
HRAS	red	0.0937503	0.432329	-0.366092	-0.458501	-0.509369	-0.253783	-0.645982	-0.235921	-0.102494	0.411834	0.00515858	-0.0650556	-0.317835	0.899579	-0.630436	0.0218766	-0.183366	0.515298	0.0365773	0.102646	0.925011	0.0635959	2.9e-08	0.0168178	0.686063	0.982295	0.00155944	0.30322	0.00218664	0.266972	0.426255	0.050312	0.658422	0.779352	0.0183476	0.160307
NSMCE2	black	0.620959	0.559446	-0.462471	-0.515761	-0.425962	0.177688	0.0485807	-0.240815	0.20548	-0.0567913	0.616168	-0.0451062	-0.113997	0.290054	-0.174597	-0.348643	-0.223635	0.515292	0.0167026	0.0347796	0.121402	0.806835	0.202155	0.0168191	0.0026641	0.00293687	0.834358	0.293005	0.449077	0.440962	0.329815	0.00836726	0.371558	0.846063	0.0541859	0.622705
ACSL6	red	0.335893	-0.201653	-0.174337	-0.188042	-0.382165	0.0344014	-0.207828	-0.0475587	-0.531264	0.200471	-0.118456	-0.517685	-0.568046	0.591722	-0.397584	0.163604	0.015672	0.514838	0.414346	0.449762	0.478564	0.383582	0.00471946	0.0169326	0.13658	0.609071	0.365998	0.837798	0.0742928	0.882314	0.946244	0.380724	0.0132021	0.0162315	0.0873292	0.00722306
FLOT2	red	-0.209076	0.209402	-0.153235	-0.177215	-0.322423	-0.144355	-0.559896	-0.109575	-0.22894	0.305508	-0.223622	-0.106926	-0.300626	0.669004	-0.383512	0.150424	0.140089	0.514526	0.442198	0.507238	0.51515	0.178061	0.000912645	0.017011	0.363062	0.329844	0.00830397	0.636343	0.0861267	0.532435	0.544743	0.362297	0.318167	0.64457	0.154026	0.185449
AP4S1	yellow	0.387072	0.111321	-0.0698022	-0.0519467	-0.296473	-0.109914	0.0395303	-0.378297	-0.126252	-0.289343	0.34214	-0.336286	-0.192166	0.0733251	-0.331597	0.00256853	-0.333613	0.514256	0.82305	0.763679	0.991184	0.203314	0.752103	0.0170788	0.0830093	0.128984	0.864912	0.0908495	0.141985	0.635295	0.139429	0.630945	0.585533	0.136092	0.191896	0.403993
GFM2	yellow	0.283368	0.152082	0.0519032	-0.0216925	-0.337306	-0.330255	-0.0910046	-0.52083	-0.149095	-0.238063	0.259949	-0.250111	-0.125883	0.0902771	-0.53046	0.194545	-0.385526	0.513744	0.925641	0.823196	0.398087	0.298722	0.697154	0.0172083	0.213224	0.255124	0.694826	0.0154844	0.0133678	0.143703	0.0843523	0.510474	0.518912	0.274189	0.134835	0.586637
TYW1	yellow	-0.16803	0.212275	0.220156	-0.0779737	-0.577689	-0.252898	-0.534159	-0.358499	-0.299011	0.104356	-0.00893	-0.223669	-0.394851	0.34576	-0.554845	0.220099	-0.218957	0.513443	0.736907	0.337589	0.337716	0.652589	0.124722	0.017285	0.466575	0.969355	0.0126199	0.110528	0.00903804	0.268699	0.340293	0.355596	0.187939	0.329739	0.00609657	0.0764898
PMS1	yellow	0.0882692	-0.248766	0.279242	0.0354162	-0.386021	-0.131534	-0.255155	-0.234095	-0.484454	0.00164575	-0.138874	-0.536618	-0.616846	0.409495	-0.48677	0.314235	-0.0919463	0.512983	0.878866	0.220251	0.165359	0.994351	0.0652664	0.0174024	0.703593	0.548271	0.264305	0.307088	0.0252343	0.569809	0.691816	0.276864	0.0260427	0.0121418	0.0839206	0.0028969
FGFR1OP	black	0.669917	0.404537	-0.357028	-0.199174	-0.36069	-0.170678	0.13028	-0.532983	0.159359	-0.342241	0.702566	-0.158595	0.0070162	0.0246998	-0.341853	-0.122801	-0.545181	0.512154	0.386732	0.112105	0.595904	0.128864	0.915365	0.0176156	0.000892627	0.000383359	0.573523	0.0128539	0.129326	0.459478	0.0105905	0.0689168	0.490201	0.492312	0.10821	0.975921
BAZ1A	yellow	0.382628	0.401925	-0.526798	-0.652901	-0.445824	0.34758	-0.312612	0.0430222	0.170031	0.266252	0.137229	-0.169967	-0.447332	0.707492	-0.1916	-0.362755	-0.0746237	0.511577	0.00133364	0.014143	0.106058	0.243364	0.000334244	0.0177655	0.0869147	0.553064	0.167674	0.853099	0.405406	0.122619	0.747849	0.0709003	0.461207	0.46138	0.042807	0.0420252
TNRC6A	grey60	-0.274668	0.0621951	-0.0975095	-0.155058	-0.469322	-0.386043	-0.652865	0.157465	-0.519162	0.644276	-0.511084	0.0542257	-0.434374	0.550228	-0.34045	0.33288	0.00920429	0.510984	0.502135	0.674129	0.140354	0.00161982	0.00975469	0.0179203	0.22822	0.0178942	0.00133474	0.49544	0.131008	0.0839016	0.968414	0.788837	0.015877	0.815413	0.0318413	0.0491136
TAF1A	yellow	-0.176025	0.201512	0.063511	0.0148634	-0.623698	-0.536947	-0.726237	-0.407298	-0.359995	0.205787	-0.0794521	-0.245474	-0.428967	0.525435	-0.689636	0.493591	-0.349493	0.510398	0.949014	0.78447	0.0229693	0.37083	0.0144409	0.0180744	0.445318	0.732093	0.000193321	0.066865	0.000542598	0.012079	0.120435	0.381065	0.108942	0.283477	0.00251789	0.0523301
TMEM19	turquoise	0.256398	-0.135636	0.198157	0.0495405	-0.496647	-0.0883957	-0.209685	-0.449149	-0.472047	-0.241752	0.0876186	-0.600768	-0.571821	0.17074	-0.443943	0.270166	-0.333632	0.510257	0.83113	0.389211	0.236243	0.291072	0.459313	0.0181116	0.261904	0.705683	0.361634	0.0410988	0.0437974	0.703186	0.139406	0.557727	0.0307282	0.00397694	0.0220085	0.00676322
CIAO2A	yellow	0.0774817	0.490611	-0.372113	-0.10253	-0.156732	-0.0909001	-0.270444	-0.364146	0.251934	-0.126351	0.414219	-0.0185705	0.079664	0.392336	-0.410063	-0.178734	-0.0996937	0.510238	0.658307	0.0966944	0.438233	0.585235	0.0785536	0.0181166	0.738511	0.0619263	0.235742	0.104626	0.0648573	0.69516	0.66723	0.023938	0.270591	0.93632	0.497475	0.731404
IPO7	yellow	0.297176	0.103306	-0.202399	-0.199145	-0.137986	0.0613852	-0.141935	-0.135149	0.00893087	-0.00233577	0.167759	-0.232222	-0.219025	0.439325	-0.410223	-0.183329	-0.129294	0.510043	0.386803	0.378928	0.426349	0.991983	0.046304	0.0181682	0.190795	0.467305	0.5394	0.559154	0.0647432	0.791528	0.576455	0.655875	0.969352	0.311087	0.550858	0.340139
NFIC	yellow	0.328722	0.293853	-0.409241	-0.592215	-0.428045	-0.0276842	-0.241336	0.212841	-0.0962247	0.536711	0.0372481	0.0627344	-0.268187	0.365043	-0.100359	-0.16813	-0.195549	0.509942	0.00467621	0.0654495	0.466308	0.0121239	0.10371	0.0181952	0.145685	0.872649	0.291928	0.354284	0.665134	0.905181	0.395609	0.196039	0.6782	0.787047	0.0528939	0.239827
KIF11	yellow	0.371676	0.220719	-0.175856	-0.469099	-0.646588	0.0502536	-0.18448	-0.174978	-0.236473	0.179456	0.0781445	-0.301201	-0.561982	0.497253	-0.237278	0.108825	-0.0186661	0.509897	0.0319336	0.445762	0.638668	0.436353	0.0218218	0.018207	0.097118	0.73635	0.4234	0.448073	0.300367	0.828734	0.935993	0.336323	0.302059	0.184568	0.00153844	0.00801548
BLVRA	red	0.26763	0.323527	-0.218038	-0.428003	-0.408367	-0.0380729	-0.35707	-0.22989	0.0620957	0.0901448	0.208266	-0.157198	-0.381573	0.520749	-0.391912	-0.200054	-0.392592	0.509759	0.0529198	0.342375	0.384593	0.697577	0.0155033	0.0182437	0.240843	0.364966	0.112059	0.316107	0.0789063	0.869851	0.0783421	0.152541	0.789168	0.496182	0.0660838	0.0878613
ICE1	black	0.528487	0.502706	-0.293709	-0.608203	-0.52728	0.0867721	-0.210614	-0.295685	0.125145	0.0624733	0.426245	-0.155412	-0.303885	0.539553	-0.42342	-0.301783	-0.304164	0.509132	0.00344198	0.19627	0.18368	0.787914	0.0115905	0.018411	0.013781	0.0540093	0.359462	0.193136	0.0557949	0.708406	0.180074	0.0201985	0.588851	0.501148	0.0140389	0.180495
PSME3	red	-0.119321	0.471428	-0.164688	-0.125621	-0.515272	-0.33355	-0.593499	-0.424313	-0.0083739	0.0987389	0.112038	-0.101115	-0.197535	0.666904	-0.599659	0.160039	-0.166398	0.509075	0.587421	0.475614	0.488328	0.670243	0.000960143	0.0184264	0.606441	0.628732	0.00456515	0.055226	0.00406231	0.139509	0.470977	0.0309784	0.971263	0.662754	0.0168241	0.39073
FDFT1	red	-0.0966991	0.218726	-0.0294371	-0.357181	-0.620064	-0.140317	-0.624695	-0.00273487	-0.323501	0.489987	-0.18738	-0.134948	-0.568346	0.698702	-0.403889	0.0699841	-0.0891378	0.508949	0.11194	0.899206	0.76308	0.0241449	0.000426083	0.0184602	0.676696	0.41602	0.0024664	0.990613	0.0694051	0.54408	0.700805	0.340815	0.152575	0.559743	0.00271336	0.00718562
PPP2R3C	blue	0.354576	0.4753	-0.197669	-0.281232	-0.520695	-0.154697	-0.14393	-0.53572	0.0412411	-0.198976	0.432367	-0.159532	-0.147361	0.259144	-0.372976	-0.0185672	-0.318532	0.50829	0.216844	0.390402	0.936331	0.387213	0.25665	0.0186379	0.114768	0.0502893	0.533654	0.0123146	0.0958631	0.503143	0.159343	0.0294399	0.859121	0.489724	0.0155159	0.523839
CCDC167	red	-0.0733214	0.343652	-0.243614	-0.479974	-0.489494	-0.0687875	-0.710275	-0.0336778	-0.0528177	0.43815	-0.0734483	-0.126166	-0.440392	0.682732	-0.450879	-0.0930992	-0.191696	0.507945	0.027664	0.287258	0.688138	0.0469593	0.000648641	0.0187313	0.752115	0.751699	0.000308966	0.884773	0.0402311	0.767022	0.405165	0.127191	0.82013	0.585788	0.0243095	0.0457154
MRTO4	red	-0.135794	0.458561	-0.246569	-0.135702	-0.436582	-0.509247	-0.645109	-0.404766	-0.0978791	0.152882	0.0125067	0.0432783	-0.161855	0.568685	-0.571298	0.196556	-0.302199	0.507919	0.557532	0.281266	0.393131	0.508227	0.00714352	0.0187384	0.557263	0.95709	0.0015901	0.0687448	0.00682549	0.0183802	0.183046	0.0365495	0.67296	0.852234	0.0478451	0.483342
HINT3	yellow	0.288352	0.339159	-0.36813	-0.322184	-0.504881	-0.170986	-0.323948	-0.191472	-0.129849	0.222574	0.269746	-0.12572	-0.234504	0.422756	-0.372505	-0.0109557	-0.356285	0.506545	0.154349	0.100603	0.962408	0.332173	0.0562213	0.0191148	0.204935	0.237	0.151977	0.405724	0.0963166	0.458657	0.112907	0.13257	0.574804	0.587125	0.0195787	0.306219
CUL1	black	0.564964	0.555998	-0.498758	-0.671112	-0.325082	0.423968	-0.0857984	-0.133234	0.339757	-0.00285126	0.490133	-0.0673088	-0.243996	0.442524	-0.142593	-0.618153	-0.126794	0.506326	0.000866994	0.0213637	0.00282112	0.990213	0.0445559	0.0191753	0.00761727	0.0240963	0.711543	0.564788	0.537502	0.0554451	0.58391	0.00886592	0.131845	0.771901	0.150464	0.286478
USE1	turquoise	0.0404556	0.0975265	-0.0508091	0.0158054	-0.495834	-0.455321	-0.296065	-0.306871	-0.361484	0.0714065	-0.0275926	-0.175804	-0.337318	0.385696	-0.483656	0.366059	-0.385061	0.506313	0.945787	0.826868	0.10268	0.758401	0.0842044	0.0191789	0.861779	0.905494	0.192537	0.176034	0.0263257	0.0380688	0.0847598	0.674076	0.107379	0.445898	0.0222608	0.134819
EMC3	lightyellow	0.514249	0.679531	-0.327318	-0.38534	-0.392414	-0.0683307	-0.0639998	-0.622041	0.367771	-0.308909	0.832675	-0.043188	0.0631478	0.137898	-0.395244	-0.285633	-0.537505	0.506243	0.084515	0.147515	0.209431	0.173034	0.551114	0.0191981	0.0170806	2.82e-06	0.78285	0.00260552	0.0761703	0.768528	0.0119731	0.000703498	0.100961	0.852539	0.078489	0.785675
CMPK2	yellow	-0.0125317	0.00808538	0.0915909	0.159482	-0.3875	-0.243211	-0.223472	-0.319979	-0.364233	-0.124045	0.0846713	-0.334502	-0.205126	-0.0216998	-0.321591	0.240598	-0.174065	0.50607	0.489862	0.692951	0.293453	0.592155	0.925616	0.0192463	0.957005	0.715179	0.330176	0.157351	0.155153	0.28808	0.450483	0.972252	0.104537	0.138313	0.08264	0.372402
OPTN	red	0.0748405	0.103264	0.0672815	-0.22001	-0.560402	-0.132441	-0.495278	-0.265401	-0.256178	0.171408	-0.00695115	-0.396669	-0.603591	0.66138	-0.528251	0.151322	-0.227238	0.505563	0.337918	0.771991	0.512616	0.457532	0.00109519	0.0193874	0.747139	0.976144	0.0224348	0.244931	0.0138311	0.567126	0.321876	0.656008	0.262329	0.0750225	0.00823311	0.00376618
SPPL2B	blue	0.389398	0.495921	-0.348354	-0.642544	-0.646973	0.0487358	-0.265169	-0.0528329	0.0777004	0.300923	0.155551	-0.000486704	-0.420742	0.53075	-0.254499	-0.134274	-0.280174	0.505526	0.00168313	0.121731	0.561725	0.184993	0.0133078	0.0193977	0.0810176	0.500762	0.24536	0.820079	0.265579	0.833836	0.218651	0.0222339	0.737797	0.998329	0.00152524	0.0575293
ORC3	yellow	0.0491888	0.14058	-0.169407	-0.422677	-0.406261	-0.049098	-0.449617	0.0533236	-0.367945	0.394522	-0.242587	-0.0670043	-0.433727	0.479145	-0.290957	-0.0602268	-0.118865	0.505205	0.0562725	0.46288	0.795381	0.0767573	0.0279727	0.0194877	0.832313	0.289357	0.0408622	0.818434	0.20069	0.832618	0.607825	0.543319	0.100787	0.772907	0.0676305	0.0494903
TBC1D13	yellow	0.301131	-0.0310724	-0.0989982	-0.271644	-0.420891	0.0921271	-0.110002	0.031228	-0.360499	0.211327	0.0222169	-0.273275	-0.437241	0.288938	-0.239524	-0.036926	-0.232396	0.505048	0.233588	0.669424	0.873741	0.357798	0.203975	0.0195317	0.184675	0.923848	0.635023	0.893107	0.295678	0.691239	0.310713	0.893637	0.108411	0.230682	0.0574322	0.0474715
LOC102067322	grey60	0.109924	0.234824	-0.446592	-0.483468	-0.295256	0.224094	-0.449032	0.140871	-0.049651	0.386744	-0.0716701	-0.112261	-0.396216	0.608545	-0.140648	-0.182152	0.0842301	0.504421	0.0263927	0.0424076	0.429378	0.0832931	0.00341884	0.0197083	0.635262	0.757535	0.0411576	0.542476	0.543122	0.328797	0.716604	0.305541	0.830759	0.628046	0.193813	0.075386
BORA	black	0.600612	-0.0440545	-0.0919242	-0.232241	-0.457672	0.107203	0.0563052	-0.310741	-0.287544	-0.163589	0.336625	-0.539196	-0.44409	0.252573	-0.382519	0.0310844	-0.499509	0.503916	0.311046	0.691887	0.893596	0.478602	0.269336	0.0198517	0.00398888	0.135674	0.808458	0.170367	0.0870115	0.643707	0.0211381	0.849613	0.206265	0.0116564	0.0369615	0.0437194
POLDIP3	yellow	0.126258	0.375542	-0.182105	-0.225203	-0.147156	0.397185	-0.0998043	-0.240556	0.352872	-0.289005	0.394996	-0.219442	-0.169955	0.139349	-0.0160295	-0.377878	0.204376	0.503752	0.326346	0.429497	0.0912372	0.203865	0.546891	0.0198984	0.585515	0.0763719	0.666881	0.29354	0.945019	0.0746103	0.37419	0.0934209	0.116645	0.339198	0.524423	0.46141
NIPA2	black	0.69951	0.430762	-0.370109	-0.347184	-0.390743	0.216714	0.129888	-0.38865	0.25338	-0.338451	0.672704	-0.255067	-0.109139	0.0880357	-0.21442	-0.33784	-0.382105	0.5037	0.123075	0.0986467	0.13418	0.133432	0.704343	0.0199134	0.000416823	0.000833819	0.574689	0.0816541	0.35064	0.345387	0.0873829	0.0512449	0.267758	0.264475	0.0798828	0.637694
COPS7B	yellow	-0.313841	0.205887	-0.0770093	0.227896	-0.288544	-0.629352	-0.61016	-0.406046	-0.212626	0.050381	-0.0664017	-0.0726185	-0.0485965	0.353612	-0.605115	0.376014	-0.257198	0.503025	0.320439	0.740052	0.0929763	0.828306	0.115828	0.0201065	0.165919	0.774898	0.00331162	0.0677898	0.00365632	0.00223732	0.260367	0.370592	0.354781	0.754421	0.204621	0.834305
NPLOC4	yellow	0.440725	0.566158	-0.656557	-0.6037	-0.285415	-0.0294449	-0.103818	0.0126755	0.263343	0.241002	0.309767	0.212195	0.0375981	0.308845	-0.0547566	-0.389192	-0.196679	0.502899	0.00375823	0.00122594	0.0811927	0.292619	0.173128	0.0201428	0.045533	0.171781	0.654272	0.956512	0.813636	0.899179	0.392828	0.00746256	0.248748	0.355781	0.209794	0.871461
WDR26	black	0.61335	0.136223	-0.542632	-0.619432	-0.450958	0.272929	-0.0325264	0.303764	-0.155386	0.428399	0.068674	-0.182686	-0.413573	0.446878	0.00358349	-0.273393	-0.0870929	0.502606	0.00274864	0.0110344	0.230473	0.0526768	0.0422593	0.0202275	0.00310796	0.767396	0.888689	0.180677	0.9877	0.231297	0.707374	0.556008	0.501221	0.428003	0.0401915	0.062375
PACSIN3	red	0.0669201	0.356985	-0.321271	-0.528978	-0.630812	-0.184502	-0.660655	-0.0922515	-0.164328	0.513054	-0.0868309	-0.141894	-0.494578	0.897506	-0.494497	0.0294535	-0.21108	0.502128	0.0136772	0.155586	0.89915	0.0173843	3.49e-08	0.0203657	0.773185	0.708217	0.00111404	0.690842	0.022681	0.423346	0.358374	0.112151	0.47659	0.539519	0.00216931	0.0226553
KCTD5	black	0.79184	-0.141377	-0.159644	-0.276462	-0.516682	0.237957	0.2229	-0.142804	-0.355631	-0.0807401	0.271715	-0.640423	-0.518768	0.291809	-0.228435	-0.00942173	-0.221834	0.501998	0.225072	0.489415	0.967668	0.727907	0.199315	0.0204035	1.9e-05	0.233462	0.331449	0.536894	0.319265	0.298945	0.333826	0.541013	0.113617	0.00176349	0.0164757	0.015971
DCUN1D1	black	0.611823	0.488573	-0.569351	-0.684394	-0.519526	0.0986733	-0.123166	-0.085217	0.162139	0.193128	0.402462	-0.0795381	-0.248915	0.386535	-0.125603	-0.273528	-0.387102	0.501003	0.000621609	0.00706136	0.230234	0.401598	0.0834744	0.0206947	0.00320406	0.0704893	0.594802	0.713417	0.587477	0.67045	0.0829829	0.0246189	0.482565	0.731814	0.0157907	0.276567
ELMO2	blue	-0.0531084	0.632036	-0.495037	-0.489065	-0.383245	-0.215493	-0.619304	-0.0117373	0.176622	0.440061	0.0737027	0.309904	-0.0883835	0.550378	-0.392814	-0.19827	-0.342519	0.500835	0.0244533	0.0225107	0.388935	0.0458973	0.00973073	0.0207443	0.819155	0.750865	0.00275579	0.959728	0.0781584	0.348177	0.128532	0.00211362	0.443751	0.171582	0.0863646	0.703226
DNAAF5	yellow	0.352124	0.483766	-0.318151	-0.318122	-0.41418	-0.0643826	-0.148395	-0.322632	0.139235	-0.0524088	0.37062	-0.0684932	-0.0593211	0.198798	-0.316654	-0.136943	-0.180072	0.500548	0.159909	0.159869	0.553902	0.8215	0.387646	0.020829	0.117477	0.0981465	0.5209	0.153744	0.161954	0.781581	0.434755	0.0262864	0.54722	0.767992	0.0619532	0.798397
FAM172A	black	0.564806	0.168568	-0.108624	-0.219073	-0.438492	0.159574	0.0725615	-0.456231	-0.0457773	-0.291621	0.5083	-0.510632	-0.324806	0.314122	-0.436553	-0.0413241	-0.243741	0.500148	0.340031	0.639294	0.858841	0.199617	0.16552	0.0209476	0.00763801	0.0186352	0.754608	0.037637	0.0478613	0.489608	0.286997	0.46513	0.8438	0.0180127	0.0467678	0.150832
ERBIN	black	0.810666	0.30087	-0.607136	-0.724254	-0.427233	0.43064	0.106893	0.108709	0.111091	0.143641	0.34507	-0.189664	-0.378618	0.344913	-0.0144313	-0.4724	-0.228206	0.499779	0.000205264	0.00351485	0.0305861	0.534485	0.12571	0.0210572	8.33e-06	0.125527	0.644673	0.63903	0.950494	0.051318	0.319763	0.185075	0.631654	0.410256	0.0533953	0.0905538
YAE1	red	0.226291	0.135311	-0.0246875	-0.283515	-0.786567	-0.257833	-0.428364	-0.37948	-0.401204	0.163168	0.025318	-0.432531	-0.647229	0.630708	-0.642212	0.326859	-0.433677	0.499568	0.212977	0.915407	0.148118	0.479751	0.00217411	0.0211203	0.323951	0.913255	0.0526982	0.0897624	0.00169548	0.259152	0.0495197	0.558681	0.0714558	0.0501923	2.35e-05	0.00151653
AKAP7	yellow	0.334293	0.373803	-0.397302	-0.10769	-0.341564	-0.345797	-0.235199	-0.421308	0.0153827	-0.130407	0.379349	-0.016391	-0.0191647	0.22339	-0.482472	0.0808136	-0.729307	0.499489	0.642194	0.0745166	0.727669	0.573148	0.330359	0.021144	0.138575	0.0898817	0.304746	0.0571593	0.0267504	0.12468	0.000176006	0.0950704	0.947235	0.943781	0.129671	0.934286
TIPRL	red	0.399788	0.452953	-0.179917	-0.347457	-0.623605	-0.344751	-0.294714	-0.627444	0.0447986	-0.121641	0.435262	-0.235529	-0.295396	0.455655	-0.673893	0.101427	-0.662566	0.499422	0.12276	0.435156	0.661773	0.599406	0.0379098	0.0211639	0.0725556	0.0486004	0.194672	0.00232892	0.000809746	0.1259	0.0010649	0.0392099	0.847101	0.304049	0.00252273	0.193592
MIIP	blue	0.306524	0.683468	-0.71648	-0.660458	-0.330816	-0.110744	-0.387718	0.00405845	0.265183	0.413286	0.329511	0.307999	0.0125241	0.414969	-0.185402	-0.375515	-0.333542	0.499169	0.00111923	0.000258429	0.0934461	0.0625754	0.0614079	0.0212399	0.176548	0.144662	0.0824523	0.98607	0.421047	0.632726	0.139518	0.000636542	0.245334	0.17437	0.142982	0.957031
LTN1	black	0.712104	-0.0211361	-0.282418	-0.416866	-0.308402	0.534153	0.254983	0.0353467	-0.186817	-0.0732717	0.229471	-0.454712	-0.444803	0.276392	-0.00904994	-0.324971	0.0829377	0.498199	0.0601121	0.21483	0.150613	0.752278	0.225194	0.021533	0.000293257	0.317014	0.264638	0.879102	0.968944	0.0126211	0.720783	0.927543	0.417448	0.0383593	0.173778	0.0433423
RXYLT1	yellow	0.211626	-0.0102193	-0.1056	-0.0401789	-0.428958	-0.380832	-0.229447	-0.318115	-0.409405	0.0723415	-0.0455905	-0.3177	-0.281515	0.431854	-0.579492	0.273363	-0.360695	0.498172	0.862716	0.648704	0.230527	0.75533	0.0505935	0.0215413	0.357102	0.84443	0.317067	0.159919	0.00590295	0.0885308	0.108205	0.964933	0.0653311	0.160496	0.0523354	0.216362
PPWD1	lightyellow	0.517616	0.29814	-0.201357	-0.209836	-0.177525	0.331866	0.137794	-0.336316	0.229441	-0.392573	0.641696	-0.270431	-0.149932	0.118091	-0.17199	-0.382864	-0.17896	0.497949	0.361278	0.381439	0.086704	0.0783574	0.610182	0.021609	0.0162482	0.00171487	0.551416	0.136056	0.455982	0.141641	0.437643	0.18929	0.317079	0.235765	0.441388	0.516542
LOC106630542	yellow	0.195092	0.318901	-0.387166	-0.413464	-0.240024	0.0107639	-0.327982	-0.0572783	0.0935787	0.141361	0.160187	-0.0309745	-0.146962	0.22755	-0.165535	-0.290619	-0.371268	0.49771	0.0624511	0.0829279	0.201237	0.54106	0.321193	0.0216819	0.396734	0.487922	0.146647	0.805209	0.473313	0.963065	0.0975143	0.158833	0.68661	0.89397	0.294641	0.524976
FAM222A	yellow	0.414353	0.604307	-0.525989	-0.486372	-0.365378	0.0776384	-0.149377	-0.227435	0.361875	0.0170953	0.480131	-0.0266418	0.034882	0.310992	-0.202636	-0.293933	-0.175738	0.497202	0.0253718	0.0143192	0.195912	0.94137	0.170004	0.0218376	0.0618333	0.027606	0.518114	0.321445	0.37836	0.738	0.446073	0.00371425	0.106972	0.908737	0.10337	0.880681
ACP2	yellow	0.257837	0.316441	-0.0649082	-0.0974516	-0.479493	-0.167363	-0.297259	-0.577371	-0.014346	-0.199262	0.369099	-0.360461	-0.23194	0.389701	-0.619448	0.0947154	-0.35597	0.49673	0.674312	0.77984	0.682993	0.386516	0.0807613	0.0219829	0.259143	0.0996421	0.190665	0.0061312	0.00274769	0.468372	0.113248	0.162251	0.950787	0.108452	0.027843	0.31169
ERN1	yellow	0.098303	-0.114586	-0.269698	-0.169871	-0.082717	0.32254	-0.0265458	0.369951	-0.218173	0.201467	-0.202135	-0.167191	-0.288915	0.0691828	0.218596	-0.207935	0.296857	0.496371	0.461637	0.237087	0.365744	0.381175	0.765719	0.022094	0.67162	0.379563	0.909064	0.0988016	0.34111	0.153868	0.191294	0.620896	0.342067	0.468836	0.721498	0.204013
MAN1A2	black	0.505475	0.360078	-0.377452	-0.583097	-0.401981	0.270235	-0.0899313	-0.0097023	0.153875	0.120881	0.307113	-0.0991694	-0.277483	0.192838	-0.0146065	-0.392119	-0.306214	0.496203	0.00553105	0.0916327	0.0787339	0.601707	0.402319	0.0221459	0.0194119	0.175676	0.698261	0.966706	0.949894	0.236118	0.177009	0.108854	0.505442	0.668884	0.0708574	0.223294
SPIN1	black	0.928122	0.199423	-0.485681	-0.507606	-0.410598	0.353739	0.261125	-0.149979	0.0157342	-0.143277	0.526239	-0.385401	-0.282079	0.158869	-0.0543689	-0.340481	-0.287481	0.495885	0.0188235	0.0256117	0.130971	0.535532	0.491555	0.022245	1.36e-09	0.0142645	0.252903	0.516409	0.814934	0.115688	0.206369	0.386125	0.946031	0.0844624	0.0644744	0.215404
MTRR	yellow	0.391236	0.16668	0.0671817	-0.30323	-0.678702	-0.0855194	-0.287428	-0.369422	-0.23139	0.0254906	0.17401	-0.383706	-0.638296	0.471255	-0.55826	0.0738137	-0.380699	0.495522	0.181483	0.772321	0.750501	0.912665	0.0310485	0.0223582	0.07947	0.450628	0.206456	0.0993232	0.00853613	0.712442	0.0886513	0.470216	0.312873	0.085955	0.000718331	0.00184728
TRIP4	blue	0.296623	0.634089	-0.76795	-0.705475	-0.365674	-0.0524208	-0.40239	0.169761	0.254864	0.495723	0.116685	0.366228	-0.098026	0.44952	-0.0922218	-0.413073	-0.401975	0.495495	0.000353663	4.81e-05	0.0627243	0.0222955	0.0409111	0.022367	0.191661	0.61447	0.0705444	0.46193	0.690937	0.82146	0.0708622	0.00202295	0.26487	0.10251	0.103069	0.672495
GLCCI1	turquoise	-0.0991017	-0.105032	0.057275	0.10258	-0.523521	-0.587308	-0.573989	-0.228853	-0.555387	0.248427	-0.343333	-0.302131	-0.493111	0.46948	-0.564284	0.562117	-0.359779	0.494935	0.658151	0.80522	0.00799709	0.277541	0.0317757	0.0225426	0.669097	0.127568	0.00651022	0.318355	0.00770658	0.00512142	0.109169	0.650474	0.0089567	0.18315	0.0148674	0.0231232
NAA16	black	0.452774	-0.0962781	-0.118041	0.0478585	-0.0900462	0.305883	0.261822	-0.155714	-0.100745	-0.40242	0.228878	-0.407364	-0.215779	-0.0779958	-0.00926662	-0.0842391	0.028227	0.494679	0.836788	0.610333	0.716575	0.0705216	0.736835	0.0226234	0.039297	0.3183	0.251592	0.500308	0.9682	0.177502	0.90333	0.67803	0.663919	0.0668171	0.697893	0.347522
DNAJA2	black	0.593747	0.378442	-0.731473	-0.610236	-0.25865	0.251748	-0.0160448	0.174361	0.141893	0.321496	0.319532	0.0136895	-0.0822673	0.459606	-0.0253074	-0.420738	-0.0598983	0.494653	0.00330664	0.00016461	0.057532	0.155282	0.0360698	0.0226316	0.0045439	0.157965	0.944967	0.449699	0.913291	0.270957	0.796475	0.0907158	0.539523	0.953036	0.257591	0.722954
LOC102074728	red	0.174072	0.354447	-0.243916	-0.460952	-0.559573	-0.259716	-0.558091	-0.201535	-0.255676	0.426429	0.0217895	-0.0879837	-0.367235	0.71384	-0.572902	-0.0152072	-0.173164	0.49413	0.035459	0.286641	0.947836	0.0538946	0.000278984	0.0227973	0.450464	0.925309	0.0085604	0.38101	0.00663613	0.255564	0.452865	0.114909	0.263298	0.704509	0.00834943	0.101497
EIF2S3	lightyellow	0.557271	0.530462	-0.376536	-0.205597	-0.337969	-0.0895705	-0.00346464	-0.589978	0.388549	-0.427674	0.725533	-0.140222	-0.0199005	0.170986	-0.397214	-0.169808	-0.61278	0.494016	0.371281	0.0924874	0.461805	0.0531226	0.458656	0.0228338	0.00867912	0.00019749	0.988108	0.00487499	0.0745874	0.699417	0.00314356	0.0133674	0.0817403	0.544358	0.134022	0.931769
SLC25A12	turquoise	-0.00642878	-0.0416515	0.228152	-0.0771988	-0.804788	-0.437485	-0.576453	-0.396916	-0.594752	0.194234	-0.24713	-0.535022	-0.745931	0.661227	-0.700326	0.638301	-0.310958	0.493566	0.739433	0.31988	0.00184709	0.398856	0.00109915	0.0229774	0.977936	0.280137	0.00623228	0.0748252	0.000407651	0.0473336	0.170053	0.857733	0.0044589	0.0124503	1.09e-05	0.00010356
SNX10	black	0.735483	0.46448	-0.684177	-0.445729	-0.332145	0.0972472	0.0979827	-0.217876	0.187838	-0.0707213	0.608011	-0.114471	0.0744675	0.199748	-0.12114	-0.334966	-0.3578	0.493038	0.0428566	0.000625084	0.137734	0.760654	0.385336	0.0231468	0.00014518	0.00345496	0.672633	0.342741	0.600924	0.67496	0.111275	0.0338967	0.414862	0.62125	0.141286	0.74836
TBL1XR1	red	0.470144	0.127466	-0.436698	-0.2581	-0.512348	-0.354834	-0.207584	-0.107265	-0.266446	0.280705	0.0425426	-0.145988	-0.318727	0.540515	-0.428418	0.192609	-0.512662	0.492863	0.258641	0.047779	0.40289	0.217743	0.0114143	0.0232031	0.0315021	0.85472	0.366573	0.643514	0.0526656	0.114486	0.0174846	0.581901	0.243008	0.527758	0.0175655	0.159073
WBP4	black	0.786179	0.105135	-0.401348	-0.502824	-0.365576	0.325612	0.180567	-0.0508637	-0.0406434	0.0390313	0.344604	-0.374585	-0.387585	0.451583	-0.14591	-0.266152	-0.107405	0.492652	0.0201644	0.0713448	0.243548	0.866603	0.0398819	0.0232712	2.39e-05	0.126072	0.433471	0.826685	0.527981	0.149762	0.643078	0.650153	0.861144	0.0943266	0.103169	0.0825666
FBXO8	black	0.696142	0.324634	-0.334859	-0.244834	-0.220233	0.111642	0.262328	-0.45629	0.183007	-0.453473	0.728295	-0.276017	0.0663633	-0.0690003	-0.198655	-0.269774	-0.413467	0.492292	0.284774	0.137867	0.236949	0.0389569	0.76632	0.0233876	0.000456576	0.000181558	0.250644	0.037609	0.387994	0.629954	0.0624492	0.151061	0.427177	0.22585	0.337415	0.775025
NVL	yellow	0.272932	0.386581	-0.356163	-0.567341	-0.315878	0.106903	-0.372185	-0.0358951	0.0398394	0.276687	0.157631	0.027023	-0.242685	0.45433	-0.327096	-0.317062	-0.338905	0.491186	0.00731179	0.11304	0.161384	0.22468	0.0385429	0.0237485	0.231292	0.494981	0.096625	0.87724	0.147807	0.644642	0.132878	0.0834342	0.863866	0.907436	0.163041	0.289158
PPIE	red	-0.0756799	0.248186	-0.211348	-0.333465	-0.408376	-0.134917	-0.62586	0.0533319	-0.133359	0.455651	-0.217266	-0.029106	-0.446882	0.68662	-0.449345	0.0352858	-0.109087	0.490817	0.139616	0.35775	0.879309	0.0379114	0.000586941	0.0238701	0.744394	0.344129	0.00240733	0.818406	0.0409997	0.559835	0.637856	0.278022	0.564418	0.900334	0.0660767	0.0422573
RNASEH1	blue	0.395185	0.508274	-0.616895	-0.325683	-0.157245	-0.11092	-0.129287	-0.178038	0.322469	-0.0267025	0.373388	0.141639	0.145558	0.303735	-0.267855	-0.322683	-0.478502	0.490741	0.149667	0.00289403	0.153676	0.90853	0.18072	0.023895	0.0762184	0.0954676	0.576475	0.440047	0.240431	0.632183	0.0282141	0.0186421	0.153964	0.540255	0.49605	0.528987
SF3A3	blue	0.0414458	0.860977	-0.518706	-0.568735	-0.356398	-0.19287	-0.529559	-0.135234	0.472614	0.299921	0.252394	0.457561	0.0426759	0.438792	-0.27735	-0.364219	-0.321755	0.49006	0.00713726	0.0159859	0.104551	0.186532	0.0466004	0.0241206	0.858429	0.269688	0.0135553	0.558905	0.223525	0.40224	0.15493	5.45e-07	0.0305006	0.0370133	0.112784	0.854269
MFN1	black	0.524688	0.497301	-0.482151	-0.610463	-0.629434	0.0609788	-0.220835	-0.12712	0.170217	0.187617	0.312617	-0.131476	-0.366827	0.485098	-0.231948	-0.215592	-0.301789	0.48985	0.00329181	0.0268664	0.34795	0.415421	0.0258159	0.0241905	0.0146061	0.167666	0.336064	0.582934	0.311674	0.79288	0.18367	0.021807	0.46071	0.56998	0.00223347	0.101906
MED8	yellow	-0.13895	0.136064	-0.32391	0.0408632	-0.00622868	0.0985684	-0.325666	0.0989334	0.0738173	0.0763593	-0.0667638	-0.0420091	-0.0980634	0.28279	-0.0499593	-0.126986	0.179321	0.489632	0.8604	0.152028	0.583337	0.742174	0.2142	0.0242634	0.548051	0.773702	0.14969	0.669628	0.829723	0.670781	0.436705	0.556471	0.75049	0.856524	0.978623	0.672377
AQP3	blue	0.184349	0.737138	-0.706753	-0.571454	-0.47396	-0.235056	-0.568392	-0.110883	0.2245	0.411313	0.184502	0.285663	-0.0550007	0.662217	-0.389584	-0.23263	-0.429465	0.489118	0.00680685	0.000341249	0.310212	0.063965	0.00107374	0.0244356	0.423738	0.423345	0.00717992	0.632297	0.08086	0.305049	0.052027	0.000137756	0.327897	0.209381	0.0299655	0.81282
CWF19L2	yellow	0.45679	0.314433	-0.631395	-0.373343	-0.0892807	0.313175	0.043671	0.219453	0.236769	0.0868382	0.277244	0.075806	-0.0532434	0.0857472	0.195598	-0.477195	-0.0715358	0.488873	0.0955106	0.00214262	0.0287097	0.708193	0.711707	0.0245178	0.0373739	0.22371	0.850908	0.339172	0.395488	0.166869	0.757976	0.165079	0.301436	0.743982	0.700346	0.818703
CDKAL1	red	0.0638387	0.190973	-0.142873	-0.240397	-0.61219	-0.0909692	-0.503004	-0.278712	-0.278387	0.192877	-0.0774985	-0.384311	-0.533148	0.723038	-0.528335	0.258624	0.0135981	0.488346	0.293868	0.536694	0.257641	0.402223	0.000212899	0.024696	0.783384	0.738456	0.0201126	0.221165	0.0138134	0.694939	0.95335	0.406973	0.221727	0.08542	0.00318076	0.0128209
TPD52L2	blue	0.157946	0.48139	-0.16686	-0.351773	-0.445409	-0.199534	-0.406846	-0.297644	0.142223	0.135826	0.222675	0.0188083	-0.153074	0.462761	-0.49874	-0.0867652	-0.388904	0.487727	0.117869	0.46973	0.708428	0.55717	0.0346511	0.0249063	0.494107	0.331949	0.0671976	0.190063	0.0213693	0.385857	0.0814376	0.0271432	0.538569	0.935506	0.0430236	0.507688
USP8	yellow	0.420588	0.181457	-0.398239	-0.607219	-0.203816	0.580659	-0.0372206	0.150863	0.164103	0.113125	0.13092	-0.269279	-0.410756	0.456582	0.027391	-0.508641	0.160277	0.487573	0.00350913	0.0737728	0.0185429	0.625386	0.0374718	0.024959	0.0576303	0.571625	0.872742	0.51391	0.906181	0.00578038	0.487674	0.431169	0.477204	0.237845	0.375529	0.0643613
WAC	black	0.563521	0.461758	-0.69662	-0.752715	-0.263193	0.451948	-0.0572064	0.176117	0.234923	0.289811	0.362944	-0.00692764	-0.131678	0.42749	0.0692993	-0.603432	0.037217	0.487381	8.24e-05	0.000450747	0.00377781	0.20255	0.053236	0.0250245	0.00780785	0.105863	0.805449	0.445077	0.765335	0.0397023	0.872754	0.0350971	0.30533	0.976224	0.249027	0.569381
UBN2	yellow	0.514535	0.157852	-0.430269	-0.636793	-0.255543	0.364993	0.0171673	0.312983	-0.0201412	0.300636	0.0927137	-0.0829726	-0.380918	0.298744	0.100912	-0.442455	0.00440081	0.487017	0.00190848	0.0515415	0.0445931	0.185434	0.188352	0.0251495	0.0170086	0.689367	0.941123	0.167143	0.663393	0.103761	0.984895	0.494368	0.930946	0.72067	0.263556	0.0884528
SMC5	turquoise	-0.143067	0.0398215	0.164859	-0.0752695	-0.632284	-0.262741	-0.547553	-0.312014	-0.488771	0.195282	-0.19517	-0.445657	-0.555089	0.588103	-0.543132	0.435851	0.0638959	0.486936	0.745736	0.475148	0.048262	0.396266	0.00504705	0.0251772	0.536138	0.396542	0.0101906	0.168531	0.0109461	0.249872	0.783194	0.863926	0.0245523	0.0428939	0.00210249	0.00900129
FASTKD2	red	0.000100263	0.337462	-0.0189365	-0.231176	-0.689659	-0.463543	-0.630258	-0.362462	-0.323647	0.322464	0.0634903	-0.0851161	-0.349864	0.590335	-0.682444	0.209864	-0.545365	0.486685	0.313332	0.935067	0.361212	0.153971	0.00484278	0.0252637	0.999656	0.784539	0.00219489	0.106362	0.000653409	0.0343062	0.0105591	0.134643	0.15238	0.713743	0.00054227	0.120015
DR1	black	0.925557	0.291238	-0.578909	-0.537433	-0.354218	0.230426	0.27212	-0.0583053	0.123954	-0.0376016	0.566842	-0.168884	-0.14876	0.147042	-0.0509275	-0.38375	-0.436442	0.486503	0.0119866	0.00596499	0.0859159	0.871449	0.524748	0.0253265	1.87e-09	0.00737509	0.232738	0.801783	0.826471	0.314948	0.0479249	0.200236	0.592429	0.464282	0.11516	0.519862
TGDS	yellow	0.391728	0.0958497	-0.0356498	-0.235893	-0.431303	-0.0638269	-0.0755507	-0.147875	-0.233407	0.0743748	0.134357	-0.135464	-0.339374	0.173925	-0.298633	0.0177591	-0.405112	0.486379	0.303279	0.878073	0.939097	0.748664	0.450851	0.0253695	0.0790589	0.561482	0.744816	0.522378	0.188525	0.783423	0.0684856	0.67939	0.308553	0.55823	0.0509211	0.132309
BRD9	red	0.197789	-0.119986	0.0563486	-0.311013	-0.693689	-0.134842	-0.433893	-0.016362	-0.600707	0.457996	-0.276171	-0.436632	-0.754491	0.640515	-0.454327	0.255289	-0.12992	0.485809	0.169974	0.808313	0.264046	0.036811	0.00175992	0.0255673	0.390109	0.225581	0.0493938	0.943881	0.0385444	0.560056	0.574594	0.604422	0.00398159	0.0478169	0.000487527	7.76e-05
TOMM7	turquoise	-0.0372794	0.412066	0.0667399	0.123677	-0.57029	-0.556099	-0.518479	-0.770369	-0.119785	-0.226682	0.40439	-0.215632	-0.122219	0.245676	-0.741102	0.336996	-0.617889	0.485669	0.593263	0.773781	0.135217	0.323093	0.283068	0.025616	0.872542	0.0690275	0.0160403	4.4e-05	0.000121296	0.00885094	0.00283631	0.063432	0.605031	0.347857	0.00694669	0.597662
SWT1	red	-0.159902	0.352801	-0.388747	-0.386443	-0.322683	-0.205661	-0.679215	0.0476301	-0.0359467	0.536838	-0.157268	0.0647088	-0.236772	0.69409	-0.376292	-0.0705063	-0.0775007	0.485376	0.0835536	0.0815715	0.761361	0.0120997	0.00048235	0.0257186	0.488704	0.495986	0.000709113	0.837557	0.0927158	0.371129	0.738449	0.116724	0.877065	0.7805	0.153675	0.301428
GCC2	yellow	0.469021	0.22227	-0.183204	-0.209166	-0.56781	-0.0474886	-0.0495611	-0.405705	-0.250657	-0.0949563	0.305334	-0.342357	-0.288701	0.298054	-0.403586	0.150544	-0.204634	0.485122	0.362848	0.426671	0.51481	0.682227	0.189425	0.0258075	0.0319659	0.178321	0.831061	0.0680428	0.0696338	0.838034	0.373574	0.332852	0.273108	0.128726	0.00725271	0.204364
FYCO1	red	0.346613	-0.0622969	-0.0521902	-0.251191	-0.596773	0.0863281	-0.236979	-0.223629	-0.335362	0.0665467	-0.0667648	-0.608059	-0.730178	0.670969	-0.435197	0.184181	-0.0783804	0.485095	0.272053	0.822234	0.424167	0.774419	0.000870035	0.0258169	0.123734	0.773698	0.300995	0.329828	0.0486378	0.709836	0.735582	0.788499	0.137239	0.00345168	0.00429184	0.000171346
METAP1	red	0.010221	0.302957	0.0429175	-0.256656	-0.82892	-0.423118	-0.688798	-0.376761	-0.308517	0.269842	-0.0862706	-0.191767	-0.58685	0.54385	-0.612017	0.399208	-0.499078	0.484508	0.261408	0.853453	0.0730097	0.236827	0.0108204	0.0260234	0.964927	0.710021	0.00055461	0.0922763	0.00319171	0.055989	0.0212673	0.181896	0.173608	0.404987	3.43e-06	0.00516471
GUCD1	grey60	0.271531	0.42531	-0.342144	-0.632546	-0.714618	-0.231823	-0.424521	-0.00402761	-0.10185	0.528163	0.0301771	0.077243	-0.406657	0.462249	-0.289465	0.0166164	-0.483035	0.48431	0.00209077	0.128978	0.943009	0.0138499	0.034878	0.0260936	0.233792	0.896685	0.055094	0.986176	0.203114	0.31194	0.026548	0.0545953	0.660444	0.739289	0.000272789	0.0673374
SCFD2	yellow	0.165753	-0.105961	0.105973	-0.142778	-0.441338	0.164848	-0.250476	-0.21378	-0.287315	-0.0717005	-0.116952	-0.546708	-0.737371	0.416833	-0.321835	0.227383	0.00752026	0.483825	0.53697	0.647537	0.321558	0.757435	0.0601347	0.0262657	0.472722	0.613654	0.273467	0.352115	0.154821	0.475178	0.974191	0.647577	0.206642	0.0103317	0.0451982	0.000136739
LOC102062707	turquoise	-0.0548334	-0.1694	0.0555624	0.0499617	-0.519263	-0.35348	-0.556782	-0.227219	-0.610638	0.205131	-0.360267	-0.436748	-0.600197	0.54698	-0.614099	0.569191	-0.205169	0.483671	0.829715	0.810941	0.00708092	0.372389	0.0102861	0.0263204	0.813379	0.108656	0.00875041	0.321917	0.00306169	0.115973	0.372299	0.462896	0.00328041	0.0477509	0.015853	0.00402074
PGAP2	grey60	-0.308822	0.44423	-0.210108	-0.0284723	-0.169072	-0.335861	-0.614069	-0.292244	0.0913822	0.0556537	0.0326154	0.139339	0.0939335	0.259131	-0.378985	0.0293322	-0.189337	0.483274	0.902494	0.360643	0.899563	0.810636	0.256676	0.0264621	0.173162	0.888386	0.00306352	0.198615	0.0902159	0.136619	0.41108	0.0436451	0.693618	0.546919	0.463775	0.68548
KIAA0556	yellow	0.20947	0.617437	-0.630711	-0.627047	-0.156567	-0.0430377	-0.406885	0.044829	0.297074	0.350773	0.172216	0.390555	0.0102865	0.41016	-0.224237	-0.486546	-0.332737	0.483168	0.00234835	0.00217397	0.0253118	0.11899	0.0647878	0.0265001	0.362137	0.455382	0.0671693	0.846998	0.328479	0.853047	0.140535	0.00286244	0.190953	0.0800411	0.497933	0.964703
AVEN	yellow	0.262706	0.0350413	-0.199929	-0.290742	-0.562111	-0.223585	-0.228197	-0.117797	-0.477555	0.262366	-0.100283	-0.242845	-0.41763	0.328531	-0.297925	0.260887	-0.290005	0.482979	0.201038	0.384897	0.253351	0.250573	0.145932	0.0265681	0.249937	0.665372	0.319783	0.611076	0.189625	0.329925	0.202234	0.88014	0.0285725	0.28883	0.00799791	0.0595961
CCZ1	yellow	0.271066	0.557616	-0.257395	-0.64387	-0.599569	-0.130894	-0.386287	-0.0415746	0.139594	0.405618	0.196409	0.133543	-0.340602	0.46373	-0.276442	-0.23259	-0.332603	0.482135	0.00163447	0.259989	0.310298	0.0681077	0.0342241	0.0268722	0.234624	0.393491	0.0836894	0.857993	0.225107	0.571703	0.140706	0.00862897	0.54618	0.563878	0.00406933	0.130825
ARMC7	blue	0.0403487	0.699303	-0.608985	-0.305419	-0.227994	-0.10541	-0.384375	-0.21653	0.344645	0.112477	0.380782	0.201328	0.209287	0.392841	-0.222182	-0.272539	-0.172691	0.481565	0.178194	0.00338937	0.231992	0.627379	0.0781363	0.0270794	0.862141	0.0885759	0.0853634	0.345807	0.333048	0.649295	0.454121	0.000419176	0.126024	0.381509	0.320225	0.362566
CUNH3orf33	red	0.0977107	0.434836	-0.165137	-0.368374	-0.489869	-0.437829	-0.514266	-0.314874	-0.0351284	0.274579	0.163031	0.0525155	-0.249052	0.578965	-0.614643	0.0355538	-0.433175	0.48129	0.100361	0.474394	0.878399	0.228375	0.00595904	0.0271798	0.673493	0.480127	0.0170763	0.164455	0.00302845	0.0471396	0.0498136	0.0488459	0.879844	0.821143	0.0241844	0.276294
TMEM43	blue	0.1621	0.480511	-0.0776014	-0.378024	-0.538792	0.1071	-0.359799	-0.379701	0.242324	-0.118598	0.300176	-0.199738	-0.388984	0.305704	-0.290718	-0.0847642	-0.262892	0.481175	0.0911027	0.73812	0.714879	0.608638	0.177769	0.0272219	0.48267	0.18614	0.109149	0.0895601	0.201078	0.644027	0.249589	0.0274657	0.289898	0.38536	0.0117316	0.0813701
GMEB2	red	-0.242675	0.340188	-0.128408	-0.297361	-0.570908	-0.397374	-0.781325	-0.157071	-0.288593	0.517893	-0.277346	0.0219398	-0.344842	0.768026	-0.632208	0.207616	-0.161222	0.481126	0.190505	0.579092	0.366498	0.0161811	4.8e-05	0.0272397	0.289178	0.223532	2.9e-05	0.496532	0.00210589	0.0744599	0.485076	0.131324	0.20454	0.924795	0.00687214	0.125794
FAF1	black	0.692551	0.312848	-0.39397	-0.529242	-0.631792	-0.143509	-0.0862371	-0.176654	-0.222413	0.264655	0.346559	-0.115416	-0.292574	0.426	-0.36658	-0.100954	-0.529198	0.480554	0.0136217	0.0772077	0.663261	0.246311	0.0541623	0.02745	0.000502478	0.123796	0.710129	0.443667	0.102154	0.534863	0.013631	0.167336	0.332533	0.618353	0.00212464	0.198085
MAP3K20	black	0.526979	0.152227	-0.14185	-0.229622	-0.391958	0.145523	0.0309857	-0.352104	-0.00714912	-0.326254	0.290265	-0.34082	-0.406101	0.0617175	-0.193437	-0.0965312	-0.370399	0.480321	0.316688	0.539644	0.677228	0.148914	0.790424	0.0275357	0.014104	0.201812	0.893932	0.1175	0.400832	0.529088	0.0983628	0.510067	0.975465	0.130563	0.0788681	0.0677491
NANP	yellow	-0.0205895	-0.156018	0.105222	0.239379	-0.131497	-0.0755295	-0.104841	-0.182504	-0.373132	-0.160646	-0.016814	-0.315167	-0.154327	-0.0574908	-0.283876	0.130858	-0.0355995	0.479711	0.295979	0.649882	0.571809	0.486659	0.8045	0.0277618	0.929412	0.942333	0.651073	0.42847	0.21237	0.744885	0.878244	0.499461	0.0957135	0.164041	0.569917	0.50418
VBP1	black	0.785259	0.0816026	-0.511446	-0.513659	-0.364976	0.222303	0.159787	0.0644475	-0.0717387	0.125023	0.216317	-0.305166	-0.368407	0.412683	-0.0966021	-0.227997	-0.175891	0.478809	0.01723	0.0177996	0.320218	0.589216	0.0629973	0.0280987	2.48e-05	0.346292	0.489021	0.781366	0.677003	0.332778	0.445669	0.725109	0.757309	0.178571	0.103779	0.100328
NUBP2	blue	0.289347	0.684497	-0.432689	-0.428367	-0.452797	-0.117287	-0.253533	-0.353753	0.161856	0.0875581	0.541782	0.10806	0.100155	0.289687	-0.377922	-0.263127	-0.330391	0.478235	0.0526964	0.0500994	0.24915	0.705878	0.202752	0.0283148	0.203307	0.0111857	0.26746	0.115673	0.0911963	0.612632	0.143529	0.000619969	0.48334	0.641043	0.039286	0.665776
LOC102067415	yellow	0.136298	0.274798	-0.0614641	-0.211697	-0.600322	-0.0508981	-0.354992	-0.293644	-0.115959	0.0481615	0.227201	-0.329273	-0.400784	0.325989	-0.269858	0.00652944	-0.112516	0.477273	0.356937	0.791266	0.977591	0.835769	0.149263	0.0286799	0.555789	0.321956	0.114313	0.196373	0.236798	0.826569	0.62726	0.22799	0.61669	0.14497	0.00401109	0.0717804
FAM107B	yellow	0.127123	0.319951	-0.427796	-0.179077	-0.209626	-0.20182	-0.340514	-0.190578	-0.0331767	0.12899	0.09294	-0.0246494	-0.0543245	0.429424	-0.291543	0.0385781	-0.0385555	0.477193	0.437338	0.0530474	0.868139	0.577358	0.052052	0.0287101	0.582926	0.688645	0.130931	0.407962	0.199743	0.380323	0.868215	0.157389	0.886477	0.915537	0.36177	0.815082
ANGEL1	yellow	0.183671	0.113136	-0.336896	-0.37047	-0.34962	0.14072	-0.162447	0.128351	-0.0551217	0.221845	-0.216092	-0.134973	-0.439961	0.444543	-0.0115058	-0.0126709	0.055486	0.476142	0.0982936	0.135339	0.956528	0.333801	0.0434795	0.0291135	0.425473	0.346805	0.481722	0.579261	0.960522	0.542914	0.811196	0.625351	0.812415	0.559671	0.120291	0.0459528
MAT1A	yellow	0.0584422	0.423194	-0.0390691	-0.166041	-0.499339	-0.357731	-0.328679	-0.421889	0.0926625	-0.0465339	0.195842	-0.0202529	-0.191326	0.24317	-0.366694	0.109525	-0.46877	0.476094	0.471942	0.866475	0.636501	0.84125	0.288165	0.0291322	0.801326	0.394887	0.14574	0.0567816	0.10204	0.11135	0.0320706	0.0559401	0.68953	0.930563	0.021189	0.406089
B3GALT5	blue	0.290231	0.379369	-0.457312	-0.487372	-0.402766	-0.30781	-0.275449	-0.0577555	-0.0711024	0.381041	0.00414619	0.131687	-0.11352	0.463133	-0.267112	-0.0066541	-0.292451	0.475746	0.0250275	0.0371291	0.977163	0.0883414	0.0344865	0.0292666	0.201868	0.985769	0.226846	0.803616	0.241789	0.174647	0.198282	0.0898635	0.759401	0.569357	0.0702568	0.62417
MED9	yellow	-0.0101453	0.111024	-0.256346	-0.119334	-0.123259	-0.0415757	-0.156631	0.0816335	-0.0409584	0.0660421	-0.161329	-0.00772318	-0.153674	0.0805955	0.0590363	0.00701411	0.0695745	0.475648	0.606401	0.262004	0.975928	0.776087	0.728377	0.0293049	0.965187	0.484783	0.497755	0.725009	0.799346	0.85799	0.764428	0.631863	0.860078	0.973495	0.594522	0.506006
PSMB1	blue	0.18842	0.635715	-0.0876944	-0.566983	-0.688801	-0.162403	-0.417699	-0.371371	0.119118	0.17244	0.375878	-0.0405247	-0.257387	0.416313	-0.422278	-0.138721	-0.34813	0.474702	0.00735707	0.705439	0.548717	0.454788	0.060488	0.0296735	0.413389	0.0931041	0.0595497	0.0974144	0.0565295	0.481842	0.121988	0.00195347	0.607055	0.861546	0.000554568	0.260005
CASP8	yellow	0.245139	0.68896	-0.585643	-0.639049	-0.231461	0.193881	-0.37277	-0.0507906	0.418417	0.166817	0.286747	0.237366	-0.0859928	0.369394	-0.121115	-0.566563	-0.132469	0.474449	0.00181724	0.00528033	0.00741065	0.469845	0.0993507	0.0297729	0.284155	0.20758	0.0960607	0.82693	0.600999	0.399731	0.567045	0.000552275	0.0590684	0.300183	0.312718	0.710916
ERGIC3	red	0.171876	0.2952	0.0090139	-0.428614	-0.74133	-0.0386397	-0.531519	-0.23253	-0.276484	0.291794	0.0682499	-0.287295	-0.630976	0.605918	-0.487624	0.127524	-0.1535	0.474177	0.0525458	0.969067	0.581729	0.199338	0.00359958	0.0298797	0.456286	0.768795	0.01315	0.310427	0.0249416	0.86793	0.506494	0.193903	0.225034	0.206675	0.000120401	0.00216177
ANAPC4	black	0.522263	0.444031	-0.226851	-0.456343	-0.348201	0.13149	-0.0813743	-0.349274	0.274143	-0.15702	0.56205	-0.194255	-0.190662	0.237534	-0.278026	-0.252268	-0.293808	0.473668	0.0375842	0.322723	0.269934	0.496675	0.299831	0.0300809	0.0151534	0.00800618	0.725849	0.120683	0.222352	0.569937	0.196112	0.0437507	0.229145	0.398802	0.121907	0.407752
ACOT13	yellow	0.302638	0.3208	-0.245603	-0.413613	-0.555444	-0.319726	-0.305109	-0.115403	-0.186468	0.320102	0.0911633	0.060519	-0.274992	0.291464	-0.315233	0.0770189	-0.417432	0.472822	0.0623472	0.283217	0.74002	0.157183	0.199871	0.0304175	0.182379	0.694318	0.178657	0.618392	0.163948	0.157697	0.0597295	0.156228	0.418333	0.794409	0.00894826	0.227648
ASNSD1	yellow	0.313312	0.112423	-0.297877	-0.234186	-0.205138	0.30906	-0.0152406	-0.0370391	0.115633	-0.100976	0.179997	-0.284921	-0.315231	0.331649	-0.107717	-0.247525	-0.102979	0.47274	0.306894	0.1897	0.279345	0.66319	0.141918	0.0304503	0.166673	0.434949	0.947722	0.873357	0.64211	0.172813	0.656901	0.627546	0.617688	0.210619	0.372374	0.163951
LOC102074111	turquoise	-0.0449499	-0.0235334	0.114645	0.220507	-0.659327	-0.653939	-0.499038	-0.500637	-0.578265	0.0166835	-0.10355	-0.388117	-0.417962	0.324774	-0.650758	0.724833	-0.517644	0.472704	0.336799	0.620716	0.000201715	0.94278	0.150874	0.0304646	0.846591	0.65511	0.0212795	0.0208026	0.00140041	0.00130228	0.0162414	0.919349	0.0060341	0.0821105	0.00114931	0.0593733
LOC102067897	red	-0.0567242	0.113929	-0.23308	-0.350794	-0.490235	-0.323112	-0.660262	0.0164429	-0.348504	0.590931	-0.352449	-0.145529	-0.431146	0.82219	-0.50128	0.223805	-0.16679	0.472591	0.118966	0.309251	0.329436	0.00478947	4.82e-06	0.0305098	0.807059	0.117115	0.00112439	0.943604	0.0206135	0.153097	0.469918	0.622914	0.121561	0.52907	0.0240626	0.0510148
PIK3CB	yellow	0.358365	0.113914	0.0557698	-0.0446732	-0.423824	-0.181358	-0.148297	-0.425475	-0.211859	-0.185008	0.313149	-0.323027	-0.282008	0.0929129	-0.445395	0.0434693	-0.363027	0.47257	0.847524	0.810248	0.851589	0.422053	0.688732	0.0305184	0.110671	0.166906	0.521178	0.0544918	0.043031	0.431425	0.105777	0.62296	0.356563	0.153212	0.0555372	0.215525
SELENOK	lightyellow	0.590702	0.474449	-0.243189	-0.543376	-0.416701	0.2137	0.101764	-0.259693	0.256689	-0.159457	0.610793	-0.137638	-0.133578	-0.0746413	-0.0457906	-0.413643	-0.289456	0.472412	0.0109032	0.288126	0.0623265	0.489932	0.747791	0.0305815	0.00480989	0.00327031	0.660715	0.255609	0.843755	0.3523	0.203128	0.0297729	0.261346	0.551872	0.0602242	0.563773
WDR47	turquoise	0.0931148	-0.123957	0.0696932	-0.072243	-0.593445	-0.50225	-0.379466	-0.281669	-0.64497	0.2456	-0.190683	-0.361762	-0.513984	0.473241	-0.588282	0.50247	-0.431229	0.472383	0.755653	0.764037	0.0202666	0.283223	0.0302505	0.0305932	0.688088	0.407698	0.0897745	0.2161	0.00503043	0.0203303	0.0509655	0.59242	0.00159502	0.10709	0.00456979	0.0171475
MRPL39	yellow	0.15469	0.330481	-0.0715899	-0.292576	-0.540044	-0.310799	-0.351508	-0.350382	-0.140538	0.0408674	0.0706211	-0.0874572	-0.29785	0.141261	-0.353355	0.127942	-0.321302	0.47184	0.198082	0.757798	0.580481	0.860386	0.541347	0.0308119	0.503163	0.760983	0.118165	0.119429	0.116111	0.170283	0.155544	0.143412	0.543441	0.706202	0.0115003	0.189742
PSMC1	blue	0.289222	0.530528	-0.414757	-0.409973	-0.246652	0.126443	-0.18878	-0.202457	0.251423	-0.014624	0.381807	0.0569931	-0.0129517	0.304734	-0.1765	-0.352126	-0.248846	0.47077	0.0649222	0.0615539	0.117475	0.949834	0.179219	0.0312461	0.203511	0.0876504	0.412481	0.378789	0.444072	0.58496	0.276705	0.0133537	0.271597	0.806161	0.281099	0.955565
TET1	turquoise	0.202485	-0.317324	0.0264967	0.110454	-0.382918	-0.232748	-0.120922	-0.141756	-0.551021	0.0760149	-0.190152	-0.488329	-0.480729	0.379329	-0.396794	0.492703	-0.246965	0.470371	0.633622	0.909232	0.0232545	0.743299	0.0899003	0.0314089	0.378722	0.409032	0.601582	0.539918	0.0749229	0.309959	0.280469	0.161018	0.00962827	0.0247016	0.0866553	0.0273855
LOC102062393	yellow	-0.262276	0.025242	0.0671982	0.128418	-0.185496	-0.0167117	-0.424978	-0.085619	-0.213173	0.0290207	-0.121087	-0.25443	-0.26522	0.250011	-0.220812	0.0819198	0.245572	0.470021	0.579061	0.772266	0.72408	0.900625	0.274387	0.0315529	0.250741	0.601084	0.0548049	0.712121	0.336114	0.942683	0.28328	0.913514	0.353517	0.265713	0.420808	0.245266
HIC2	red	0.0164442	0.277279	-0.29336	-0.474019	-0.565835	-0.228271	-0.515236	0.0170191	-0.337305	0.546551	-0.253098	0.0319008	-0.435206	0.713857	-0.388307	0.106739	-0.122948	0.468448	0.0299422	0.196827	0.645153	0.010358	0.000278852	0.0322049	0.943599	0.268309	0.0168331	0.941631	0.0819472	0.319621	0.595459	0.223648	0.134836	0.890817	0.00750417	0.0486329
RAP1A	lightyellow	0.754111	0.418156	-0.453769	-0.400416	-0.236753	0.209644	0.182591	-0.392219	0.353582	-0.36754	0.752125	-0.221465	0.00314554	0.0878545	-0.189387	-0.441798	-0.494582	0.468291	0.0720658	0.0388135	0.0449483	0.101191	0.704925	0.0322706	7.86e-05	8.41e-05	0.428247	0.0786513	0.410954	0.361729	0.0226541	0.0592431	0.115861	0.334652	0.301469	0.989203
LIG4	yellow	0.0528696	0.317808	-0.20052	-0.296394	-0.1836	0.334717	-0.306205	-0.171808	0.0863685	-0.0268334	0.159044	-0.188467	-0.207519	0.399718	-0.239064	-0.348079	0.216965	0.467694	0.192019	0.383464	0.122046	0.908083	0.0726103	0.0325209	0.819956	0.491072	0.177023	0.456467	0.296635	0.138045	0.344813	0.160345	0.709706	0.413272	0.425656	0.366726
DPY19L4	turquoise	0.232511	-0.231432	0.133418	0.0666266	-0.625812	-0.432039	-0.239456	-0.391645	-0.695633	0.0300586	-0.119638	-0.555147	-0.604711	0.479781	-0.636979	0.584436	-0.439705	0.466815	0.774155	0.564246	0.00539797	0.897089	0.0277357	0.0328929	0.310466	0.605477	0.29582	0.0791287	0.00190084	0.0504834	0.0460937	0.312782	0.000462851	0.00899265	0.00240974	0.00368522
PCCB	yellow	0.179103	0.259443	-0.172146	-0.231894	-0.435948	0.309759	-0.270999	-0.290888	0.0270259	-0.134901	0.211247	-0.442128	-0.440915	0.501935	-0.264163	-0.065563	0.059936	0.466795	0.311788	0.455568	0.777672	0.559881	0.0204219	0.0329015	0.437272	0.357985	0.234744	0.200803	0.247223	0.171794	0.79635	0.256083	0.907426	0.0447694	0.048207	0.0454287
B2M	blue	0.169024	0.683813	-0.293204	-0.200166	-0.126675	0.0636804	-0.13988	-0.522506	0.534332	-0.379792	0.697747	0.0142404	0.2233	0.143039	-0.282835	-0.403197	-0.148266	0.466484	0.384322	0.197076	0.0699291	0.0894768	0.536217	0.0330339	0.463904	0.000437249	0.545348	0.0150978	0.214124	0.783908	0.521265	0.000630949	0.0125859	0.951149	0.584265	0.330558
MRPL20	blue	-0.000302464	0.838418	-0.540863	-0.565525	-0.368061	-0.151232	-0.573432	-0.0578608	0.371921	0.417834	0.233106	0.435893	0.0322763	0.478357	-0.239625	-0.329098	-0.170105	0.46614	0.0075442	0.0113513	0.145196	0.0594593	0.0282688	0.0331808	0.998962	0.309195	0.00657455	0.803265	0.295469	0.51287	0.46101	2.07e-06	0.0968805	0.0482384	0.100671	0.889539
MTMR14	red	0.0483016	0.472628	-0.199873	-0.504266	-0.382949	-0.187066	-0.461035	-0.0832158	-0.0549464	0.390205	0.0397479	0.256027	-0.192047	0.400566	-0.365067	-0.277981	-0.283641	0.466014	0.0197522	0.385032	0.22243	0.0803351	0.0719494	0.0332347	0.835297	0.864176	0.0354214	0.719883	0.103686	0.416816	0.212764	0.0304949	0.813001	0.26262	0.0866283	0.40429
PHKG1	grey60	0.130942	0.383236	-0.235855	-0.472925	-0.532339	-0.427063	-0.479858	-0.0506439	-0.0598354	0.4624	-0.0175377	0.192134	-0.274632	0.403474	-0.388925	0.0420622	-0.678693	0.465335	0.0303764	0.303361	0.856344	0.0348112	0.0697186	0.0335266	0.571562	0.939855	0.0277073	0.827423	0.0814201	0.0535005	0.000718501	0.086372	0.796684	0.404072	0.0129835	0.228282
ATG5	black	0.742542	0.312342	-0.216402	-0.256092	-0.416792	0.0300282	0.180076	-0.566838	0.00233475	-0.364027	0.758428	-0.320629	-0.0985103	0.089791	-0.401346	-0.191455	-0.56713	0.464038	0.262495	0.346099	0.405768	0.104748	0.698711	0.0340893	0.000115751	6.77e-05	0.434744	0.0073755	0.0713458	0.897192	0.00733846	0.168061	0.991986	0.156462	0.0601626	0.670965
LOC102065441	blue	0.0717262	0.728628	-0.723447	-0.58208	-0.0802646	0.0513424	-0.325575	0.145223	0.456618	0.380272	0.228804	0.46506	0.236068	0.377767	-0.00286791	-0.596899	0.0617694	0.463706	0.00563397	0.000210306	0.00428157	0.0890394	0.0913399	0.0342348	0.75735	0.318461	0.149811	0.529946	0.990156	0.825078	0.790252	0.000179718	0.0374545	0.033645	0.729452	0.30291
AVL9	red	0.222872	-0.0593821	-0.265723	-0.186128	-0.420183	-0.145431	-0.225792	0.0271208	-0.336392	0.249508	-0.186139	-0.278972	-0.41244	0.524253	-0.31121	0.130611	-0.283172	0.463384	0.419199	0.244338	0.572541	0.275385	0.0147032	0.0343761	0.331511	0.419169	0.325048	0.907103	0.16969	0.52935	0.213555	0.798194	0.135962	0.220717	0.0578968	0.0631682
CEP97	lightyellow	0.466421	0.180257	-0.111684	-0.0517148	-0.178072	0.0254632	0.101115	-0.509336	0.0899313	-0.429652	0.526635	-0.273203	-0.0957944	0.063166	-0.379671	-0.1083	-0.392431	0.463279	0.823828	0.629825	0.640297	0.0519141	0.785615	0.0344225	0.0330606	0.0141785	0.662752	0.0183564	0.0895876	0.912759	0.0784753	0.434276	0.698261	0.23081	0.43996	0.679565
LOC102067419	yellow	0.211884	0.191993	-0.332031	-0.416464	-0.181771	0.349195	-0.18504	0.119507	0.0816922	0.243317	0.115273	-0.187608	-0.291844	0.46112	-0.0840699	-0.327348	0.25601	0.463029	0.0603848	0.141431	0.147476	0.287864	0.0353833	0.0345325	0.356503	0.618791	0.42197	0.605874	0.717122	0.120773	0.262653	0.404425	0.724818	0.415443	0.430359	0.199257
WDYHV1	red	0.121759	0.531832	-0.259216	-0.546884	-0.660313	-0.363498	-0.591221	-0.226852	-0.122785	0.484526	0.104861	0.0665694	-0.236873	0.662766	-0.534578	0.0458936	-0.37839	0.462916	0.0103022	0.256515	0.843408	0.0260171	0.00105987	0.0345826	0.599051	0.651011	0.00476365	0.322721	0.0125374	0.105292	0.0907639	0.0130863	0.595953	0.774344	0.00112304	0.301217
TPP2	black	0.406653	0.146677	-0.391669	-0.402341	-0.493045	-0.259863	-0.278833	-0.0614565	-0.345562	0.358575	0.061806	-0.0952042	-0.334716	0.455571	-0.403984	0.0452996	-0.557269	0.462114	0.0705816	0.0791082	0.845411	0.110447	0.0379496	0.0349385	0.0673404	0.79013	0.220958	0.791291	0.0693333	0.255287	0.00867931	0.525789	0.124953	0.681439	0.0231443	0.138046
APPBP2	blue	0.139585	0.389065	-0.200476	-0.484405	-0.649179	0.0792764	-0.494699	-0.123793	0.0118729	0.277903	0.069965	-0.238742	-0.536898	0.598954	-0.302261	-0.0751313	-0.0510264	0.461964	0.0260599	0.38357	0.746187	0.222565	0.00411741	0.0350054	0.546206	0.763143	0.022617	0.592914	0.182953	0.732665	0.826139	0.081301	0.959263	0.297305	0.00145139	0.0120883
IMMP1L	lightyellow	0.434794	0.559651	-0.234176	-0.144251	-0.3885	-0.156694	-0.080406	-0.661177	0.252499	-0.39534	0.798431	-0.17368	0.120066	0.00600515	-0.445042	-0.144568	-0.493409	0.461693	0.532733	0.306916	0.531823	0.0760932	0.97939	0.0351264	0.0488702	1.44e-05	0.728992	0.00110045	0.0432164	0.497581	0.0230275	0.00833833	0.269482	0.4515	0.0817821	0.604179
VMP1	red	0.391219	0.575797	-0.533321	-0.591947	-0.31541	0.165499	-0.241971	-0.105635	0.248123	0.192148	0.393972	0.0473958	-0.0587247	0.575804	-0.340367	-0.492417	-0.213024	0.461516	0.00469965	0.0127862	0.0233471	0.404038	0.00630454	0.0352054	0.0794843	0.0772065	0.290621	0.648594	0.131109	0.47341	0.353861	0.00630526	0.278149	0.838346	0.163699	0.800384
SLC30A4	black	0.478126	0.281371	-0.387219	-0.51174	-0.385333	0.414329	-0.100859	-0.0968792	0.130238	0.0415916	0.36729	-0.341394	-0.385238	0.413743	-0.054473	-0.282334	-0.00643797	0.461472	0.017723	0.0828824	0.214972	0.857936	0.0622568	0.0352252	0.0283557	0.101442	0.66356	0.676125	0.814585	0.0618502	0.977905	0.216608	0.573648	0.129874	0.0845212	0.0846051
CA4	yellow	0.188892	0.183388	-0.24481	-0.266462	-0.198556	-0.0319663	-0.255053	-0.0897903	-0.137574	0.153401	0.184142	-0.107707	-0.0990302	0.312474	-0.352284	-0.244496	-0.170501	0.461433	0.242979	0.284822	0.285461	0.506773	0.167872	0.0352428	0.412199	0.424265	0.264503	0.698713	0.117299	0.890594	0.45995	0.426199	0.552058	0.642141	0.388236	0.669323
GLIPR2	yellow	0.303926	0.305608	-0.141925	-0.00733987	-0.362068	-0.128321	-0.0374477	-0.460748	0.0652514	-0.353887	0.314441	-0.152103	-0.129047	-0.0133157	-0.237051	0.0861082	-0.324879	0.461408	0.97481	0.539429	0.710544	0.115525	0.954317	0.0352541	0.180432	0.165067	0.871971	0.0355511	0.300844	0.579352	0.150735	0.177912	0.778704	0.510418	0.10677	0.57719
CLNS1A	blue	0.300865	0.687489	-0.541212	-0.377645	-0.219576	-0.0490438	-0.225629	-0.417297	0.409188	-0.142497	0.544739	0.110288	0.118212	0.310965	-0.384503	-0.378298	-0.349925	0.46126	0.0914534	0.0112881	0.0908494	0.53778	0.170043	0.0353205	0.185083	0.0106664	0.325407	0.0598209	0.0852503	0.8328	0.119945	0.000573854	0.0654882	0.634138	0.338896	0.609813
CNP	turquoise	-0.104671	-0.00647089	0.0177907	0.312349	-0.338994	-0.540866	-0.382146	-0.484014	-0.422416	-0.111978	-0.0349021	-0.269238	-0.131987	0.190232	-0.620251	0.528835	-0.381157	0.460796	0.168051	0.938989	0.0137074	0.628916	0.408831	0.0355295	0.651603	0.880612	0.0873459	0.0261986	0.00270298	0.0113506	0.0882366	0.977792	0.0564405	0.23792	0.132771	0.568468
LOC113458782	red	0.474846	0.238365	-0.585241	-0.621817	-0.247545	0.214541	-0.103496	0.247398	0.0184622	0.425509	0.0603788	0.0186085	-0.253829	0.579288	-0.0371347	-0.367356	-0.0805159	0.460288	0.00261754	0.00531931	0.101375	0.0544699	0.00592456	0.0357592	0.0296173	0.794876	0.655281	0.2796	0.873033	0.350362	0.728636	0.298092	0.936691	0.93619	0.279306	0.266883
RBM27	blue	0.302835	0.565075	-0.548079	-0.686926	-0.393561	-0.0395522	-0.303578	0.0896854	0.277763	0.379683	0.0772629	0.250436	-0.207153	0.478475	-0.128053	-0.301756	-0.320853	0.460168	0.000582298	0.0101037	0.183721	0.0895761	0.0282244	0.0358138	0.182082	0.739224	0.180957	0.699049	0.58015	0.864838	0.156156	0.00760287	0.222808	0.273546	0.0775434	0.367591
RALA	black	0.472573	-0.0198608	0.0678498	-0.0789759	-0.562138	-0.26285	-0.0866725	-0.528499	-0.372593	-0.213804	0.208325	-0.493497	-0.422058	0.264884	-0.638748	0.247425	-0.658894	0.459875	0.733643	0.770115	0.279547	0.352059	0.245886	0.0359469	0.0305168	0.364826	0.708727	0.0137785	0.00182919	0.249667	0.00116101	0.931905	0.0962317	0.0229995	0.00799422	0.0566719
NDUFS4	blue	0.290766	0.645814	-0.378775	-0.428953	-0.517337	-0.26424	-0.338899	-0.341794	0.0753611	0.177323	0.370533	0.149026	-0.0604161	0.519052	-0.482857	-0.111191	-0.350197	0.459445	0.0523388	0.0904091	0.631346	0.441916	0.0159031	0.0361433	0.200999	0.0982316	0.132886	0.129397	0.0266117	0.24708	0.119638	0.00156528	0.745436	0.519109	0.016316	0.794751
AGPAT5	black	0.528927	0.219231	-0.227864	-0.454208	-0.690608	0.205513	-0.196673	-0.183426	-0.141264	0.0819499	0.250822	-0.42621	-0.612802	0.421495	-0.252629	-0.0762096	-0.176346	0.459435	0.0386018	0.320508	0.742663	0.723983	0.0570379	0.0361477	0.013688	0.272781	0.392844	0.426102	0.269227	0.37148	0.444475	0.339673	0.541338	0.0540308	0.000528931	0.00314218
AASDHPPT	black	0.52813	0.352705	-0.162247	-0.528528	-0.356564	0.293084	-0.0198257	-0.333393	0.143436	-0.185114	0.428411	-0.275773	-0.332946	0.232831	-0.240432	-0.391222	-0.133168	0.459063	0.0137725	0.482267	0.0794813	0.421782	0.309781	0.0363185	0.013857	0.0526699	0.932025	0.139706	0.293797	0.197268	0.564982	0.116831	0.535074	0.226278	0.112605	0.140271
TCTN3	yellow	0.24512	0.372308	-0.187827	-0.482388	-0.456112	0.00730283	-0.388215	-0.217047	-0.120873	0.252343	0.22677	-0.137001	-0.221958	0.449115	-0.413306	-0.254564	-0.165345	0.458834	0.0267806	0.414889	0.265452	0.269787	0.0411155	0.0364234	0.284194	0.3229	0.0820266	0.344626	0.0625614	0.974937	0.47383	0.096506	0.601732	0.553732	0.0376932	0.333548
SLC38A2	black	0.513002	-0.103004	0.000147565	-0.318703	-0.378216	0.219381	0.122679	-0.134272	-0.311933	-0.0247458	0.176532	-0.469212	-0.500902	0.270064	-0.236659	0.0103892	-0.115774	0.458802	0.159106	0.999493	0.96435	0.915208	0.236427	0.0364382	0.0173974	0.443987	0.596273	0.561732	0.301666	0.339335	0.617255	0.656821	0.168647	0.0318866	0.0909248	0.0207244
PIGG	red	0.0791758	0.316366	-0.389422	-0.623339	-0.302066	0.206073	-0.491775	0.177872	0.0188716	0.499481	-0.0829967	-0.0647929	-0.323731	0.62009	-0.171229	-0.361709	0.171349	0.458517	0.00253667	0.0809973	0.107144	0.0211464	0.00271193	0.0365698	0.732992	0.720592	0.0235559	0.44048	0.45801	0.370149	0.457688	0.162356	0.93529	0.780222	0.183249	0.152267
INTS8	red	-0.158536	0.318754	-0.0936116	-0.386924	-0.633995	-0.329498	-0.777667	-0.0447558	-0.322227	0.609452	-0.26516	-0.00543507	-0.485973	0.755786	-0.536337	0.133417	-0.126401	0.458139	0.0831372	0.686505	0.564248	0.00335825	7.42e-05	0.0367443	0.492476	0.245377	3.34e-05	0.847246	0.0121957	0.144679	0.585086	0.159036	0.154291	0.981346	0.00202703	0.0255101
RIOK1	yellow	-0.119746	0.144116	0.177761	0.078695	-0.43808	-0.143858	-0.46552	-0.541102	-0.229921	-0.228574	0.0488883	-0.355586	-0.467862	0.335063	-0.535574	0.21723	-0.182237	0.457587	0.734557	0.440769	0.34421	0.318961	0.137612	0.0370012	0.605149	0.833323	0.0334469	0.011308	0.012343	0.533863	0.429157	0.533121	0.31604	0.113665	0.0469986	0.0324505
AIFM1	blue	0.0222896	0.638633	-0.435325	-0.705872	-0.457834	-0.0453397	-0.542435	0.0921894	0.271041	0.502818	-0.0655004	0.295077	-0.265307	0.59166	-0.183065	-0.228989	-0.165174	0.457361	0.000349762	0.0485639	0.31806	0.0201661	0.00472485	0.0371065	0.9236	0.777879	0.0110693	0.69104	0.427028	0.845276	0.474293	0.00183379	0.23467	0.194096	0.0368859	0.245106
LOC102068887	brown	-0.0968581	0.43897	0.21606	-0.0717069	-0.626917	-0.38848	-0.529545	-0.680032	-0.140722	-0.0801684	0.30015	-0.191906	-0.238342	0.302411	-0.63309	0.223016	-0.288172	0.45724	0.757414	0.34688	0.33119	0.729764	0.182725	0.0371629	0.676192	0.186181	0.0135582	0.00069466	0.00206664	0.0817995	0.205231	0.0465017	0.542909	0.404641	0.00235473	0.298139
NCOA4	red	0.29383	0.549133	-0.647661	-0.681165	-0.3595	0.170624	-0.394317	0.0630637	0.178576	0.44171	0.173639	0.0725907	-0.203144	0.778425	-0.254153	-0.369688	0.00852244	0.457024	0.000675018	0.00150189	0.0990611	0.0449958	3.24e-05	0.037264	0.196077	0.451609	0.0769246	0.785954	0.26625	0.459622	0.970753	0.00993119	0.438643	0.754512	0.109465	0.377139
ENTPD1	yellow	-0.00702634	0.234739	0.149552	-0.179096	-0.453358	-0.274197	-0.256063	-0.237843	-0.0771911	0.0177194	0.0598921	-0.0516349	-0.30919	0.0526664	-0.253113	0.0856209	-0.329319	0.456402	0.43729	0.517618	0.712115	0.939233	0.820637	0.0375565	0.975886	0.796496	0.262551	0.299182	0.268279	0.229051	0.14491	0.305722	0.739458	0.824096	0.0390128	0.172623
LOC102066700	yellow	-0.081879	0.383207	-0.361813	-0.190115	-0.134406	-0.0366367	-0.360125	0.0782804	-0.00590946	0.295736	0.084001	0.218631	0.0957426	0.210273	-0.15904	-0.277787	0.08183	0.456337	0.409123	0.107036	0.222767	0.193055	0.360258	0.037587	0.724213	0.717344	0.108804	0.735907	0.491082	0.874723	0.724372	0.0863985	0.979718	0.341029	0.561338	0.679729
TXN2	blue	0.314781	0.824637	-0.530457	-0.595974	-0.208443	0.16882	-0.161078	-0.266184	0.573387	-0.0727508	0.566048	0.274152	0.11681	0.232696	-0.114728	-0.614942	-0.197401	0.456093	0.00435723	0.0133684	0.00301029	0.753986	0.310071	0.0377022	0.164586	0.00747662	0.485471	0.24349	0.62046	0.464452	0.39106	4.26e-06	0.00657975	0.229129	0.364549	0.614088
FKBP3	yellow	0.188524	0.568842	-0.388759	-0.36273	-0.366629	-0.353369	-0.261783	-0.230302	0.130466	0.185687	0.238986	0.23386	0.0420919	0.364205	-0.375444	-0.137194	-0.321518	0.45495	0.106084	0.0815617	0.553168	0.420321	0.104566	0.0382455	0.413128	0.296797	0.251666	0.315216	0.0935133	0.116096	0.155251	0.00712403	0.572973	0.307588	0.102105	0.856244
RAB33A	blue	0.164724	0.87051	-0.544031	-0.636473	-0.363486	-0.0252927	-0.391641	-0.18566	0.531676	0.154771	0.371719	0.36181	0.0279304	0.379149	-0.223936	-0.418044	-0.346914	0.454614	0.00192176	0.010789	0.0593182	0.502937	0.0900652	0.0384067	0.475514	0.0970761	0.079132	0.42039	0.329146	0.913341	0.123386	2.89e-07	0.013118	0.107039	0.105304	0.904342
CLOCK	black	0.739966	-0.147988	-0.244013	-0.30965	-0.169517	0.464505	0.370072	0.0420525	-0.141528	-0.153485	0.223147	-0.407732	-0.388048	0.105572	-0.00649921	-0.277184	-0.13531	0.454608	0.171953	0.286444	0.223814	0.506536	0.648791	0.0384093	0.000125829	0.330899	0.0986835	0.856377	0.977694	0.0338857	0.558684	0.522055	0.540575	0.0665473	0.462583	0.0821694
MORC3	red	-0.0822674	0.257312	-0.22046	-0.395543	-0.163047	0.179861	-0.45992	0.121101	0.031408	0.376741	-0.10135	-0.0354621	-0.214003	0.590072	-0.268641	-0.260852	0.220111	0.454514	0.0759288	0.336906	0.253416	0.092295	0.0048665	0.0384548	0.722954	0.662015	0.0359264	0.601042	0.239002	0.435301	0.33769	0.260149	0.892494	0.878711	0.480082	0.351601
CARS	yellow	0.190937	0.524967	-0.451262	-0.513324	-0.244493	0.083956	-0.392655	-0.0236909	0.1975	0.292805	0.300274	0.115506	-0.0614824	0.521202	-0.304116	-0.383331	-0.194329	0.454374	0.0173152	0.0400411	0.0862876	0.197715	0.0153978	0.038522	0.407063	0.185989	0.0782902	0.918811	0.180146	0.717489	0.398621	0.0145442	0.390816	0.618077	0.285467	0.791206
ZMYND8	black	0.444776	0.183091	-0.446457	-0.404847	-0.259543	0.217349	-0.144055	0.0398634	0.00337665	0.183214	0.116939	-0.190692	-0.287013	0.524357	-0.209915	-0.175866	0.0287767	0.454119	0.0686836	0.0424773	0.445737	0.426646	0.0146798	0.0386445	0.0433563	0.613695	0.533296	0.863785	0.361094	0.34394	0.901456	0.426962	0.98841	0.407677	0.255893	0.207141
MAP3K7	black	0.740958	0.306682	-0.391649	-0.682768	-0.301861	0.459305	0.15075	0.0763328	0.20652	0.0664097	0.422645	-0.151523	-0.274939	0.164744	0.0577404	-0.530706	-0.107695	0.453546	0.00064804	0.0791247	0.0133168	0.774872	0.47546	0.0389214	0.000121864	0.0562928	0.51423	0.74226	0.803667	0.0362072	0.642176	0.176315	0.36909	0.51205	0.183561	0.227742
PPIL2	lightyellow	0.488049	0.304978	-0.395995	-0.169872	-0.208143	0.0545145	0.0483113	-0.378482	0.293958	-0.344329	0.457028	-0.248757	-0.0309834	0.121019	-0.209932	-0.156557	-0.273675	0.453296	0.461634	0.0755644	0.497962	0.126394	0.601289	0.039043	0.0247968	0.0372624	0.835264	0.0906794	0.361054	0.814446	0.229973	0.178853	0.195873	0.276881	0.365255	0.893939
R3HDM4	blue	0.364183	0.706062	-0.541725	-0.560836	-0.357865	0.167424	-0.0762126	-0.047357	0.377264	0.161282	0.540686	0.196794	0.0645774	0.227969	0.0347066	-0.458164	-0.0555529	0.452825	0.00817292	0.0111959	0.0367329	0.484913	0.32028	0.0392722	0.104588	0.0113833	0.742653	0.838477	0.881277	0.468207	0.810973	0.000347911	0.0918074	0.392547	0.111206	0.780935
EIF3M	black	0.389732	0.424467	-0.310298	-0.567413	-0.402625	0.25773	-0.174347	-0.0764342	0.292029	0.0199218	0.261777	-0.103341	-0.377985	0.2438	-0.0930672	-0.309111	-0.134269	0.452261	0.0073027	0.171009	0.172739	0.931696	0.286877	0.0395483	0.0807354	0.251677	0.449736	0.741929	0.68824	0.259349	0.561741	0.0551281	0.198961	0.655767	0.0703644	0.0911384
MTA1	red	0.164542	0.132407	-0.168915	-0.365112	-0.575713	-0.270618	-0.418019	-0.0374356	-0.415376	0.536297	-0.0131064	-0.1501	-0.370296	0.600146	-0.413315	0.130887	-0.270483	0.45215	0.10364	0.464196	0.571723	0.0122033	0.00402468	0.0396027	0.476009	0.955035	0.0593346	0.872013	0.0625553	0.235428	0.235672	0.567228	0.061128	0.516065	0.0063147	0.0984637
DCAF6	red	0.186025	0.295042	-0.364334	-0.320312	-0.354491	0.200479	-0.257751	-0.0966466	0.044659	0.0694129	0.0654145	-0.185672	-0.364348	0.532149	-0.24672	-0.104553	0.0588991	0.452075	0.156895	0.104434	0.651971	0.764961	0.013022	0.0396394	0.419461	0.778164	0.259307	0.676862	0.280962	0.383564	0.799803	0.194153	0.847572	0.42036	0.114861	0.10442
CUNH5orf15	black	0.72874	0.201899	-0.39163	-0.307036	-0.342131	0.0557125	0.229343	-0.34097	0.0515247	-0.277813	0.522168	-0.295836	-0.138259	0.0813135	-0.238069	-0.207616	-0.551368	0.452059	0.17579	0.0791406	0.366498	0.22272	0.726047	0.0396473	0.000179097	0.015175	0.317291	0.130383	0.298711	0.810439	0.00957355	0.380134	0.824466	0.192897	0.128995	0.550062
MMAA	blue	0.205608	0.451118	-0.288273	-0.331491	-0.463157	-0.0917161	-0.382009	-0.162194	-0.0137212	0.25822	0.184592	-0.00204474	-0.224545	0.524837	-0.317978	-0.0407161	-0.0188629	0.451879	0.142119	0.205066	0.860898	0.258411	0.0145729	0.039736	0.371255	0.423116	0.0874688	0.482414	0.160109	0.692551	0.935319	0.0401125	0.952928	0.992982	0.034476	0.327798
NADK	red	0.271587	-0.104863	-0.0952691	-0.101557	-0.450764	0.0193669	-0.189505	-0.0339693	-0.409651	0.219017	0.0119071	-0.448926	-0.457431	0.514039	-0.287008	0.160199	-0.035511	0.450738	0.661365	0.681233	0.487887	0.340158	0.0171337	0.0403011	0.233691	0.959146	0.410657	0.883782	0.207149	0.933595	0.878544	0.651003	0.0651539	0.0412114	0.0402882	0.0370739
ZNRF1	blue	0.38462	0.609318	-0.604944	-0.454046	-0.326765	-0.200728	-0.27272	-0.0853118	0.233867	0.282233	0.406084	0.252375	0.0846402	0.39571	-0.25305	-0.251674	-0.374247	0.450734	0.0386797	0.00366852	0.271102	0.215143	0.075794	0.0403033	0.0851477	0.0677618	0.231669	0.713112	0.268403	0.382961	0.0946471	0.00336718	0.307572	0.269724	0.148241	0.715279
STAM	black	0.737977	0.0419697	-0.128732	-0.547769	-0.592062	0.140063	0.02995	-0.118699	-0.259544	0.11603	0.218021	-0.391633	-0.604136	0.366696	-0.287023	-0.0512953	-0.43224	0.450352	0.0101549	0.578125	0.825236	0.616474	0.102038	0.0404937	0.000134121	0.342414	0.897459	0.608331	0.207125	0.544817	0.0503642	0.856657	0.255891	0.0791381	0.00468957	0.0037266
TRIP11	black	0.831475	0.120449	-0.380692	-0.495936	-0.391197	0.334379	0.223202	0.0221297	-0.106218	0.0576985	0.381663	-0.285764	-0.367382	0.228461	-0.052073	-0.338118	-0.143178	0.450227	0.022229	0.088658	0.133839	0.803807	0.319209	0.0405563	3.01e-06	0.08778	0.330777	0.924146	0.822626	0.138468	0.535818	0.603015	0.646774	0.209213	0.0795023	0.101349
RPUSD4	red	-0.0197748	0.372316	-0.305689	-0.252906	-0.393631	-0.3529	-0.513998	-0.182151	-0.129251	0.358336	0.0874816	0.03434	-0.0517009	0.519354	-0.493997	0.140955	-0.252339	0.450121	0.268684	0.17779	0.542233	0.110703	0.0158314	0.0406094	0.932199	0.706123	0.017144	0.42938	0.0228397	0.116614	0.269795	0.0964989	0.576581	0.882522	0.0774859	0.823875
NIT2	red	0.332184	0.284608	-0.206572	-0.375002	-0.478722	-0.134847	-0.305649	-0.342802	-0.00679163	-0.0265812	0.149386	-0.180564	-0.391906	0.347199	-0.417975	-0.00841467	-0.612208	0.449752	0.093931	0.368967	0.971123	0.908943	0.123057	0.0407945	0.141237	0.518088	0.17785	0.128196	0.0593643	0.560042	0.00317959	0.211142	0.976691	0.433478	0.0281313	0.0789111
NDUFA4	red	0.00831886	0.398966	0.0400054	-0.377583	-0.604666	-0.261737	-0.505391	-0.392997	-0.140076	0.171121	0.0394841	-0.0884939	-0.378493	0.511276	-0.537501	0.0319237	-0.325127	0.449711	0.0915107	0.863304	0.890739	0.458296	0.0178439	0.0408153	0.971451	0.865069	0.0194355	0.0780074	0.0119738	0.251752	0.150405	0.0731994	0.544781	0.702871	0.00368839	0.0906689
LAMTOR5	red	-0.396445	0.398028	-0.0155642	-0.0649922	-0.55862	-0.58026	-0.826976	-0.353131	-0.242887	0.346153	-0.137222	0.0594446	-0.233608	0.6071	-0.616531	0.380636	-0.265996	0.449524	0.779562	0.946613	0.0887087	0.124266	0.00351729	0.040909	0.0752026	0.553087	3.79e-06	0.11636	0.00291542	0.00582205	0.243835	0.0739405	0.288743	0.797986	0.00848454	0.308125
LOC102071440	red	0.0780018	0.4212	-0.261518	-0.381368	-0.40109	-0.18527	-0.558982	-0.152826	0.0669384	0.254446	0.03932	0.071596	-0.335732	0.543697	-0.429952	-0.0911342	-0.426913	0.4489	0.0880463	0.252163	0.694411	0.265681	0.0108472	0.0412247	0.736815	0.865625	0.00843304	0.508385	0.0517327	0.421383	0.0535936	0.0572302	0.773124	0.757778	0.0715441	0.13678
WASL	yellow	0.308135	0.0667994	-0.0307299	0.0358073	-0.261536	0.234191	-0.0337742	-0.51988	0.0298038	-0.471401	0.364408	-0.633324	-0.267753	0.268483	-0.368152	0.0190649	0.00871914	0.448839	0.877538	0.894803	0.934628	0.0309893	0.239289	0.0412558	0.174169	0.104358	0.884445	0.015707	0.100581	0.306884	0.970078	0.773584	0.897957	0.00205636	0.252129	0.240618
AQP11	black	0.618579	0.236049	-0.430963	-0.257109	-0.413511	-0.11668	-0.00994509	-0.274878	-0.0789763	-0.0375856	0.462398	-0.236224	-0.0955648	0.133097	-0.246255	-0.0937494	-0.507827	0.448263	0.260538	0.0511242	0.686066	0.871504	0.56519	0.0415484	0.0027968	0.0348122	0.965873	0.227849	0.281899	0.614488	0.0187634	0.302951	0.733641	0.302583	0.0624182	0.680294
KRR1	yellow	0.179784	0.429715	0.0797384	-0.362738	-0.478894	-0.0398823	-0.361662	-0.55986	-0.0173802	-0.100329	0.429919	-0.246374	-0.262421	0.354834	-0.547283	-0.164691	-0.261436	0.448224	0.106076	0.731162	0.475605	0.665228	0.114486	0.0415685	0.435502	0.0517523	0.107194	0.00830905	0.0102356	0.86372	0.252317	0.051876	0.940394	0.281661	0.0280669	0.250469
NFIA	yellow	0.162671	0.331311	-0.410342	-0.307194	-0.44091	-0.0780925	-0.300804	-0.106288	0.0772764	0.202144	0.0551565	-0.0589957	-0.258035	0.5236	-0.272265	0.0369261	-0.255914	0.447533	0.175556	0.0646579	0.873741	0.379541	0.0148496	0.0419219	0.48111	0.812299	0.185177	0.646557	0.232479	0.736519	0.262838	0.14235	0.73918	0.799481	0.0454315	0.258765
MON2	yellow	0.329586	0.248954	-0.419479	-0.524489	-0.303015	0.427624	-0.20619	0.14353	0.157485	0.220892	0.143436	-0.156227	-0.425958	0.463424	-0.0215381	-0.353731	-0.0359286	0.446929	0.0146503	0.0583617	0.115697	0.335936	0.0343585	0.0422332	0.144565	0.535075	0.369872	0.534804	0.926169	0.0531535	0.877126	0.276489	0.495385	0.498879	0.181808	0.0541887
LOC102068487	yellow	0.137886	0.440763	-0.397703	-0.487152	-0.21208	0.0456245	-0.321358	-0.0777397	0.212421	0.15407	0.220696	0.068408	-0.0577984	0.251743	-0.145754	-0.372833	-0.313455	0.446907	0.0251031	0.0741977	0.0960001	0.504898	0.270967	0.0422447	0.551149	0.336376	0.155468	0.737669	0.528425	0.844315	0.166469	0.0455119	0.355258	0.768273	0.356048	0.803473
TMEM222	yellow	-0.129371	0.267052	0.00303976	-0.28915	-0.296784	-0.0731651	-0.430892	-0.00486736	-0.102051	0.293748	-0.106154	0.084384	-0.244558	0.300759	-0.323446	-0.0307834	-0.0404018	0.4469	0.203629	0.989566	0.89462	0.196208	0.185245	0.042248	0.576224	0.646973	0.0511667	0.983294	0.152649	0.752628	0.861962	0.241899	0.659814	0.716107	0.191408	0.285336
ATP5F1A	blue	-0.156822	0.612096	-0.107056	-0.22342	-0.547443	-0.379044	-0.656289	-0.501624	0.0582545	0.110357	0.273438	-0.0112757	-0.0981392	0.461159	-0.533403	0.0300708	-0.305298	0.446509	0.330292	0.644166	0.897047	0.633924	0.0353658	0.0424502	0.497224	0.230393	0.00123357	0.0205127	0.0127698	0.0901615	0.178375	0.00318669	0.801952	0.961311	0.010209	0.672138
GSPT1	black	0.668514	0.37467	-0.401144	-0.183474	-0.160487	0.0835884	0.256491	-0.436246	0.258074	-0.439663	0.691495	-0.172688	0.0901667	0.0119375	-0.152967	-0.311268	-0.272076	0.445839	0.425978	0.0715019	0.169606	0.0461171	0.959042	0.0427992	0.000923555	0.000516703	0.261725	0.0480366	0.507989	0.718678	0.232817	0.0942458	0.25869	0.454129	0.487096	0.697507
LOC102071305	red	0.0071363	0.521429	-0.472794	-0.57736	-0.36429	-0.00249027	-0.529835	0.0426363	0.0496932	0.525418	0.0481927	0.132687	-0.142018	0.759441	-0.292494	-0.250256	-0.0110385	0.445326	0.00613246	0.0304285	0.273903	0.0144446	6.53e-05	0.0430672	0.975508	0.835663	0.0134976	0.854403	0.198214	0.991452	0.962124	0.0153452	0.830617	0.566401	0.104479	0.539162
ACTR10	lightyellow	0.449808	0.569255	-0.443885	-0.471894	-0.308691	0.223086	-0.0928945	-0.273167	0.433879	-0.162701	0.560393	-0.0463123	-0.0930321	0.317245	-0.253366	-0.475922	-0.404906	0.444594	0.0307899	0.0438282	0.0291986	0.481027	0.161128	0.0434527	0.0407662	0.00823443	0.68879	0.230874	0.267784	0.331033	0.0686397	0.00707311	0.0494018	0.841996	0.173354	0.688352
RNMT	yellow	0.336558	0.0210252	0.0894994	0.00978447	-0.346991	-0.337375	0.00914793	-0.339288	-0.24843	-0.15539	0.236732	-0.216905	-0.185429	-0.0538212	-0.362355	0.116706	-0.439416	0.444432	0.966424	0.699645	0.614407	0.501211	0.816768	0.0435379	0.135756	0.301513	0.968608	0.132413	0.106473	0.13475	0.0462539	0.927922	0.277534	0.344949	0.123297	0.420979
SLC22A4	yellow	0.493286	0.165598	-0.507345	-0.48381	-0.193559	0.259928	0.056165	0.240691	0.0728907	0.225247	0.0362559	-0.043612	-0.23591	0.341452	0.100248	-0.360936	0.0533568	0.444359	0.0262708	0.0188949	0.107952	0.326249	0.129805	0.0435767	0.0230669	0.876015	0.808927	0.293261	0.665484	0.255163	0.818323	0.473142	0.753528	0.851107	0.400528	0.303245
LOC102069215	blue	0.19666	0.843729	-0.371462	-0.485055	-0.462081	-0.169388	-0.379271	-0.465891	0.347358	0.0519513	0.584569	0.205041	0.0622537	0.422637	-0.4275	-0.254142	-0.38268	0.444163	0.0258311	0.0973256	0.266272	0.823035	0.0562983	0.0436804	0.392875	0.00538489	0.0899537	0.0332872	0.0532299	0.462928	0.0868684	1.54e-06	0.122874	0.372603	0.0349532	0.788643
ATG13	black	0.547817	0.426433	-0.520446	-0.517765	-0.396254	0.259675	-0.101344	-0.150114	0.206073	0.00484041	0.379886	-0.193919	-0.256328	0.335357	-0.137227	-0.263015	-0.108118	0.443997	0.0162121	0.0155741	0.249359	0.983387	0.137247	0.0437685	0.010147	0.0893906	0.662032	0.516026	0.553073	0.255643	0.640864	0.0538919	0.370149	0.399635	0.0753558	0.26204
MTFR1L	blue	-0.00321787	0.650799	-0.335461	-0.464343	-0.563086	-0.294317	-0.613122	-0.150078	0.174582	0.322836	0.0951503	0.233071	-0.245677	0.413838	-0.315271	-0.00783169	-0.396977	0.443752	0.0339563	0.137117	0.973123	0.153469	0.0621906	0.0438989	0.988955	0.68161	0.00312215	0.516128	0.163895	0.195301	0.074776	0.00139909	0.449118	0.30927	0.00786606	0.283066
DIS3	brown	0.100699	-0.080637	0.293981	0.0506607	-0.489126	-0.173004	-0.260333	-0.404087	-0.504823	-0.0835381	0.0112145	-0.513944	-0.411059	0.229521	-0.532978	0.339054	-0.074084	0.443538	0.827367	0.195836	0.132698	0.718841	0.316906	0.044013	0.664062	0.96152	0.254398	0.0692558	0.0128549	0.453291	0.749616	0.728243	0.019595	0.0171576	0.0244328	0.0641454
SLC6A6	black	0.616212	0.122626	-0.319574	-0.641379	-0.425247	0.599816	0.0497369	0.103948	-0.0600548	0.177395	0.212443	-0.396784	-0.528759	0.491138	-0.0328221	-0.350627	0.0954354	0.443278	0.00172686	0.157906	0.119154	0.441727	0.0237645	0.0441518	0.00293422	0.355205	0.83047	0.653866	0.887683	0.0040502	0.680705	0.596433	0.795954	0.0749305	0.0546353	0.0137235
PGGT1B	blue	0.212218	0.51499	-0.374979	-0.134717	-0.320045	-0.23492	-0.174262	-0.318416	0.298604	-0.121142	0.400356	0.0618146	0.115692	-0.00264489	-0.162937	-0.0700336	-0.36551	0.4432	0.560423	0.0939529	0.762917	0.600918	0.990922	0.0441934	0.355729	0.0721131	0.449963	0.159503	0.480383	0.305338	0.103236	0.0168945	0.18857	0.790102	0.157261	0.617506
LOC106630136	yellow	0.413098	0.232266	-0.292698	-0.432858	-0.283993	0.0351959	-0.0697734	-0.138235	-0.0571142	0.128612	0.238988	-0.149112	-0.0671318	0.32755	-0.308013	-0.195026	-0.177397	0.442636	0.0499997	0.197886	0.396897	0.578484	0.147211	0.044496	0.0627065	0.296792	0.763773	0.550131	0.17435	0.879614	0.441721	0.310992	0.805757	0.518863	0.212173	0.772486
LOC102070620	yellow	-0.150713	0.426158	-0.49662	-0.295514	-0.129661	-0.157665	-0.538429	0.028525	0.0382699	0.327291	-0.0883099	0.258763	0.0594868	0.345185	-0.236275	-0.247118	-0.134429	0.442471	0.193407	0.0220169	0.280162	0.14755	0.125393	0.0445847	0.514333	0.703462	0.0117993	0.902314	0.302475	0.494887	0.561268	0.0540634	0.869184	0.257376	0.575363	0.797845
REXO4	lightyellow	0.320711	0.362939	-0.250699	-0.0590508	-0.193831	0.115743	0.0754217	-0.452116	0.281851	-0.488766	0.497093	-0.186951	-0.0451786	-0.0135705	-0.147856	-0.172756	-0.124716	0.442341	0.799297	0.273025	0.453949	0.0245541	0.953444	0.0446546	0.156349	0.0218711	0.745238	0.0396192	0.522432	0.61735	0.590137	0.105868	0.215791	0.417107	0.399854	0.845819
ABCE1	black	0.49053	0.425508	-0.336389	-0.0329648	-0.129072	-0.0308399	0.147777	-0.58317	0.319697	-0.546147	0.761317	-0.189477	0.242185	-0.0177093	-0.31417	-0.215975	-0.377958	0.441502	0.887197	0.135966	0.347074	0.0104261	0.939267	0.0451088	0.0239649	6.11e-05	0.522656	0.0055238	0.165452	0.894428	0.0911637	0.0544708	0.157737	0.410728	0.577115	0.290183
CDC14B	black	0.916508	0.175504	-0.515057	-0.432526	-0.292254	0.308898	0.316187	-0.134691	0.0736927	-0.148868	0.591198	-0.351983	-0.149692	0.183282	-0.102832	-0.35704	-0.286455	0.441433	0.0501956	0.0168778	0.112092	0.519556	0.42647	0.0451467	5.37e-09	0.00476576	0.162608	0.5605	0.65736	0.17305	0.208065	0.446688	0.750898	0.117634	0.198598	0.517222
YTHDC1	blue	0.431482	0.577064	-0.617745	-0.72391	-0.264682	0.548837	-0.103627	0.143952	0.423421	0.195599	0.33706	0.0307096	-0.143901	0.420545	0.0850584	-0.655106	0.202652	0.441308	0.000207402	0.0028446	0.00126775	0.395484	0.057659	0.0452147	0.0508143	0.135137	0.65487	0.533592	0.713929	0.00997946	0.37832	0.00616489	0.0557946	0.894872	0.24626	0.533738
EIF4A2	black	0.344015	0.269367	-0.12898	-0.221681	-0.288997	0.329343	-0.112981	-0.45293	0.0762026	-0.294795	0.505496	-0.509476	-0.190714	0.326983	-0.336214	-0.258568	0.110798	0.441263	0.334167	0.577387	0.257748	0.194543	0.147954	0.045239	0.126764	0.0194061	0.625828	0.039221	0.136182	0.144878	0.632559	0.237685	0.742686	0.018319	0.203879	0.407621
HEBP1	red	-0.0358233	0.323951	-0.362655	-0.451737	-0.416511	-0.0293106	-0.648192	0.0121881	-0.063158	0.476334	-0.17712	-0.0601085	-0.436216	0.916924	-0.444088	-0.0654988	-0.0203164	0.44099	0.0398059	0.106162	0.777885	0.0290395	5.13e-09	0.0453881	0.877484	0.442446	0.00148405	0.958182	0.0437205	0.899637	0.930346	0.151973	0.785641	0.795775	0.0603528	0.0480535
LBR	red	-0.0145429	0.358171	-0.287716	-0.515275	-0.58253	-0.0965182	-0.628991	0.0520372	-0.157811	0.574778	-0.184979	-0.023621	-0.46595	0.875157	-0.404242	-0.0119447	-0.114202	0.440799	0.0168233	0.205982	0.959017	0.00642017	2.08e-07	0.0454922	0.950112	0.422126	0.00225442	0.822747	0.0691384	0.677269	0.622076	0.110878	0.494481	0.91905	0.00558824	0.033262
STX12	yellow	0.219211	0.349174	-0.263159	-0.536608	-0.563511	-0.0732883	-0.471086	-0.119361	0.0196763	0.250367	0.0950117	-0.144684	-0.491515	0.46706	-0.295402	-0.0531551	-0.405706	0.440683	0.0121438	0.24909	0.818999	0.273682	0.032789	0.045556	0.339719	0.682051	0.031117	0.606318	0.193582	0.752223	0.0680425	0.120797	0.932536	0.531491	0.00780915	0.0236409
RALGAPA2	red	-0.133265	0.00172768	0.0358752	-0.110973	-0.477843	-0.343672	-0.624858	-0.18831	-0.494887	0.31293	-0.292443	-0.266931	-0.478971	0.557716	-0.599314	0.404127	-0.279407	0.440273	0.632021	0.877308	0.0692251	0.167218	0.00861448	0.0457809	0.564696	0.198294	0.00245805	0.413667	0.00408923	0.127168	0.219968	0.99407	0.0225579	0.24212	0.0284631	0.028038
LETM1	yellow	0.281463	0.209389	-0.194853	-0.158388	-0.152332	0.000536321	-0.0699437	-0.309044	-0.0643243	-0.206336	0.254153	-0.100584	-0.0411723	0.0099911	-0.278829	-0.137764	-0.233878	0.440234	0.492885	0.397325	0.551505	0.369525	0.965716	0.0458024	0.216451	0.266251	0.763213	0.172837	0.220963	0.998159	0.30755	0.362327	0.781774	0.664424	0.509772	0.859354
BMS1	red	-0.0222222	0.45012	-0.245631	-0.372838	-0.425041	-0.244708	-0.576814	-0.196996	-0.0722945	0.363691	0.0972582	0.114021	-0.171818	0.584248	-0.470606	-0.0646517	-0.321337	0.439752	0.0959959	0.28316	0.780689	0.105093	0.00541652	0.0460682	0.92383	0.674925	0.00619237	0.392051	0.0313131	0.285029	0.155497	0.0406097	0.755484	0.622632	0.0547652	0.45644
ADRM1	blue	-0.0721198	0.582652	-0.119006	-0.466905	-0.452684	0.0796845	-0.560931	-0.267351	0.183839	0.13075	0.23873	-0.0140399	-0.250545	0.417986	-0.32179	-0.239822	-0.0873846	0.438946	0.0328545	0.607397	0.29506	0.572131	0.0593571	0.0465149	0.756058	0.29733	0.00815977	0.241352	0.154883	0.731337	0.706435	0.00557595	0.425043	0.951836	0.039341	0.273329
MIGA1	black	0.734612	0.21761	-0.297506	-0.298063	-0.35744	0.0743364	0.103643	-0.404432	-0.0534029	-0.196302	0.538231	-0.366717	-0.173529	0.35922	-0.415319	-0.178144	-0.314278	0.438894	0.18941	0.190278	0.43977	0.393754	0.109761	0.0465438	0.000149222	0.0118363	0.654819	0.0689954	0.0611673	0.748789	0.165298	0.343347	0.818169	0.102017	0.111662	0.4519
TBC1D2B	turquoise	0.0956824	-0.203105	0.346847	0.410406	-0.414648	-0.346467	-0.173583	-0.67165	-0.434574	-0.476356	0.132207	-0.614953	-0.399565	0.0163413	-0.601747	0.549769	-0.501365	0.438809	0.064612	0.123463	0.00982843	0.0290312	0.943952	0.0465909	0.67992	0.567817	0.451756	0.000855663	0.00390273	0.123902	0.0205884	0.377233	0.0489977	0.00300961	0.0616291	0.0727296
LPCAT2	brown	-0.0332749	-0.12865	0.359475	0.207819	-0.334442	-0.12251	-0.22522	-0.447969	-0.366289	-0.244789	0.0633975	-0.512086	-0.377971	0.0801498	-0.358373	0.270072	-0.0271587	0.438778	0.366019	0.109491	0.236412	0.284866	0.729825	0.0466084	0.886143	0.784847	0.326308	0.0416988	0.110663	0.596781	0.906973	0.578372	0.102448	0.0176332	0.138389	0.0911513
LOC102068321	black	0.649266	0.280648	-0.289462	-0.359158	-0.288926	0.190018	0.191433	-0.239744	0.135304	-0.236996	0.513518	-0.224978	-0.106271	-0.0760789	-0.037824	-0.34212	-0.207735	0.438773	0.109828	0.203119	0.129007	0.300959	0.74309	0.0466111	0.00144853	0.0172658	0.405822	0.295222	0.870695	0.409368	0.366216	0.21784	0.5587	0.326842	0.203995	0.64661
LYSMD2	blue	0.412598	0.546975	-0.205138	-0.423408	-0.451375	-0.243394	-0.231329	-0.455448	0.232713	-0.0598389	0.586886	-0.0153244	-0.108716	0.16638	-0.38795	-0.148715	-0.651381	0.438259	0.0558026	0.372372	0.51999	0.796673	0.471027	0.0468985	0.0630574	0.00516136	0.313003	0.0380083	0.0822537	0.287707	0.0013807	0.010287	0.310035	0.947434	0.0399848	0.639008
NAE1	blue	-0.0526387	0.449787	-0.42964	-0.106781	-0.0268074	0.0110234	-0.351254	-0.0728448	0.255915	0.0257998	0.283048	0.146677	0.182154	0.183033	-0.150623	-0.324095	-0.145625	0.437992	0.645022	0.0519212	0.15178	0.91161	0.427111	0.0470479	0.82073	0.213764	0.118449	0.753678	0.514588	0.962176	0.528796	0.0407769	0.262837	0.525788	0.908172	0.429373
LOC102063117	yellow	0.383685	-0.153028	-0.0655517	-0.328178	-0.280125	0.116083	-0.0677672	-0.017748	-0.373548	0.183797	-0.0356981	-0.415931	-0.432752	0.471422	-0.285493	-0.0224262	-0.0628826	0.437752	0.146391	0.77771	0.923132	0.425151	0.0309809	0.0471829	0.0859733	0.877909	0.770388	0.939135	0.209664	0.61631	0.786555	0.507817	0.0953142	0.0607481	0.218735	0.050062
STOML2	yellow	0.243374	0.610726	-0.340782	-0.36804	-0.399896	-0.234407	-0.163991	-0.280628	0.233695	0.0720132	0.461818	0.158699	0.095373	0.131429	-0.214546	-0.217652	-0.321116	0.437751	0.100693	0.130608	0.34325	0.756408	0.570119	0.0471837	0.287747	0.0350705	0.477509	0.217874	0.350352	0.306425	0.155798	0.00327466	0.307939	0.492023	0.072471	0.680903
PREP	black	0.699355	0.32133	-0.432099	-0.309494	-0.307281	0.225852	0.149416	-0.377576	0.109139	-0.284821	0.595917	-0.268343	-0.109358	0.257799	-0.219892	-0.265367	-0.30659	0.437288	0.172179	0.0504476	0.244995	0.210785	0.259217	0.047445	0.00041859	0.00436198	0.518003	0.091518	0.338182	0.324916	0.176452	0.155506	0.637695	0.239542	0.175428	0.637015
SMARCA5	yellow	0.372199	0.265991	-0.304574	-0.358494	-0.277549	0.288877	-0.109527	-0.121555	0.151994	-0.0110833	0.301468	-0.21071	-0.314045	0.446807	-0.152681	-0.216136	-0.119003	0.437125	0.110533	0.179458	0.346706	0.96197	0.0422962	0.0475371	0.096612	0.18416	0.636494	0.599666	0.508792	0.204074	0.607406	0.243845	0.510724	0.359236	0.223178	0.16563
CEP44	black	0.409636	0.367625	-0.0959563	-0.0775916	-0.310091	-0.292031	0.0406432	-0.658522	0.0517378	-0.376188	0.645888	-0.203051	0.129699	0.0595407	-0.498377	-0.014015	-0.492585	0.437004	0.738152	0.679051	0.951921	0.0928129	0.797665	0.0476056	0.0651644	0.00156273	0.861145	0.00117114	0.0214791	0.198958	0.0232927	0.101107	0.823751	0.377361	0.171311	0.57525
THOC7	red	-0.0112245	0.0583472	-0.0447137	-0.210624	-0.70065	-0.373841	-0.64547	-0.183909	-0.574775	0.460391	-0.305271	-0.293274	-0.618327	0.823219	-0.603983	0.438694	-0.219668	0.436655	0.359436	0.847388	0.0466551	0.0357123	4.58e-06	0.0478034	0.961486	0.178414	0.00157735	0.424862	0.00373764	0.0950341	0.338687	0.801643	0.00642042	0.196964	0.000404059	0.00281116
RB1CC1	black	0.738914	0.290203	-0.347433	-0.617522	-0.442872	0.519095	0.130232	-0.0935929	0.0967491	0.00231139	0.515159	-0.353314	-0.341417	0.334865	-0.106409	-0.440752	-0.0647396	0.436594	0.00285752	0.122788	0.045518	0.992066	0.13786	0.0478382	0.000130158	0.0168524	0.573667	0.686565	0.646179	0.0158929	0.780398	0.201913	0.676538	0.116157	0.044369	0.129847
LOC113459222	yellow	0.287337	0.407196	-0.518199	-0.437663	-0.042855	0.423361	-0.0655602	0.046915	0.40032	-0.0366737	0.346118	0.0156695	-0.0419832	0.162425	0.114097	-0.613992	-0.042277	0.435937	0.0472329	0.0161074	0.00306823	0.874597	0.48178	0.048213	0.206606	0.124307	0.777682	0.839966	0.622398	0.0558331	0.855618	0.06694	0.0721411	0.946253	0.853664	0.856611
NIF3L1	red	-0.0732303	0.469997	-0.357832	-0.556094	-0.449664	-0.311319	-0.650168	0.0318056	-0.00647511	0.657612	-0.0912161	0.174311	-0.193223	0.719722	-0.432376	-0.0846464	-0.189733	0.435815	0.00885176	0.111241	0.715259	0.00119625	0.000234975	0.0482831	0.752414	0.694149	0.00141927	0.891141	0.0502843	0.169532	0.410083	0.0315625	0.977777	0.449831	0.0408387	0.401363
CHMP6	blue	0.226101	0.718205	-0.239753	-0.462334	-0.515907	-0.323795	-0.394848	-0.403896	0.236536	0.124279	0.484037	0.179373	-0.00067436	0.282085	-0.473948	-0.145811	-0.551582	0.435428	0.0348406	0.295202	0.528262	0.591453	0.215394	0.0485052	0.324368	0.0261903	0.0764919	0.0693994	0.0299703	0.152182	0.0095398	0.00024571	0.301926	0.436569	0.0166666	0.997685
MRPS33	red	-0.077685	0.394925	-0.0993811	-0.261472	-0.603274	-0.432186	-0.594707	-0.369992	-0.217062	0.264061	-0.0486615	0.0267542	-0.266243	0.536076	-0.602935	0.202122	-0.416785	0.435397	0.252249	0.668216	0.379596	0.247412	0.0122459	0.0485228	0.737848	0.834086	0.00446267	0.0987619	0.00381434	0.0503965	0.060167	0.0764295	0.344592	0.908353	0.00378935	0.243381
STRAP	blue	0.0940623	0.44532	-0.356826	-0.430417	-0.395257	-0.134346	-0.473611	-0.048087	0.0408563	0.302787	-0.0503261	0.140824	-0.23787	0.447033	-0.211	-0.172581	-0.142569	0.435344	0.0514519	0.112323	0.454412	0.182153	0.0421794	0.0485532	0.68507	0.82849	0.0301034	0.836019	0.35856	0.561513	0.537571	0.0430703	0.860423	0.542613	0.0761598	0.299126
INTS12	blue	0.328965	0.536262	-0.357797	-0.497885	-0.335146	0.392968	-0.157293	-0.199077	0.366482	-0.0972438	0.450902	-0.120384	-0.221484	0.300513	-0.152262	-0.436084	-0.0273186	0.435134	0.0216284	0.111279	0.0481292	0.674971	0.185622	0.0486743	0.145369	0.0402196	0.495917	0.386967	0.509969	0.078031	0.906428	0.0122102	0.102253	0.603214	0.137509	0.334607
NDUFA5	lightyellow	0.237915	0.557402	-0.26805	-0.114038	-0.356116	-0.183884	-0.212103	-0.520152	0.29463	-0.271277	0.648017	-0.0456703	0.0368299	0.111881	-0.383721	-0.102167	-0.511274	0.434818	0.622579	0.240076	0.659447	0.234246	0.629218	0.0488565	0.299032	0.00148989	0.355994	0.015643	0.0859416	0.424928	0.0178443	0.00866005	0.194805	0.844161	0.11309	0.874067
LOC102075223	black	0.405475	0.160408	-0.177709	-0.00305286	-0.0841466	-0.0467877	0.228385	-0.295889	-0.00442367	-0.354091	0.455452	-0.0966956	0.137744	-0.292023	-0.0983696	-0.104156	-0.363692	0.43471	0.989521	0.440905	0.653215	0.1153	0.198969	0.0489192	0.0682146	0.038006	0.319374	0.192814	0.671409	0.840395	0.105092	0.487313	0.984817	0.676707	0.716873	0.551563
SH3BGRL2	yellow	0.31679	-0.246275	0.0498457	-0.0640093	-0.281922	-0.0182553	0.0254463	0.00875735	-0.493665	0.0375544	-0.181809	-0.311255	-0.472709	0.184244	-0.248615	0.178544	-0.169225	0.434657	0.782818	0.830105	0.438727	0.87161	0.424005	0.0489497	0.161763	0.430261	0.912817	0.969947	0.277164	0.937399	0.463367	0.281859	0.0229457	0.169625	0.215669	0.0304624
LETM2	blue	0.207532	0.545272	-0.619114	-0.244851	-0.259435	-0.229266	-0.218918	-0.172968	0.126892	0.159468	0.373945	0.161081	0.259748	0.24681	-0.165344	-0.163013	-0.183854	0.43461	0.28474	0.00276651	0.480175	0.489902	0.280782	0.0489767	0.366696	0.0949351	0.340381	0.453386	0.473832	0.317458	0.425005	0.0105749	0.583618	0.485463	0.256098	0.255505
PHF5A	red	0.107792	0.594961	-0.159165	-0.335775	-0.461515	-0.325718	-0.419778	-0.51385	0.0806329	0.0473331	0.276907	0.0854768	-0.110146	0.537773	-0.594926	0.00662766	-0.287001	0.434243	0.136727	0.490737	0.977254	0.838557	0.0119225	0.0491896	0.641876	0.224297	0.0581639	0.0171815	0.00444426	0.149621	0.20716	0.00444138	0.728256	0.712579	0.035206	0.634576
CPT1A	red	0.179403	-0.00856258	0.10818	-0.388288	-0.550544	-0.129719	-0.378413	-0.0996267	-0.419783	0.34531	-0.226418	-0.27347	-0.619105	0.563675	-0.519307	0.108762	-0.257694	0.433723	0.0819638	0.640672	0.638865	0.125246	0.0077874	0.049493	0.436492	0.323672	0.090743	0.667441	0.0158426	0.57519	0.259417	0.970615	0.0581604	0.230336	0.00970413	0.00276698
AQR	black	0.437287	0.450464	-0.460205	-0.483224	-0.236105	0.201962	-0.0498935	-0.0449481	0.391545	0.00909887	0.389741	0.0321861	-0.165764	0.234148	-0.0404124	-0.395248	-0.145055	0.433695	0.02648	0.0357967	0.0761671	0.968776	0.306976	0.0495091	0.047445	0.0807276	0.829944	0.846597	0.861926	0.37998	0.530427	0.0404379	0.0792116	0.889846	0.302833	0.472693
ERMP1	turquoise	-0.00952602	-0.160849	0.156363	0.28598	-0.428089	-0.575459	-0.265253	-0.350145	-0.46611	-0.035863	-0.0842781	-0.388474	-0.27099	0.12411	-0.505804	0.58567	-0.385325	0.433661	0.208853	0.4985	0.00527773	0.877349	0.59196	0.049529	0.967311	0.716449	0.245205	0.119697	0.0193202	0.00634321	0.0845286	0.486102	0.0331934	0.0818048	0.0528674	0.234761
LOC102064305	black	0.468388	0.448226	-0.743388	-0.507988	-0.17668	0.335687	-0.0743461	0.154666	0.268962	0.1729	0.287266	0.061538	-0.0221764	0.253939	0.0737739	-0.500182	0.0204578	0.433183	0.0187197	0.000112597	0.0209374	0.453567	0.266668	0.0498088	0.03223	0.206724	0.748757	0.50323	0.750632	0.136836	0.929863	0.0415672	0.238419	0.79102	0.4436	0.923986
OSBPL1A	black	0.565358	0.503022	-0.585949	-0.563775	-0.30924	0.526837	0.0516445	-0.129656	0.334574	-0.105661	0.537133	-0.16041	-0.150655	0.234567	0.0620473	-0.522408	0.0235444	0.432924	0.00777404	0.00525085	0.0151202	0.648512	0.306086	0.0499611	0.00756596	0.0120436	0.824064	0.575377	0.789329	0.0141346	0.919312	0.0201075	0.138224	0.487308	0.17255	0.514498
POLR2D	yellow	0.00212977	-0.0292837	0.0862976	0.156409	-0.341594	-0.278493	-0.269782	-0.505474	-0.324398	-0.162309	0.158181	-0.466398	-0.247236	0.363428	-0.585296	0.28836	-0.320698	0.432818	0.498374	0.709934	0.204923	0.482097	0.105364	0.0500235	0.99269	0.493458	0.236935	0.0194122	0.00531394	0.221545	0.156368	0.899729	0.151375	0.0330702	0.129636	0.279926
PMAIP1	yellow	0.247196	-0.0165436	0.114995	-0.209636	-0.208289	0.138343	-0.0312931	-0.122445	-0.0892003	-0.115225	0.118674	-0.249741	-0.382152	0.086063	-0.219726	-0.198925	-0.327985	0.431761	0.361747	0.619644	0.387337	0.618936	0.71069	0.0506487	0.280007	0.608408	0.892885	0.596979	0.338556	0.549816	0.146644	0.943259	0.700604	0.274923	0.364912	0.0873409
MRPL35	lightyellow	0.223798	0.661926	-0.411581	-0.288897	-0.151773	-0.0627401	-0.236956	-0.354472	0.433029	-0.132551	0.583618	0.214781	0.152072	0.230115	-0.349562	-0.432524	-0.460563	0.431592	0.204042	0.0637747	0.0501968	0.566802	0.31562	0.0507488	0.329452	0.00547895	0.301043	0.114882	0.120356	0.787028	0.0356347	0.00108116	0.0498989	0.34981	0.511346	0.510503
ARPC1A	red	-0.06009	0.63807	-0.340169	-0.600822	-0.538293	-0.0627649	-0.65548	-0.0320926	0.122462	0.496511	0.0638844	0.213246	-0.27489	0.634449	-0.279569	-0.225988	-0.211334	0.431048	0.00397279	0.131347	0.324617	0.0220506	0.00200737	0.0510736	0.795837	0.783232	0.00125686	0.890164	0.21969	0.786945	0.357782	0.00185638	0.596926	0.353347	0.0118247	0.227829
LOC102063080	red	0.145981	0.459687	-0.367355	-0.538054	-0.455379	-0.129057	-0.488471	-0.0805776	0.121186	0.380484	0.0424223	0.0959138	-0.311316	0.680948	-0.351713	-0.128128	-0.378339	0.430997	0.0118695	0.101377	0.579927	0.0888463	0.000678736	0.0511041	0.527779	0.855127	0.0246537	0.728435	0.117935	0.57716	0.0908112	0.0360326	0.600783	0.679186	0.0380411	0.169537
MAN1B1	red	-0.23989	0.0377421	-0.0379293	-0.222451	-0.509383	-0.258502	-0.788254	0.0238719	-0.433077	0.543518	-0.520982	-0.166627	-0.627792	0.75016	-0.497754	0.311463	-0.0114379	0.430861	0.332449	0.870338	0.169325	0.0108784	8.99e-05	0.0511858	0.294918	0.015449	2.2e-05	0.918193	0.0216685	0.257874	0.960754	0.870973	0.0498712	0.47036	0.018344	0.00231199
RIOX1	yellow	-0.180515	0.32849	0.187233	-0.154814	-0.483899	-0.25666	-0.528692	-0.288316	-0.0408565	0.0754177	0.0935281	-0.0298552	-0.308754	0.0932432	-0.373468	0.0498216	-0.359382	0.430301	0.502817	0.416392	0.830185	0.745251	0.687679	0.0515222	0.433605	0.686771	0.0137376	0.204995	0.0953912	0.2614	0.10959	0.145986	0.860423	0.897781	0.0262391	0.173261
CLIC2	red	-0.234593	0.105667	-0.210231	-0.246292	-0.323198	-0.163012	-0.666741	0.16158	-0.307539	0.591447	-0.416958	-0.0096365	-0.433393	0.819322	-0.398257	0.137689	0.0937481	0.430229	0.281826	0.360355	0.551724	0.00474368	5.54e-06	0.0515651	0.30603	0.0600498	0.000963898	0.484096	0.0737587	0.480176	0.68607	0.648492	0.175047	0.966932	0.152982	0.0496857
BLOC1S4	blue	0.114242	0.579155	-0.407976	-0.339714	-0.269119	-0.0545941	-0.350402	-0.187776	0.373326	0.0239018	0.260806	0.125505	0.0110531	0.122423	-0.150782	-0.2625	-0.241012	0.429888	0.131897	0.0663685	0.250323	0.918091	0.597045	0.0517711	0.621954	0.253503	0.119407	0.415017	0.51414	0.81418	0.292598	0.00593875	0.0955269	0.587771	0.238134	0.962074
TSTD3	black	0.375927	0.41566	-0.409147	-0.516953	-0.401977	0.191274	-0.183247	-0.119862	0.16653	0.133854	0.384064	-0.0965148	-0.264676	0.424971	-0.183364	-0.24615	-0.276081	0.429813	0.0164096	0.0655177	0.282111	0.56296	0.0548089	0.0518166	0.0930587	0.0856379	0.426562	0.604796	0.42626	0.40622	0.225739	0.0609338	0.470621	0.67728	0.0708609	0.246272
CDC40	red	0.000338645	0.116618	-0.0366057	-0.295902	-0.615015	-0.482163	-0.585778	-0.0757121	-0.470666	0.5612	-0.320802	-0.01781	-0.493296	0.689685	-0.545251	0.345811	-0.362419	0.429738	0.192794	0.874828	0.124663	0.00812264	0.00054189	0.0518618	0.998838	0.156226	0.00526727	0.744289	0.0105785	0.0268622	0.106407	0.614677	0.0312884	0.938923	0.00300591	0.0230637
LOC113460002	yellow	0.451514	0.36336	-0.596761	-0.644612	-0.397898	0.122513	-0.124971	0.265019	0.10177	0.446399	0.0251452	0.129094	-0.230712	0.3811	0.0446179	-0.286281	-0.171154	0.429068	0.00160777	0.00429279	0.208354	0.0425073	0.0882878	0.0522685	0.039916	0.913845	0.589372	0.245638	0.847711	0.596773	0.45821	0.105433	0.660693	0.577049	0.0740433	0.314331
LOC102067215	blue	0.229193	0.616466	-0.367111	-0.455282	-0.362968	-0.14401	-0.25294	-0.127871	0.136326	0.254041	0.441508	0.236882	0.128762	0.168051	-0.159258	-0.356836	-0.23765	0.428824	0.0380869	0.101621	0.112311	0.266469	0.46652	0.052417	0.317616	0.0451054	0.268618	0.580692	0.49048	0.533425	0.299586	0.00291921	0.555707	0.301198	0.105839	0.578037
SPTBN5	blue	0.222429	0.379381	-0.391535	-0.554875	-0.274331	0.441767	-0.249933	0.168863	0.106338	0.27472	0.11694	-0.043883	-0.26426	0.480125	-0.044352	-0.481581	0.190109	0.428688	0.0090335	0.0792204	0.0270735	0.228128	0.0276083	0.0525001	0.332498	0.613693	0.274543	0.464339	0.848608	0.0449653	0.40914	0.0898525	0.646401	0.850192	0.228813	0.247044
WDFY1	red	0.331461	0.0787206	0.0787094	-0.331445	-0.580575	-0.0174315	-0.219059	-0.331188	-0.310654	0.0874213	0.122846	-0.444539	-0.544257	0.596618	-0.489775	0.0740909	-0.181963	0.428542	0.142178	0.73451	0.749593	0.706317	0.00430449	0.0525898	0.142157	0.595768	0.340063	0.142507	0.0242156	0.940219	0.429866	0.734474	0.170493	0.0434814	0.00578912	0.0107497
EEF2K	brown	0.171542	-0.103591	0.362383	0.125017	-0.555316	-0.311445	-0.224997	-0.515604	-0.520432	-0.145661	0.0492782	-0.489289	-0.495388	0.246059	-0.566404	0.426251	-0.258546	0.428469	0.589235	0.106444	0.0540057	0.528693	0.282294	0.052634	0.457176	0.832012	0.3268	0.0167416	0.00743094	0.16935	0.25779	0.654982	0.0155774	0.024378	0.0089674	0.0224004
EIF2B3	yellow	0.284363	0.461477	-0.634225	-0.262526	0.0645283	0.173278	2.36e-05	-0.0427305	0.55802	-0.159635	0.385193	0.135109	0.138989	0.187758	0.00150427	-0.457503	-0.170636	0.42842	0.250273	0.00201703	0.0370402	0.489442	0.415063	0.052664	0.211552	0.0846442	0.999919	0.854085	0.994837	0.452565	0.459591	0.0352231	0.0085706	0.559273	0.781098	0.547937
TRMT13	yellow	0.441209	0.180919	-0.318236	-0.367705	-0.341446	-0.0695416	-0.0224113	-0.0930355	-0.115971	0.149777	0.122718	-0.0983542	-0.260516	0.452196	-0.223318	-0.0276991	-0.188203	0.428272	0.101027	0.159752	0.90513	0.51698	0.03958	0.052755	0.0452682	0.596154	0.923183	0.688341	0.330517	0.764537	0.413938	0.432562	0.616654	0.671458	0.129813	0.254052
DCAF13	black	0.53691	0.466952	-0.702176	-0.482677	-0.228462	-0.101266	-0.0339951	-0.0313651	0.343165	0.0887307	0.327783	0.181133	0.0122746	0.222942	-0.091651	-0.272975	-0.554736	0.427997	0.0266765	0.000387493	0.231216	0.702111	0.331353	0.0529236	0.0120861	0.146907	0.883694	0.89264	0.692759	0.662278	0.00905444	0.0328348	0.127766	0.432006	0.319206	0.957886
ST7	lightyellow	0.246232	0.331422	-0.157166	-0.053168	-0.254555	-0.0677306	-0.120675	-0.478128	0.22046	-0.410094	0.535134	-0.246027	-0.0831151	0.0321361	-0.296327	-0.0940391	-0.481978	0.4279	0.818956	0.496271	0.685144	0.0648352	0.890016	0.0529835	0.281947	0.0124285	0.602331	0.0283552	0.192126	0.770508	0.0269291	0.142207	0.336906	0.28236	0.26547	0.720209
LOC102062283	blue	0.185669	0.817262	-0.419643	-0.537372	-0.210874	0.0329184	-0.254884	-0.257543	0.605557	-0.0222844	0.582417	0.284583	0.206787	0.0899495	-0.172513	-0.584388	-0.329249	0.427863	0.0119981	0.0582532	0.00540273	0.923617	0.698203	0.0530062	0.420366	0.00559968	0.264831	0.259705	0.454592	0.887355	0.145001	6.12e-06	0.00362499	0.211184	0.358855	0.368457
WHAMM	yellow	0.284532	0.139719	-0.295905	-0.245053	-0.251571	-0.0281322	0.00976593	0.075815	-0.136425	0.189915	0.116979	-0.0398918	-0.0115451	0.0526424	-0.0624729	-0.0701053	-0.143216	0.427654	0.284329	0.19279	0.762681	0.409625	0.820717	0.0531351	0.211269	0.613573	0.966488	0.743952	0.787915	0.903654	0.535707	0.545816	0.555415	0.863688	0.271305	0.960387
CHRNB3	yellow	0.274313	-0.0381359	-0.0959146	-0.144749	-0.378984	0.101096	-0.280193	-0.268585	-0.190439	-0.0762712	0.0459806	-0.538732	-0.5741	0.552861	-0.420354	0.157144	-0.19787	0.427545	0.531303	0.679184	0.49633	0.742462	0.00934042	0.0532021	0.228846	0.843114	0.218619	0.239103	0.0577842	0.662813	0.389912	0.869638	0.408311	0.0117427	0.0902172	0.00649747
DIRC2	blue	0.178957	0.5817	-0.415492	-0.54178	-0.517523	-0.296449	-0.443383	-0.144481	0.0382085	0.345973	0.103601	0.187806	-0.0999487	0.396069	-0.3248	-0.0899848	-0.359502	0.427545	0.0111861	0.0610487	0.69809	0.124474	0.0755046	0.0532022	0.437652	0.654951	0.0440954	0.532073	0.150839	0.191934	0.109463	0.00567279	0.869392	0.414943	0.0162708	0.666426
PHAX	black	0.52251	0.507898	-0.351926	-0.575691	-0.384305	0.28692	-0.0903185	-0.17901	0.31959	-0.039366	0.497747	-0.0528419	-0.18153	0.140644	-0.131979	-0.473308	-0.366254	0.427254	0.00631717	0.117698	0.0302239	0.865469	0.543133	0.053382	0.0150968	0.0216707	0.697021	0.437514	0.568492	0.207294	0.102483	0.0187441	0.157884	0.820049	0.0854254	0.430981
LOC102065196	yellow	-0.318915	0.319787	0.0103218	0.120439	-0.42352	-0.517694	-0.694787	-0.362873	-0.155433	0.0873532	-0.0428876	0.0204155	-0.155601	0.189562	-0.491228	0.301285	-0.345797	0.426794	0.603048	0.964582	0.184439	0.706536	0.410512	0.0536674	0.158813	0.853554	0.000473455	0.105936	0.0237349	0.0162292	0.124679	0.157614	0.50109	0.930007	0.0557309	0.500623
KLHL21	grey60	-0.0304512	0.262501	-0.370753	-0.514729	-0.457314	-0.203354	-0.480153	0.349613	-0.211961	0.78838	-0.321183	0.237072	-0.30913	0.587434	-0.136941	-0.0534879	-0.126606	0.426716	0.0169599	0.0980164	0.817884	2.18e-05	0.00510957	0.0537157	0.895752	0.155706	0.0275979	0.120299	0.553906	0.376635	0.584472	0.25032	0.356326	0.300799	0.0371285	0.172711
EAF2	red	0.20374	-0.0698499	-0.0892312	-0.231861	-0.440366	-0.0444513	-0.266665	-0.0390249	-0.458587	0.287605	-0.236025	-0.302562	-0.564321	0.683635	-0.377172	0.18008	-0.00927835	0.426527	0.311861	0.700505	0.434733	0.206164	0.000633828	0.053833	0.375711	0.303001	0.242608	0.866625	0.0918937	0.848273	0.96816	0.763521	0.0365373	0.182495	0.0457298	0.00770179
PTPN2	lightyellow	0.512758	0.268037	-0.156952	-0.25214	-0.175987	0.476057	0.229091	-0.343471	0.339418	-0.460811	0.604286	-0.37778	-0.156666	0.131576	-0.0880339	-0.378992	-0.021066	0.426126	0.270186	0.496864	0.09021	0.0355227	0.569685	0.0540833	0.01746	0.00371573	0.317838	0.127405	0.704348	0.0291466	0.927783	0.240101	0.132256	0.0913286	0.445417	0.497659
LMBR1L	red	0.0526811	0.534096	-0.442841	-0.527739	-0.499874	-0.339651	-0.598532	-0.0841885	-0.0260131	0.585934	0.0523505	0.160699	-0.0812473	0.733504	-0.470212	-0.106289	-0.267647	0.426087	0.0139404	0.0443858	0.646553	0.00525228	0.000154504	0.0541079	0.820587	0.821696	0.0041507	0.716738	0.0314744	0.131974	0.240811	0.0126323	0.910882	0.486512	0.0210289	0.726261
LOC102072282	red	0.134733	0.0431343	-0.355092	-0.261366	-0.24249	0.068896	-0.142886	0.24237	-0.285614	0.413443	-0.201497	-0.054619	-0.251854	0.5363	-0.134454	-0.00655635	0.153415	0.425636	0.252449	0.114204	0.977498	0.0624655	0.0122028	0.0543904	0.560375	0.381102	0.536659	0.289802	0.561196	0.766664	0.506731	0.852721	0.209462	0.814097	0.289557	0.270749
MRPL19	blue	0.133338	0.434644	-0.420744	-0.38218	-0.332335	-0.192592	-0.262842	-0.0833747	0.0498193	0.199503	0.118548	0.183997	-0.0426655	0.184729	-0.0824221	-0.0634441	-0.362217	0.425606	0.0873153	0.0575283	0.784692	0.385932	0.422766	0.0544092	0.564481	0.608792	0.249683	0.719369	0.722453	0.402932	0.106616	0.0489573	0.830193	0.424637	0.141045	0.854305
FBXW5	blue	-0.257678	0.306306	-0.338552	-0.172831	-0.225901	-0.352444	-0.519932	0.124452	-0.0761298	0.446392	-0.33127	0.304918	-0.0629909	0.325654	-0.131239	0.0965549	-0.048016	0.425115	0.45375	0.133308	0.677153	0.0425112	0.149706	0.0547185	0.259448	0.142402	0.0156949	0.590933	0.570682	0.117121	0.836258	0.176872	0.742923	0.178942	0.324809	0.786196
PCMT1	black	0.754002	0.301835	-0.486464	-0.63772	-0.306068	0.486369	0.207167	0.0284538	0.157349	0.00939287	0.459016	-0.148456	-0.254789	0.190778	0.0802426	-0.567069	-0.17376	0.425104	0.00187055	0.0253401	0.00734619	0.967767	0.407461	0.0547254	7.89e-05	0.0363399	0.367557	0.902557	0.729523	0.0253728	0.451287	0.183601	0.495761	0.520725	0.177226	0.265015
SEC24B	black	0.604209	-0.108514	-0.372274	-0.336743	-0.353724	0.372079	0.0931683	0.180297	-0.313302	0.166081	0.0336994	-0.391603	-0.504377	0.416656	-0.00103289	-0.127551	0.0357125	0.425051	0.135528	0.0965396	0.581647	0.471835	0.060255	0.0547585	0.0037213	0.8847	0.687917	0.43417	0.996455	0.0967277	0.87786	0.639634	0.166687	0.0791635	0.115704	0.019721
VPS50	turquoise	-0.017015	-0.0394697	0.0361545	0.151231	-0.442944	-0.284364	-0.402857	-0.396904	-0.41926	-0.00395701	-0.106165	-0.41488	-0.465889	0.560181	-0.562322	0.506539	-0.0467499	0.425006	0.512873	0.87636	0.0191164	0.986418	0.008264	0.0547873	0.941645	0.64694	0.0701878	0.0748347	0.00796916	0.211551	0.840522	0.865118	0.058507	0.0614693	0.0443305	0.0332882
TMEM33	turquoise	0.121989	-0.289125	0.174384	0.177827	-0.549596	-0.565863	-0.355364	-0.335792	-0.744985	0.0849448	-0.266276	-0.469529	-0.581085	0.36138	-0.613672	0.687861	-0.418422	0.424763	0.440599	0.44964	0.000568325	0.714296	0.107488	0.0549404	0.598354	0.24332	0.113907	0.136705	0.003088	0.00750048	0.059065	0.20367	0.000106844	0.0317556	0.00985629	0.00573617
THOC2	black	0.603234	0.240129	-0.407035	-0.472171	-0.387976	0.548593	0.0294841	-0.112331	0.114457	-0.0706765	0.454424	-0.445858	-0.386931	0.410611	-0.0877036	-0.346081	0.0214175	0.424445	0.0306784	0.0670588	0.124349	0.760801	0.064465	0.0551421	0.0037923	0.0384977	0.899046	0.62783	0.70541	0.0100193	0.926581	0.294422	0.621291	0.0427888	0.0822308	0.083131
TMF1	black	0.41928	-0.0616805	-0.00975946	-0.257541	-0.503793	0.0323905	-0.15014	-0.216998	-0.289513	-0.0380938	0.00454165	-0.445246	-0.643993	0.276806	-0.249585	0.151426	-0.368724	0.42435	0.25971	0.96651	0.512323	0.86978	0.224472	0.055202	0.0584939	0.984412	0.515953	0.344738	0.275232	0.889151	0.100013	0.790547	0.203036	0.0431093	0.0198867	0.00163002
LOC102073504	blue	0.246106	0.721159	-0.640917	-0.58893	-0.432018	-0.310517	-0.407456	0.0176953	0.226658	0.477317	0.194655	0.456321	0.0706304	0.403745	-0.230695	-0.253476	-0.483894	0.424286	0.00497054	0.00174448	0.26757	0.0286629	0.0695136	0.0552432	0.2822	0.397813	0.0667491	0.939316	0.314368	0.170692	0.026241	0.000225176	0.323146	0.0375945	0.0504962	0.760953
MINPP1	red	0.311648	0.249727	-0.188983	-0.310793	-0.481793	-0.168312	-0.356551	-0.224397	-0.147983	0.232694	0.148194	-0.166666	-0.298389	0.517493	-0.525153	-0.0210752	-0.333856	0.42418	0.170293	0.41197	0.927751	0.310075	0.0162779	0.0553106	0.169057	0.521471	0.112619	0.328126	0.0145031	0.465816	0.139124	0.274952	0.522071	0.470254	0.0269963	0.188903
ENDOG	yellow	0.150347	0.032296	-0.00590717	-0.243894	-0.251927	-0.0145695	-0.0415589	0.0648904	-0.191777	0.20147	-0.00894921	-0.0687079	-0.219158	0.0660557	-0.0935295	-0.0220114	-0.0820499	0.424093	0.286685	0.979726	0.92455	0.381167	0.776043	0.0553653	0.515367	0.969289	0.858046	0.779899	0.686766	0.950021	0.723659	0.889472	0.404962	0.767284	0.270604	0.339838
TUBGCP5	black	0.542746	-0.0684793	-0.262858	-0.298162	-0.464262	0.263404	-0.102302	-0.0984304	-0.341528	0.0909376	0.136242	-0.581802	-0.548349	0.569196	-0.319689	-0.00479966	-0.0762951	0.424092	0.189256	0.249653	0.983526	0.69504	0.00708036	0.0553662	0.0110142	0.555951	0.659026	0.671217	0.157748	0.248633	0.742383	0.768038	0.129714	0.00566234	0.0339918	0.0100593
LOC113459554	blue	-0.127992	0.531758	-0.241437	-0.333061	-0.505351	-0.137549	-0.646662	-0.25389	0.0555316	0.237472	0.109669	-0.0104608	-0.222129	0.473564	-0.30806	-0.0865845	-0.116169	0.423795	0.140125	0.291721	0.70901	0.299961	0.0301222	0.0555556	0.580333	0.636054	0.00153591	0.266763	0.17428	0.552133	0.616049	0.0131012	0.811044	0.964105	0.0194468	0.333166
NDUFB1	black	0.66871	0.437333	-0.44333	-0.234512	-0.229582	-0.152128	0.215458	-0.41243	0.292648	-0.310309	0.74298	-0.0136808	0.208757	-0.0631632	-0.228542	-0.21683	-0.706226	0.42355	0.306203	0.0441238	0.345122	0.170994	0.785624	0.0557121	0.000919166	0.000114109	0.348258	0.0631756	0.319032	0.510346	0.000346326	0.0474193	0.197966	0.953066	0.316774	0.363811
RPS6KA6	turquoise	0.085488	-0.0462358	-0.0813579	-0.167906	-0.335101	-0.504111	-0.36437	0.0282366	-0.473246	0.467774	-0.263788	-0.0342666	-0.234599	0.362778	-0.432428	0.274751	-0.349782	0.423527	0.466909	0.725902	0.228072	0.0324873	0.106034	0.0557269	0.712543	0.247919	0.104397	0.903298	0.0502532	0.0197963	0.120108	0.842254	0.0302483	0.882772	0.137565	0.306018
EPB42	red	-0.0174383	0.321469	-0.160242	-0.373461	-0.349137	0.191668	-0.427932	-0.0980727	0.0715671	0.126468	0.123413	-0.220764	-0.32075	0.431567	-0.259528	-0.264272	-0.0120625	0.422973	0.0953981	0.487768	0.247021	0.584885	0.0507638	0.0560816	0.940195	0.594057	0.0529638	0.672348	0.255922	0.405234	0.958613	0.155318	0.757873	0.336222	0.120839	0.156297
TRMT2B	yellow	0.217798	0.208785	0.0352726	-0.273477	-0.450339	0.258836	-0.174059	-0.211181	-0.0572237	-0.0635112	0.188197	-0.307671	-0.424338	0.229049	-0.237517	-0.194825	-0.0513235	0.421568	0.230325	0.879354	0.397393	0.784469	0.317929	0.0569902	0.34292	0.413954	0.450497	0.358139	0.299866	0.257237	0.825141	0.363745	0.805391	0.174853	0.0405003	0.0552097
CHCHD4	blue	0.348237	0.586251	-0.204579	-0.366932	-0.452504	-0.233843	-0.179916	-0.459478	0.31579	-0.114426	0.487008	0.0602027	-0.0364901	0.157851	-0.42622	-0.144603	-0.600085	0.421562	0.101801	0.373706	0.531722	0.621388	0.494369	0.0569942	0.121866	0.0251524	0.43516	0.0361283	0.0540247	0.307624	0.00402938	0.0052218	0.163165	0.795461	0.0394293	0.87522
RAB5A	black	0.793502	-0.111573	-0.0739452	-0.0876581	-0.312809	0.148548	0.489265	-0.242299	-0.193333	-0.362373	0.491217	-0.471919	-0.238347	-0.151175	-0.0703355	-0.0448374	-0.337807	0.421404	0.705556	0.750071	0.84697	0.106454	0.513031	0.0570972	1.77e-05	0.0237383	0.0243863	0.289947	0.761923	0.520465	0.13422	0.630167	0.40109	0.0307799	0.167392	0.29813
ATP5ME	yellow	0.15096	0.43277	0.02873	-0.259284	-0.647796	-0.222774	-0.366032	-0.518209	-0.0214169	0.0162703	0.42193	-0.229613	-0.24998	0.327565	-0.453715	0.0803671	-0.332175	0.421138	0.256385	0.901616	0.729119	0.944195	0.147192	0.0572706	0.513637	0.0567553	0.102708	0.016105	0.0388396	0.331728	0.141248	0.0500518	0.926583	0.316706	0.00149733	0.274449
WDR45B	blue	0.286947	0.729856	-0.403984	-0.644795	-0.436534	0.0171486	-0.36784	-0.316565	0.385035	0.073421	0.40816	0.137858	-0.175709	0.368396	-0.26103	-0.320845	-0.333621	0.421112	0.00160124	0.0693328	0.156167	0.751788	0.100338	0.0572876	0.207251	0.0662345	0.100892	0.162078	0.253082	0.941187	0.139419	0.000173055	0.0847826	0.55123	0.0478724	0.446147
MINDY3	black	0.513667	0.347256	-0.701964	-0.614946	-0.155397	0.309766	0.00142873	0.16127	0.154193	0.220018	0.201309	0.0355735	-0.114392	0.44797	-0.0335561	-0.439508	-0.0724102	0.421105	0.00301006	0.000389757	0.046203	0.3379	0.041698	0.0572923	0.0172279	0.381555	0.995096	0.484946	0.885187	0.171783	0.755104	0.122991	0.504552	0.878332	0.501189	0.621492
GPATCH1	yellow	-0.072898	0.310585	-0.414875	-0.239219	0.0574432	-0.0713681	-0.361429	0.135154	0.140165	0.263957	-0.0393107	0.305761	0.0679225	0.198759	-0.136752	-0.219285	-0.0536077	0.420422	0.296311	0.0614729	0.339552	0.247606	0.387741	0.0577398	0.753503	0.865656	0.107436	0.55914	0.55446	0.758527	0.817483	0.170593	0.544522	0.177683	0.804658	0.769875
ADK	blue	0.28507	0.640485	-0.481111	-0.837323	-0.499026	0.0689777	-0.462916	0.0562894	0.133333	0.537183	0.171984	0.236058	-0.281454	0.639747	-0.281924	-0.440173	-0.230915	0.420091	2.2e-06	0.0272453	0.045836	0.0120341	0.00178977	0.0579573	0.210369	0.455998	0.0345825	0.808511	0.215667	0.766395	0.313894	0.00176108	0.564494	0.302931	0.021283	0.216466
LOC102065606	black	0.456344	0.439189	-0.504935	-0.379427	-0.41911	0.0282112	-0.186852	-0.24253	0.192139	-0.060589	0.294946	-0.0701354	-0.29136	0.381745	-0.220589	-0.129472	-0.343819	0.419268	0.0898103	0.0195635	0.575925	0.794176	0.0877064	0.0585019	0.0375834	0.194303	0.417359	0.289474	0.336615	0.903384	0.126994	0.0463795	0.40406	0.762581	0.0586066	0.200039
TMBIM4	black	0.68662	0.478005	-0.4466	-0.277226	-0.258766	0.0335023	0.299514	-0.402474	0.329688	-0.346263	0.809629	-0.0634857	0.183236	-0.0405655	-0.119404	-0.328726	-0.479368	0.418992	0.223741	0.0424035	0.145679	0.124138	0.861407	0.0586849	0.000586941	8.74e-06	0.187161	0.0704797	0.606188	0.88537	0.0278894	0.0284015	0.144434	0.784554	0.257371	0.42659
FKTN	blue	0.405847	0.397956	-0.352314	-0.414853	-0.175519	0.223446	0.0332206	0.0060855	0.297814	0.0912644	0.470329	-0.0190934	0.0101737	0.187672	-0.0267688	-0.394086	0.043582	0.418842	0.0614882	0.117265	0.0771129	0.693995	0.41528	0.0587848	0.0679372	0.0314261	0.886328	0.979114	0.908304	0.330233	0.851208	0.0739975	0.189798	0.93453	0.446647	0.965089
ADAD1	black	0.336948	-0.0248464	-0.0310162	-0.380291	-0.182488	0.380482	-0.0653079	0.063728	-0.0786006	0.0999778	0.135525	-0.38006	-0.399839	0.271431	-0.119175	-0.273717	0.120616	0.418328	0.0890219	0.893828	0.229898	0.666334	0.233969	0.0591281	0.135275	0.558052	0.778517	0.783751	0.606882	0.0888487	0.602509	0.914865	0.734864	0.0892326	0.428512	0.072516
ARL5A	red	-0.123177	0.549174	-0.463669	-0.417997	-0.397492	-0.376954	-0.65416	-0.0213707	0.141282	0.529706	-0.0923834	0.298314	-0.0849294	0.663515	-0.366864	0.0579543	-0.301015	0.4176	0.0593496	0.034251	0.802953	0.0135245	0.00104121	0.0596169	0.594769	0.690421	0.00129567	0.926741	0.101869	0.0920962	0.184853	0.0099246	0.541287	0.18902	0.0743655	0.714346
CTNNBL1	red	0.00273167	0.557895	-0.303761	-0.495478	-0.423693	-0.171264	-0.596945	-0.0717102	0.12453	0.4449	0.0687117	0.185991	-0.188964	0.651154	-0.478291	-0.159176	-0.236408	0.417507	0.0223722	0.180681	0.490707	0.0432909	0.00138786	0.059679	0.990624	0.767272	0.00427784	0.757403	0.0282937	0.457915	0.302194	0.00858862	0.590697	0.419547	0.0556204	0.412019
ZDHHC12	yellow	0.318255	-0.0478055	-0.111707	-0.360709	-0.0680481	0.362577	0.142638	0.177101	-0.133902	0.102534	0.0320061	-0.167009	-0.227772	0.0655416	0.0860636	-0.393521	0.10812	0.417291	0.108191	0.629754	0.0775765	0.658297	0.777743	0.059825	0.159726	0.890459	0.537371	0.442497	0.710688	0.106243	0.640857	0.836967	0.56282	0.469328	0.769461	0.32071
CNOT6	black	0.682333	-0.100825	-0.105294	-0.215144	-0.64467	-0.120517	0.058029	-0.315114	-0.459296	-0.0327015	0.161576	-0.568405	-0.554406	0.357551	-0.38059	0.337778	-0.40245	0.417164	0.348977	0.649657	0.134256	0.888093	0.111542	0.0599108	0.00065527	0.484106	0.802704	0.164116	0.0887507	0.602811	0.0704981	0.663665	0.0362112	0.00717832	0.00160568	0.00910425
SYNJ2BP	red	-0.0529355	0.305288	-0.237995	-0.231347	-0.268064	0.104574	-0.435936	-0.134967	0.0188427	0.159325	0.00221643	-0.137496	-0.218828	0.541842	-0.267656	-0.0903349	0.301621	0.417136	0.312965	0.298864	0.696969	0.490296	0.011175	0.0599294	0.819735	0.992392	0.0482133	0.559688	0.240794	0.651908	0.183926	0.17839	0.935388	0.552286	0.240051	0.340584
CUNH9orf72	black	0.446791	0.137239	-0.38524	-0.198434	-0.386054	0.0328771	-0.0777022	-0.153485	-0.205232	0.0487142	0.154359	-0.25764	-0.26989	0.401949	-0.264106	-0.0486575	-0.0840003	0.416722	0.388533	0.0846028	0.8341	0.833909	0.0708821	0.0602096	0.0423043	0.504089	0.737792	0.506537	0.247329	0.887496	0.717346	0.553037	0.37215	0.259521	0.0838919	0.236741
PDCD4	turquoise	0.14232	0.0701729	0.0992121	-0.128116	-0.734301	-0.33236	-0.522572	-0.472887	-0.404908	0.106552	0.0174982	-0.495396	-0.637978	0.645043	-0.65902	0.492821	-0.418418	0.416406	0.579963	0.668749	0.0232164	0.645734	0.00159243	0.0604246	0.53829	0.93999	0.0150827	0.0303913	0.00115761	0.141014	0.0590675	0.762458	0.0686382	0.0223979	0.00015069	0.0018601
ZADH2	black	0.694346	0.360772	-0.423307	-0.718948	-0.591801	0.0748742	-0.0231717	-0.0953584	0.0103177	0.250218	0.351492	-0.146061	-0.303905	0.347372	-0.178753	-0.226157	-0.40527	0.415336	0.000240403	0.0558677	0.324245	0.273978	0.122858	0.0611558	0.000479061	0.118183	0.920585	0.680949	0.438183	0.747029	0.0683672	0.108124	0.964596	0.527549	0.00471245	0.180464
LOC102073042	yellow	0.244687	0.0287914	-0.123208	-0.316607	-0.210381	0.135297	-0.0684372	0.0186391	-0.236972	0.176737	0.0106882	-0.110026	-0.280006	0.186848	-0.103053	-0.145688	0.0678199	0.415243	0.16202	0.594676	0.528614	0.44345	0.41737	0.0612198	0.285072	0.963325	0.768177	0.936085	0.656667	0.558721	0.770214	0.901406	0.301008	0.634947	0.360005	0.21894
BAG5	black	0.786154	-0.147332	-0.110306	-0.154242	-0.255925	0.370907	0.422953	-0.291257	-0.182634	-0.418268	0.414708	-0.629942	-0.365776	0.128427	-0.178358	-0.122512	-0.125866	0.415218	0.504417	0.634081	0.596775	0.0591679	0.579035	0.0612367	2.39e-05	0.0615879	0.0560944	0.200205	0.439212	0.0978664	0.586687	0.523921	0.428137	0.00220964	0.262816	0.102966
CHMP5	lightyellow	0.473785	0.442055	-0.370644	-0.188845	-0.157095	0.170633	0.0248242	-0.379731	0.379712	-0.315456	0.722344	-0.152482	0.0715716	0.154757	-0.248701	-0.390807	-0.274983	0.414969	0.412318	0.0981235	0.0798293	0.163635	0.502976	0.0614078	0.0300344	0.00021737	0.914941	0.0895328	0.276993	0.459598	0.227664	0.0448091	0.0895499	0.509352	0.496467	0.757858
TBK1	black	0.624039	-0.111997	-0.180183	0.0229719	-0.156403	0.0818228	0.386817	-0.25426	-0.242712	-0.356277	0.336164	-0.381843	-0.0852691	-0.0508626	-0.157844	-0.00938742	-0.191354	0.414808	0.921268	0.434465	0.967786	0.112915	0.826689	0.0615188	0.00250018	0.136244	0.0832293	0.266043	0.49439	0.724395	0.406021	0.628859	0.289101	0.087618	0.49839	0.713249
ATAD2	red	0.104515	0.167221	-0.133035	-0.437079	-0.664466	-0.256433	-0.565469	-0.102645	-0.36322	0.538017	-0.177031	-0.235045	-0.525479	0.872888	-0.557788	0.205818	-0.208579	0.414738	0.047563	0.565375	0.370756	0.0118765	2.44e-07	0.0615675	0.652092	0.442679	0.00755157	0.657947	0.0086041	0.261837	0.364228	0.468754	0.105578	0.305073	0.00101788	0.014431
RALB	red	-0.11127	0.172134	-0.160792	-0.259558	-0.368048	-0.130386	-0.576534	-0.0354308	-0.103304	0.384351	-0.218451	-0.166675	-0.349662	0.773128	-0.476632	0.0957792	-0.0458271	0.414177	0.255865	0.486259	0.679613	0.0853845	3.97e-05	0.0619555	0.631103	0.341437	0.00622333	0.878817	0.028925	0.573211	0.843632	0.4556	0.655882	0.470229	0.100684	0.120243
MUSTN1	yellow	0.16605	0.113431	-0.169808	-0.330959	-0.264644	-0.0166102	-0.28185	0.110917	-0.199225	0.355379	0.0107778	-0.0446642	-0.20228	0.33094	-0.333268	-0.19595	-0.237624	0.414146	0.142799	0.461804	0.39462	0.113891	0.142823	0.0619765	0.47192	0.963018	0.215793	0.632193	0.139864	0.943031	0.299642	0.624443	0.386606	0.847555	0.246331	0.379215
BLCAP	blue	0.226916	0.794654	-0.438156	-0.617425	-0.30532	0.211936	-0.295517	-0.167225	0.501673	0.0808762	0.540722	0.19716	0.0261585	0.227313	-0.0542332	-0.54331	-0.100592	0.414043	0.0028631	0.0469562	0.0109148	0.727466	0.321711	0.062048	0.322581	0.0113768	0.193401	0.468744	0.815388	0.356382	0.664399	1.69e-05	0.0204983	0.39165	0.178341	0.910386
SLC35C2	blue	-0.0808546	0.516221	-0.357067	-0.398493	-0.282095	-0.0228461	-0.506986	0.0858066	0.248575	0.346791	0.0931751	0.209834	-0.0922764	0.40989	-0.225578	-0.281167	-0.163018	0.413822	0.0735721	0.112062	0.216954	0.123527	0.0649816	0.0622015	0.727536	0.687896	0.0189933	0.711516	0.325518	0.921697	0.480161	0.0165889	0.277245	0.361284	0.215377	0.690762
MICAL3	red	0.0335858	0.079842	-0.376922	-0.463056	-0.390415	-0.0884031	-0.494412	0.348145	-0.341547	0.785337	-0.426604	0.0163829	-0.403498	0.806782	-0.253818	0.0249415	0.058881	0.413681	0.0345207	0.0921261	0.91454	2.47e-05	9.95e-06	0.0622995	0.885086	0.0537854	0.0227078	0.121971	0.266903	0.703163	0.799863	0.730826	0.129691	0.943809	0.0801587	0.0697011
LOC102060791	blue	0.32902	0.36275	-0.392025	-0.453853	-0.0720692	0.294457	0.0486061	0.101641	0.254346	-0.0128411	0.20759	0.143707	-0.0335501	-0.00757615	0.143679	-0.557699	-0.0467606	0.413442	0.0387728	0.0788119	0.00861701	0.955944	0.973999	0.0624668	0.145297	0.366559	0.834272	0.661099	0.534376	0.19508	0.840486	0.106063	0.265875	0.534295	0.756224	0.885207
RPS27L	black	0.381836	0.318119	-0.0778318	-0.519014	-0.640856	-0.189049	-0.259013	-0.234496	-0.105106	0.221721	0.228986	-0.148315	-0.363394	0.38048	-0.436064	-0.0770732	-0.610246	0.413204	0.0159124	0.737369	0.739843	0.334078	0.0888502	0.0626324	0.0876246	0.318066	0.256901	0.306235	0.0481403	0.411804	0.00330596	0.159914	0.650245	0.521127	0.00174683	0.105399
NAA15	yellow	0.0986657	0.228225	-0.249889	-0.143741	-0.32336	-0.406375	-0.438116	-0.284162	-0.231158	0.188121	0.00580059	0.0436049	-0.181013	0.413898	-0.498669	0.220389	-0.443062	0.413149	0.534198	0.27463	0.337064	0.414144	0.0621492	0.0626709	0.670474	0.980092	0.0469785	0.211889	0.0213905	0.0675455	0.0442673	0.319721	0.31337	0.851131	0.152765	0.432316
USP6NL	black	0.390548	-0.0753385	-0.156743	-0.113248	-0.275997	0.275292	-0.0556438	-0.212377	-0.128348	-0.205695	0.152964	-0.592717	-0.459795	0.395701	-0.232116	-0.0526629	-0.0630625	0.412691	0.625006	0.497445	0.820648	0.371048	0.0758011	0.0629917	0.0800467	0.507999	0.810669	0.355359	0.311312	0.227122	0.785958	0.74551	0.57927	0.0046325	0.225886	0.0359834
SPAST	black	0.736882	0.233053	-0.377974	-0.465215	-0.208235	0.513368	0.231087	-0.0709301	0.231466	-0.182483	0.61752	-0.317944	-0.195351	0.0325243	0.044096	-0.536634	-0.135668	0.412129	0.0335783	0.0911488	0.0121388	0.428525	0.888696	0.0633877	0.000138883	0.0028576	0.313524	0.759967	0.849473	0.0173039	0.557632	0.309308	0.312709	0.160156	0.365037	0.396096
MRPL44	blue	0.265927	0.763669	-0.576588	-0.513516	-0.326245	0.0344633	-0.354113	-0.349596	0.511416	-0.0211603	0.553371	0.0917452	0.0231817	0.404265	-0.288839	-0.344674	-0.359704	0.41173	0.0172662	0.00621734	0.12599	0.92746	0.0691213	0.0636695	0.243963	0.00926191	0.115276	0.120318	0.204138	0.882103	0.109249	5.62e-05	0.0178073	0.692458	0.148925	0.920551
IL21R	red	-0.0626649	-0.103783	0.220244	-0.227747	-0.434081	-0.224738	-0.455895	-0.0226764	-0.557833	0.417153	-0.371255	-0.187398	-0.588966	0.556641	-0.459497	0.247152	-0.105026	0.411068	0.320763	0.337391	0.280093	0.0599183	0.00877116	0.0641391	0.787278	0.0975275	0.0377959	0.922277	0.0361196	0.327372	0.650494	0.654382	0.00859758	0.415975	0.049284	0.00496721
LOC102065568	red	-0.0784199	0.392505	-0.141803	-0.436587	-0.552816	-0.44962	-0.761724	-0.0579956	-0.17229	0.618699	-0.112059	0.145413	-0.336885	0.638458	-0.553235	0.113404	-0.386158	0.411011	0.0478423	0.539781	0.624527	0.00278998	0.00184078	0.0641802	0.735453	0.628669	6.02e-05	0.802816	0.00928279	0.0408609	0.0838014	0.0784135	0.455186	0.529402	0.00934736	0.135353
CUNH7orf25	blue	0.0400879	0.576402	-0.503623	-0.627596	-0.259315	-0.0673595	-0.370101	0.127568	0.268475	0.474371	-0.00528845	0.339398	-0.02139	0.544159	-0.134314	-0.375181	-0.0825398	0.410366	0.00232152	0.0199353	0.0937612	0.0298034	0.0107667	0.0646404	0.863024	0.981849	0.0986545	0.581596	0.561608	0.771733	0.722072	0.00623786	0.239303	0.13228	0.256325	0.926675
DVL3	grey60	0.20978	0.41143	-0.538164	-0.614578	-0.307472	-0.0492811	-0.342516	0.296587	0.0914028	0.601211	0.0398897	0.292713	-0.103877	0.299239	0.00108054	-0.334145	-0.29364	0.410356	0.00303241	0.0118489	0.138761	0.0039432	0.187585	0.0646478	0.36141	0.863696	0.128536	0.191717	0.996291	0.832003	0.196379	0.0638822	0.693552	0.197862	0.175146	0.654087
ASF1A	turquoise	0.0360734	0.123022	0.0766999	-0.0749377	-0.502866	-0.372568	-0.381182	-0.421517	-0.226188	-0.0252441	0.0777786	-0.231261	-0.410256	0.209394	-0.402809	0.352727	-0.500524	0.410237	0.746821	0.741062	0.116806	0.913507	0.362314	0.0647328	0.876635	0.737542	0.0882137	0.0570236	0.0702242	0.0962556	0.0208361	0.595236	0.324177	0.313149	0.0201525	0.0647193
ESF1	blue	0.303661	0.768009	-0.727026	-0.697326	-0.138345	0.153127	-0.26802	0.0621679	0.524746	0.301546	0.395449	0.405236	0.199962	0.345473	-0.0671114	-0.633024	-0.206254	0.409717	0.000442249	0.000188736	0.00206955	0.184041	0.125056	0.0651063	0.180832	0.0760046	0.240132	0.788928	0.772553	0.507539	0.36972	4.8e-05	0.0145932	0.0683926	0.54981	0.384817
SLC30A10	red	0.405275	-0.0956048	-0.412988	-0.375602	-0.411999	-0.117683	-0.190249	0.216983	-0.477447	0.522282	-0.26683	-0.172428	-0.472742	0.642625	-0.23808	0.128865	-0.191408	0.409618	0.093364	0.0627839	0.577732	0.015149	0.00168013	0.0651776	0.0683639	0.242305	0.408788	0.344772	0.298687	0.611424	0.405886	0.680167	0.0286136	0.454819	0.0634793	0.0304492
CUNH4orf50	yellow	0.253127	-0.0776858	-0.21896	-0.141891	-0.252442	0.049287	-0.093871	-0.00942004	-0.405881	0.0949989	-0.0882665	-0.211896	-0.341019	0.278179	-0.212927	0.046441	-0.0994585	0.409589	0.539526	0.340286	0.841563	0.682091	0.222087	0.0651983	0.268252	0.703601	0.685679	0.967674	0.354084	0.831983	0.667971	0.737845	0.0679125	0.356477	0.269593	0.130324
LOC102061488	yellow	0.112186	-0.170692	0.081713	-0.17556	-0.352763	-0.125816	-0.206456	0.0426353	-0.435553	0.195588	-0.398678	-0.178118	-0.540638	0.258634	-0.254362	0.239407	-0.222756	0.409587	0.44654	0.724751	0.295922	0.395512	0.257622	0.0651998	0.628277	0.0734264	0.36924	0.854407	0.265845	0.586838	0.331768	0.45944	0.0484331	0.439839	0.116766	0.011392
VPS13A	black	0.817304	0.114891	-0.3637	-0.547142	-0.327696	0.395052	0.279954	-0.0242131	-0.0728545	0.026449	0.421758	-0.320567	-0.282538	0.315299	-0.112869	-0.374566	-0.124889	0.409466	0.010259	0.105084	0.094344	0.909395	0.163855	0.0652875	6.1e-06	0.056867	0.219029	0.917028	0.626172	0.0763265	0.589618	0.619961	0.753646	0.156547	0.14702	0.214627
GTF2B	lightyellow	0.5271	0.65256	-0.531991	-0.47446	-0.101561	0.253771	0.024706	-0.297491	0.574806	-0.23724	0.772031	0.0654275	0.133268	0.183936	-0.156094	-0.590943	-0.305581	0.409448	0.0297686	0.013054	0.00478837	0.300447	0.424795	0.0653003	0.0140778	4.13e-05	0.915344	0.190301	0.499248	0.266995	0.177952	0.00134408	0.00641699	0.778121	0.661352	0.564687
ADAM17	red	0.201057	0.141919	-0.222954	-0.464718	-0.473894	0.153903	-0.267306	0.173286	-0.155767	0.428617	-0.00272674	-0.212731	-0.41177	0.504065	-0.0706743	-0.145676	-0.00173025	0.409323	0.0337933	0.331328	0.528648	0.0525436	0.0198092	0.0653903	0.382165	0.990641	0.241433	0.452542	0.760808	0.505365	0.994061	0.539447	0.500159	0.354538	0.0299915	0.0636408
LOC102064421	blue	0.347277	0.458072	-0.30926	-0.543386	-0.545936	-0.147685	-0.265878	-0.121072	-0.0758932	0.397215	0.326702	0.0448898	-0.128178	0.356327	-0.290527	-0.122677	-0.262758	0.409288	0.0109015	0.172522	0.596277	0.0745865	0.112861	0.0654156	0.122967	0.148324	0.244053	0.60113	0.201386	0.522917	0.249839	0.0367754	0.743696	0.846794	0.0104619	0.579777
TRMT61B	black	0.480725	0.260657	-0.360926	-0.325211	-0.123715	0.0598586	0.0139419	-0.159714	0.0601783	-0.0129026	0.350627	-0.0542156	0.031919	0.0976645	-0.20781	-0.311138	-0.165835	0.409204	0.150293	0.107963	0.169794	0.955733	0.673639	0.0654766	0.027387	0.119153	0.952171	0.489223	0.366038	0.796607	0.472501	0.253784	0.795543	0.815447	0.59315	0.890755
FAM214B	grey60	-0.101662	0.330757	-0.434842	-0.543446	-0.390734	-0.162335	-0.593297	0.276283	-0.19321	0.808555	-0.27269	0.22176	-0.232638	0.72975	-0.215255	-0.118171	0.0145203	0.408809	0.0108909	0.0488429	0.609939	9.18e-06	0.000173623	0.0657621	0.661033	0.231722	0.00458242	0.225384	0.348723	0.482027	0.950189	0.143059	0.401394	0.333991	0.0798909	0.310196
EFCAB14	red	0.148494	0.0329114	-0.122071	-0.422067	-0.403922	-0.18483	-0.346718	0.00879256	-0.363719	0.432565	-0.287355	-0.116117	-0.471294	0.534464	-0.355559	0.125175	-0.10342	0.408697	0.0566666	0.598107	0.58876	0.0501726	0.0125598	0.0658439	0.520617	0.206576	0.123612	0.969827	0.113695	0.422508	0.655518	0.887379	0.105065	0.616206	0.0693802	0.0310326
IL22RA2	yellow	-0.0990087	0.333274	-0.0996066	-0.358347	-0.514278	-0.307696	-0.528503	-0.108708	-0.072162	0.316972	-0.117915	0.0723598	-0.374767	0.395843	-0.373234	0.158592	-0.378155	0.408586	0.11069	0.667504	0.49232	0.16151	0.0756863	0.0659242	0.669391	0.610718	0.0137776	0.639031	0.0956154	0.174816	0.0909814	0.139857	0.755919	0.75527	0.0170733	0.0941539
LOC102066643	yellow	0.202335	0.394796	-0.00187725	-0.316132	-0.348574	0.0358979	-0.159378	-0.423694	0.200624	-0.19141	0.333777	-0.16852	-0.152107	0.112223	-0.281238	-0.07188	-0.123384	0.408269	0.162684	0.993556	0.756845	0.40588	0.628162	0.066155	0.379083	0.139223	0.490149	0.0556202	0.216834	0.877231	0.594145	0.0765345	0.383213	0.465257	0.12148	0.510407
PIGU	blue	0.121843	0.692574	-0.669529	-0.386514	-0.122513	-0.0573725	-0.33798	-0.0949038	0.383897	0.141683	0.28523	0.373105	0.191731	0.407944	-0.235468	-0.388734	-0.190548	0.407868	0.0834925	0.000901083	0.0815828	0.540128	0.0663924	0.0664477	0.598795	0.210102	0.134008	0.682394	0.304177	0.804894	0.408038	0.00050218	0.0857859	0.0957387	0.596772	0.405077
FMC1	blue	0.0896806	0.838608	-0.379135	-0.256325	-0.218787	-0.194294	-0.27258	-0.497119	0.504917	-0.16632	0.655747	0.292667	0.357137	0.0745583	-0.311025	-0.309146	-0.365505	0.407827	0.262045	0.0900782	0.172688	0.47119	0.748063	0.0664775	0.699064	0.00124912	0.231917	0.0218629	0.169957	0.398707	0.103241	2.05e-06	0.0195685	0.197935	0.340678	0.111987
TMEM106B	black	0.826689	-0.116344	-0.204825	-0.231785	-0.377196	0.262214	0.382985	-0.22945	-0.236608	-0.285239	0.357022	-0.544066	-0.426699	0.148503	-0.15177	-0.0257692	-0.303635	0.407648	0.312022	0.37312	0.911715	0.210088	0.520591	0.0666088	3.85e-06	0.112111	0.086596	0.317061	0.511353	0.250857	0.180872	0.615514	0.301773	0.0107828	0.0918705	0.053726
INTS7	turquoise	-0.111172	-0.338792	0.33951	0.099096	-0.374788	-0.298776	-0.395029	-0.204714	-0.729968	0.171144	-0.412016	-0.472725	-0.562469	0.493974	-0.564808	0.520117	-0.0738449	0.406707	0.669115	0.132145	0.0156513	0.458235	0.0228469	0.0673003	0.631406	0.063467	0.0763447	0.373383	0.00763779	0.188303	0.750399	0.133016	0.000172459	0.0304561	0.0941338	0.00794931
B4GALT2	blue	-0.038959	0.685172	-0.517784	-0.687508	-0.389639	-0.0130325	-0.565441	0.121597	0.23967	0.578635	-0.0685841	0.356901	-0.126351	0.639416	-0.137862	-0.319211	0.0549817	0.406634	0.000573573	0.0162074	0.158405	0.00599426	0.00180276	0.067354	0.866848	0.767692	0.00755519	0.599541	0.55122	0.955288	0.812883	0.000609305	0.295376	0.112242	0.0808133	0.585235
LOC113458544	grey60	-0.0390654	0.437674	-0.553842	-0.586735	-0.238921	-0.0286263	-0.490375	0.380478	-0.0445427	0.745939	-0.226053	0.399413	-0.0659252	0.519132	-0.0857735	-0.333941	0.113312	0.406414	0.00517568	0.00918983	0.139017	0.000103531	0.0158843	0.067517	0.866488	0.324474	0.0240161	0.0888518	0.711623	0.901969	0.62481	0.0472267	0.847965	0.0728488	0.296933	0.776474
WDR75	turquoise	0.100021	-0.107445	0.312993	0.150209	-0.616651	-0.440046	-0.281459	-0.542074	-0.600551	-0.0445316	0.0310639	-0.514381	-0.448198	0.3728	-0.709867	0.552671	-0.312352	0.406045	0.515757	0.167128	0.00936987	0.848002	0.0960318	0.0677901	0.666197	0.893666	0.216457	0.0111336	0.000312564	0.0459058	0.168046	0.642956	0.0039935	0.0170473	0.00290835	0.0415818
KBTBD2	yellow	0.24121	0.241858	-0.463593	-0.445821	-0.313778	0.200632	-0.215642	0.119695	0.0876648	0.237603	0.0142334	-0.123732	-0.284282	0.56722	-0.122852	-0.234266	-0.0853241	0.405641	0.0428084	0.0342843	0.306725	0.299685	0.00732702	0.0680911	0.292189	0.951172	0.347835	0.605304	0.59575	0.383192	0.713072	0.290855	0.705535	0.593097	0.16601	0.211688
SEPT7	turquoise	0.264894	-0.0633441	0.324011	-0.0490969	-0.692289	-0.483661	-0.221822	-0.595502	-0.550166	-0.0561277	0.0736599	-0.482334	-0.549906	0.362786	-0.706802	0.553151	-0.55653	0.405428	0.832622	0.151892	0.00929582	0.809051	0.106026	0.0682495	0.245869	0.751005	0.333852	0.00439629	0.00034078	0.026324	0.00878741	0.785024	0.00976453	0.0268003	0.000505977	0.00980628
HDGF	blue	0.0880769	0.844464	-0.578275	-0.617867	-0.351251	-0.0775073	-0.462512	-0.146529	0.438454	0.302209	0.305304	0.321028	0.115772	0.482729	-0.228493	-0.33922	-0.0880716	0.405239	0.00283758	0.00603305	0.132496	0.183031	0.0266578	0.0683909	0.70421	0.178365	0.0347613	0.526212	0.319139	0.738427	0.704227	1.48e-06	0.0467893	0.155918	0.118453	0.617262
CPSF2	black	0.533041	0.0911562	-0.338319	-0.213491	-0.31729	0.0442725	0.0543991	-0.143715	-0.134027	-0.0615178	0.235084	-0.228729	-0.308094	0.322648	-0.272064	-0.114489	-0.302497	0.405023	0.352781	0.133593	0.621194	0.791088	0.153722	0.0685518	0.0128422	0.30499	0.814833	0.534271	0.232839	0.848877	0.182594	0.694341	0.562451	0.318624	0.161066	0.17423
RPS14	blue	0.382498	0.85661	-0.519348	-0.579124	-0.178986	0.0226569	-0.103582	-0.291619	0.64874	-0.0586962	0.728344	0.32273	0.25846	0.139308	-0.162982	-0.589234	-0.345776	0.40467	0.00594199	0.0158328	0.00494267	0.800479	0.547009	0.0688165	0.0870308	0.000181288	0.65501	0.19962	0.480258	0.922344	0.124704	7.19e-07	0.00146583	0.153612	0.437575	0.257953
CARD19	black	0.71397	0.37301	-0.564264	-0.707832	-0.241651	0.599984	0.243029	0.195534	0.312028	0.105715	0.469813	-0.0449009	-0.153008	0.132404	0.288268	-0.663281	-0.0134351	0.404593	0.000331067	0.00770933	0.00104701	0.648345	0.567237	0.0688742	0.000277947	0.0316382	0.288452	0.395645	0.205074	0.00403714	0.953908	0.0958303	0.168511	0.846756	0.29128	0.507874
ADI1	turquoise	-0.103113	-0.045281	0.0693356	0.0354631	-0.53354	-0.457943	-0.587119	-0.26847	-0.454986	0.219831	-0.269157	-0.353116	-0.467416	0.616785	-0.684715	0.504519	-0.347705	0.404584	0.878707	0.765216	0.0196806	0.338321	0.00290045	0.0688813	0.656479	0.238066	0.00513932	0.239313	0.000616511	0.0368356	0.122475	0.845474	0.0382284	0.116376	0.0127425	0.0326384
PIGV	blue	-0.255947	0.512754	-0.155601	-0.340618	-0.31879	-0.0703254	-0.539763	-0.134485	0.14441	0.204347	0.0156264	0.176831	-0.162769	0.27029	-0.144287	-0.148069	-0.0345963	0.404378	0.130806	0.500621	0.521824	0.37426	0.236019	0.0690359	0.262774	0.9464	0.011552	0.561106	0.532629	0.761956	0.881651	0.0174612	0.532277	0.443202	0.158985	0.48084
LYSMD4	blue	0.160279	0.402429	-0.503931	-0.304219	-0.138943	-0.166485	-0.214652	0.0589165	0.189012	0.166763	0.190329	0.266107	0.0879818	-0.0803522	0.0302093	-0.258276	-0.328105	0.404219	0.179991	0.0198475	0.258304	0.469991	0.729167	0.0691558	0.487668	0.408587	0.350107	0.799745	0.896575	0.470742	0.146487	0.0705142	0.411898	0.243632	0.548071	0.704516
LOC113459467	yellow	0.327884	0.0434754	0.0279738	-0.302274	-0.544099	-0.0793125	-0.185158	-0.286249	-0.351973	0.0504667	-0.0542824	-0.349885	-0.552927	0.476567	-0.409861	0.133523	-0.24036	0.404156	0.182933	0.904194	0.563937	0.828018	0.0289499	0.0692035	0.146776	0.815223	0.42167	0.208406	0.065003	0.732547	0.293944	0.851568	0.117646	0.11999	0.0107772	0.00933021
BCLAF3	yellow	0.0668182	-0.145915	-0.136543	-0.109623	-0.175416	0.0987263	-0.283174	0.109522	-0.416866	0.23666	-0.195604	-0.281253	-0.342958	0.386084	-0.238777	0.0378697	0.0196212	0.403937	0.636195	0.55507	0.87054	0.301664	0.0838661	0.0693684	0.773522	0.395471	0.213551	0.636509	0.297233	0.670282	0.932724	0.527965	0.0601123	0.216808	0.446919	0.128012
UIMC1	blue	-0.0954509	0.685372	-0.448192	-0.252592	-0.114158	0.0255783	-0.370458	-0.189463	0.510282	-0.0393381	0.363923	0.229936	0.164951	0.144046	-0.0969083	-0.379245	-0.0840671	0.403863	0.2693	0.0415848	0.0899778	0.865564	0.53332	0.0694241	0.680655	0.104854	0.098305	0.410762	0.676033	0.912366	0.71713	0.000606171	0.0181051	0.316008	0.62221	0.474898
VWA8	red	-0.199104	-0.0100267	-0.160268	-0.243637	-0.424984	-0.22683	-0.636203	0.154567	-0.448508	0.615882	-0.564421	-0.0801041	-0.510424	0.748376	-0.381685	0.326804	-0.0143243	0.403658	0.287211	0.487699	0.14819	0.00295388	9.55e-05	0.0695793	0.386901	0.00768851	0.001933	0.503509	0.0877602	0.322769	0.950861	0.965594	0.0414237	0.729973	0.0548009	0.0180676
ABCD3	turquoise	-0.171805	0.121027	0.22062	-0.0269642	-0.643759	-0.513235	-0.594173	-0.422834	-0.35611	0.172882	-0.0661983	-0.272893	-0.466911	0.548618	-0.680609	0.500301	-0.448092	0.403383	0.907637	0.336545	0.020902	0.453614	0.0100152	0.0697881	0.456474	0.775571	0.00450773	0.0561712	0.00068459	0.017338	0.0416358	0.601266	0.113097	0.231361	0.00163851	0.0328521
RAPGEF6	grey60	0.0492738	-0.00662414	-0.295675	-0.391891	-0.161793	0.170849	-0.253509	0.448918	-0.15363	0.500292	-0.320743	0.0671715	-0.433207	0.392732	0.0339165	-0.163044	-0.0431508	0.402981	0.0789237	0.193151	0.480089	0.0209047	0.0782261	0.0700932	0.832027	0.156306	0.267505	0.0412157	0.883962	0.459022	0.852665	0.977266	0.506129	0.772355	0.483512	0.0497948
TSTD2	grey60	0.390571	0.0375991	-0.256914	-0.583448	-0.370643	0.183408	-0.0744268	0.364634	-0.125133	0.478112	-0.0949859	-0.0684572	-0.486596	0.276742	0.0894015	-0.177285	-0.0595614	0.402816	0.00549588	0.260912	0.442016	0.0283613	0.224584	0.0702193	0.0800272	0.682133	0.748493	0.104127	0.699959	0.426149	0.797597	0.871458	0.588885	0.768111	0.098124	0.0252945
WASHC5	yellow	0.335466	0.186672	-0.165149	-0.171625	-0.194258	0.0417413	-0.108235	-0.228579	0.0306088	-0.118699	0.273607	-0.182837	-0.136438	0.14929	-0.257371	-0.195484	-0.198639	0.402625	0.456954	0.47436	0.395767	0.608332	0.51836	0.0703649	0.13711	0.230094	0.640501	0.318951	0.260036	0.857429	0.388034	0.417816	0.895215	0.427614	0.398796	0.555377
RBM34	blue	0.367526	0.472944	-0.204984	-0.267654	-0.514551	-0.14557	-0.180755	-0.487648	0.0624129	-0.0476323	0.522594	-0.172978	-0.030807	0.235919	-0.39535	0.0171658	-0.291121	0.402243	0.240797	0.37274	0.941128	0.83755	0.303225	0.0706568	0.101205	0.0150777	0.432986	0.0249333	0.0760845	0.528951	0.200425	0.0303688	0.788114	0.45336	0.0170045	0.89454
SLC30A5	black	0.543603	0.401534	-0.563942	-0.477385	-0.0670013	0.570415	0.161097	0.0519621	0.386691	-0.151553	0.454343	-0.0291335	-0.0342612	0.0492787	0.192281	-0.712407	0.0476147	0.401953	0.0286369	0.00775188	0.00029072	0.511965	0.83201	0.0708794	0.0108635	0.0385366	0.485421	0.822998	0.403706	0.00693164	0.837609	0.0712014	0.0833386	0.900241	0.772917	0.88279
YEATS4	yellow	0.192924	0.217619	0.231119	-0.103304	-0.524089	-0.137971	-0.300879	-0.614371	-0.179194	-0.215824	0.306809	-0.365244	-0.407468	0.288728	-0.596855	0.134246	-0.267763	0.401818	0.655882	0.313454	0.561807	0.347419	0.204319	0.070983	0.402105	0.176126	0.185062	0.00304503	0.00428516	0.5509	0.240599	0.343325	0.437036	0.103506	0.0147398	0.0667402
PRPSAP2	turquoise	-0.0584349	-0.218774	0.167145	-0.0196407	-0.456117	-0.379364	-0.425161	-0.069798	-0.675687	0.326416	-0.403936	-0.288587	-0.473647	0.36336	-0.449496	0.454346	-0.163953	0.401502	0.932658	0.46896	0.0385351	0.1487	0.105434	0.071226	0.80135	0.0693693	0.0546893	0.763692	0.0409232	0.0898687	0.477611	0.340707	0.000774547	0.20455	0.0376909	0.0300893
PPHLN1	black	0.464855	0.348129	-0.478937	-0.273251	-0.111353	0.210664	0.0902463	-0.15535	0.237326	-0.197621	0.429885	-0.0198581	-0.0283175	0.0951237	-0.063912	-0.270247	-0.123431	0.401389	0.230725	0.0280506	0.236097	0.390521	0.681695	0.0713126	0.033734	0.0517729	0.697252	0.501323	0.783141	0.359343	0.594005	0.121989	0.300266	0.931914	0.630845	0.903022
CUNH19orf12	blue	0.167526	0.511191	-0.304137	-0.351137	-0.265311	0.0874739	-0.160316	-0.220484	0.264056	-0.0458207	0.305034	0.0581455	-0.0213812	0.174896	-0.083085	-0.252304	-0.102371	0.401307	0.11858	0.180115	0.269864	0.843654	0.448289	0.0713763	0.467934	0.17877	0.487565	0.336851	0.720307	0.706148	0.658808	0.0178661	0.247422	0.802315	0.245099	0.926705
OPA1	black	0.782264	0.284176	-0.462495	-0.407335	-0.157241	0.166869	0.241365	-0.217001	0.178532	-0.17662	0.592946	-0.143723	0.00718781	0.136208	-0.222836	-0.426816	-0.349161	0.401202	0.066838	0.0347687	0.0536536	0.443757	0.556051	0.0714569	2.79e-05	0.00461268	0.29187	0.344731	0.331591	0.469706	0.120812	0.211866	0.438758	0.534251	0.496062	0.975332
DENND4C	red	0.357418	0.0812413	-0.0898047	-0.324158	-0.666127	-0.252377	-0.201392	-0.215132	-0.393535	0.261964	0.0318046	-0.329982	-0.474092	0.577694	-0.461849	0.198398	-0.362651	0.400992	0.151696	0.698667	0.388623	0.251326	0.00609603	0.0716198	0.111685	0.891144	0.381355	0.349005	0.0350564	0.26972	0.106166	0.726281	0.0775643	0.144054	0.000978235	0.0299132
ACADM	red	-0.177491	0.195805	-0.0760783	-0.0140688	-0.263031	-0.395809	-0.483037	-0.234079	-0.160576	0.205678	-0.00496187	-0.0892268	-0.100207	0.517942	-0.516457	0.186526	-0.152416	0.400883	0.951737	0.743092	0.418187	0.371087	0.0161693	0.0717038	0.441475	0.98297	0.0265472	0.307121	0.016531	0.0757143	0.509536	0.394978	0.486851	0.700519	0.24933	0.665612
FAM120A	black	0.464605	0.116529	-0.431451	-0.548433	-0.358066	-0.0356786	-0.0705733	0.323116	-0.111351	0.492768	-0.0171474	0.0400885	-0.279803	0.222479	0.0286181	-0.165654	-0.3143	0.40034	0.0100454	0.050833	0.472993	0.0232335	0.332385	0.0721254	0.0338423	0.941191	0.76114	0.153092	0.901997	0.877975	0.165268	0.614948	0.630852	0.863022	0.110991	0.219288
PWWP2A	red	-0.0182268	0.289821	-0.396154	-0.281623	-0.515572	-0.380929	-0.572719	-0.0558781	-0.161156	0.471622	-0.191175	0.0248204	-0.263099	0.590729	-0.348552	0.275141	-0.247197	0.400148	0.216178	0.0754362	0.227388	0.0308996	0.00480749	0.0722749	0.937496	0.406468	0.00665744	0.809886	0.121506	0.0884432	0.280003	0.202534	0.485259	0.914954	0.0167495	0.249203
MRPS16	blue	0.347032	0.772994	-0.406512	-0.378725	-0.357136	-0.224001	-0.140937	-0.438986	0.323351	-0.0625964	0.671061	0.269422	0.269257	0.0887874	-0.315756	-0.299659	-0.513243	0.399718	0.0904553	0.0674447	0.186938	0.787505	0.701929	0.0726098	0.123249	0.000868074	0.542286	0.0464928	0.163212	0.329003	0.017336	3.99e-05	0.152776	0.237586	0.111988	0.237885
IMPA1	black	0.565854	0.365447	-0.258014	-0.465634	-0.468	0.318476	0.00109148	-0.341679	0.124827	-0.189883	0.463731	-0.318165	-0.369847	0.236508	-0.115349	-0.273845	-0.115645	0.399228	0.0333976	0.258806	0.229673	0.409705	0.301984	0.0729941	0.00750172	0.034224	0.996254	0.129534	0.618557	0.159419	0.617653	0.103299	0.589804	0.159851	0.0323926	0.0989042
YTHDF2	grey60	0.00307273	0.369417	-0.424572	-0.571451	-0.135295	-0.0275419	-0.377515	0.322943	-0.00433733	0.60639	-0.157348	0.369776	-0.0789623	0.469594	-0.0613455	-0.383052	0.0651206	0.399071	0.00680722	0.0550612	0.0865357	0.0035665	0.0317286	0.0731173	0.989453	0.495765	0.0915743	0.153325	0.791661	0.905666	0.779137	0.0993278	0.985113	0.0989742	0.558726	0.733687
KCMF1	lightyellow	0.634157	0.635569	-0.326947	-0.432135	-0.425399	0.0929388	0.072518	-0.539884	0.385176	-0.327595	0.895333	-0.121388	0.0634572	-0.0276559	-0.221249	-0.37571	-0.494356	0.398706	0.0504268	0.148002	0.0932626	0.147153	0.905278	0.0734042	0.00201998	4.23e-08	0.75475	0.0115297	0.335135	0.688649	0.0227257	0.0019596	0.0846592	0.600173	0.0545396	0.784649
ARL1	lightyellow	0.36391	0.63884	-0.310047	-0.197574	-0.164296	-0.0535218	-0.052737	-0.536945	0.456688	-0.36054	0.755434	0.0537442	0.226728	0.0689065	-0.353855	-0.32982	-0.43167	0.398577	0.390634	0.171374	0.144263	0.108367	0.76663	0.0735063	0.104868	7.51e-05	0.8204	0.0120794	0.11556	0.81777	0.0507027	0.00182554	0.0374217	0.817025	0.47668	0.322992
N4BP2	yellow	0.0399737	-0.039082	-0.378264	-0.233454	-0.172319	-0.0362068	-0.274157	0.361544	-0.399567	0.536822	-0.30007	0.0533215	-0.167925	0.274552	-0.0128592	-0.0378743	0.0557285	0.398549	0.308452	0.0908805	0.870525	0.0121028	0.228423	0.0735278	0.863411	0.186304	0.229122	0.107317	0.955882	0.876182	0.810386	0.866431	0.0727281	0.818441	0.455109	0.466858
RAD17	blue	0.217304	0.494077	-0.428206	-0.476552	-0.213723	-0.315479	-0.198719	0.0145654	0.091554	0.308433	0.154312	0.42302	0.104409	0.127773	-0.169119	-0.262962	-0.417433	0.398356	0.0289558	0.0527952	0.249459	0.173732	0.580984	0.0736808	0.344042	0.504222	0.38784	0.950035	0.463652	0.163602	0.0597293	0.0228144	0.693069	0.0560515	0.352246	0.652421
GPN1	blue	-0.0801797	0.68354	-0.302731	-0.618233	-0.321508	-0.0387228	-0.547344	-0.0892494	0.338473	0.341198	0.0694389	0.300252	-0.133153	0.520988	-0.249362	-0.355194	-0.0447748	0.398036	0.00281653	0.182238	0.114093	0.130109	0.0154477	0.0739335	0.729728	0.764875	0.0102253	0.700447	0.275676	0.867649	0.847181	0.00063537	0.133405	0.186023	0.155265	0.565026
PEX16	blue	0.15277	0.583829	-0.349084	-0.634464	-0.46035	0.146828	-0.313612	0.0404861	0.221335	0.346004	0.21945	0.111811	-0.190096	0.434332	-0.14104	-0.391894	-0.0581933	0.397178	0.00200675	0.120899	0.0789214	0.124438	0.049138	0.0746157	0.508542	0.33918	0.166246	0.861676	0.541987	0.525359	0.802156	0.00545795	0.334942	0.629433	0.035731	0.409171
WDR82	red	-0.0633938	-0.0369888	-0.0519096	-0.017214	-0.394587	-0.380322	-0.511384	-0.192325	-0.40879	0.291297	-0.240381	-0.235198	-0.379814	0.614704	-0.62403	0.398357	-0.322338	0.39693	0.940963	0.823175	0.0736795	0.20014	0.00302473	0.0748138	0.784859	0.293901	0.0178157	0.403597	0.00250065	0.0889941	0.154141	0.873528	0.0657763	0.304748	0.0767045	0.0894566
PAXX	blue	0.216251	0.90122	-0.575331	-0.632637	-0.458468	-0.131615	-0.432846	-0.226166	0.420257	0.265317	0.463443	0.342715	0.0956758	0.453219	-0.309815	-0.37201	-0.369942	0.396814	0.00208671	0.00635761	0.0967944	0.245087	0.0390804	0.0749068	0.346442	0.0343502	0.0500069	0.324225	0.171711	0.569568	0.098811	2.5e-08	0.0578482	0.128301	0.0365924	0.679941
RABL6	grey60	-0.0822062	0.277139	-0.281416	-0.446994	-0.595365	-0.335554	-0.6629	0.186898	-0.369701	0.818187	-0.300695	0.136772	-0.354435	0.697301	-0.329742	0.128078	-0.124124	0.396046	0.0421994	0.216531	0.580076	5.85e-06	0.000442548	0.0755234	0.723152	0.185344	0.00105651	0.417242	0.144364	0.137	0.591919	0.223892	0.0990481	0.554401	0.00440762	0.114923
SPCS1	black	0.631261	0.604466	-0.492093	-0.567964	-0.232372	0.231466	0.0836988	-0.243952	0.508974	-0.161606	0.613139	0.0432534	0.0122733	0.260371	-0.150413	-0.546689	-0.295064	0.395825	0.00723332	0.0234523	0.0103349	0.484023	0.254325	0.0757012	0.00214875	0.00312108	0.718321	0.286567	0.515183	0.312708	0.194117	0.00370281	0.0184534	0.852318	0.310764	0.957891
VIM	blue	0.162743	0.611313	-0.414404	-0.394182	-0.264384	0.115606	-0.338463	-0.289561	0.33354	-0.00760772	0.427267	-0.00774085	-0.0429924	0.454572	-0.285581	-0.424333	-0.0427159	0.395713	0.0770343	0.0617981	0.0552134	0.973891	0.0384269	0.0757913	0.480913	0.0533739	0.133417	0.202958	0.209517	0.617769	0.854134	0.00323672	0.139522	0.973434	0.246813	0.8532
LARP4B	black	0.517751	0.0383309	-0.136749	-0.0029344	-0.133998	0.0731636	0.293692	-0.344607	-0.0181505	-0.436546	0.419394	-0.254709	-0.0566946	-0.128211	-0.17309	-0.0488951	-0.406886	0.395607	0.989928	0.554469	0.8333	0.0478655	0.579679	0.0758767	0.0162156	0.0584183	0.196296	0.126069	0.453064	0.752632	0.0671687	0.868977	0.937757	0.26517	0.562537	0.807158
CCDC57	blue	0.274579	0.439127	-0.264021	-0.572845	-0.370952	0.0716723	-0.400203	-0.18991	0.146351	0.211271	0.230381	-0.0584239	-0.269528	0.494687	-0.323887	-0.293285	-0.215936	0.395139	0.00664275	0.247487	0.196946	0.357928	0.022621	0.076256	0.228377	0.315045	0.0722315	0.409638	0.152058	0.757527	0.347163	0.0464144	0.526721	0.801387	0.0978223	0.237395
ISCA1	black	0.805577	0.317619	-0.463932	-0.386779	-0.27424	0.0531663	0.344947	-0.201392	0.105885	-0.152081	0.593897	-0.0329286	0.0247739	-0.0189374	-0.0798933	-0.267398	-0.438941	0.394291	0.0832622	0.0341357	0.241266	0.510478	0.935064	0.076946	1.05e-05	0.0045312	0.12567	0.381354	0.730659	0.818961	0.0465179	0.160608	0.647814	0.88732	0.228975	0.915112
POLD2	yellow	-0.176186	0.23057	-0.0879452	-0.163873	-0.409747	-0.475379	-0.530547	-0.025256	-0.0955818	0.37556	-0.223298	0.103214	-0.291907	0.352574	-0.293635	0.256496	-0.232137	0.394282	0.477828	0.704633	0.261717	0.0934034	0.116976	0.0769533	0.444896	0.330563	0.0133498	0.913466	0.196387	0.0294091	0.311269	0.314637	0.68024	0.656164	0.0650849	0.199157
CCM2	grey60	-0.00266264	0.397057	-0.452404	-0.125704	-0.364475	-0.337137	-0.471683	-0.0751935	-0.0109525	0.322987	0.132766	0.0972462	0.0177879	0.391629	-0.315877	0.0348084	-0.235269	0.394257	0.587174	0.0394781	0.880931	0.153266	0.0791413	0.0769735	0.990861	0.566167	0.0308753	0.745984	0.163043	0.135043	0.304598	0.0747124	0.962419	0.674963	0.10429	0.938998
CLIC5	black	0.502354	0.218188	-0.461837	-0.482961	-0.426171	0.175698	-0.184331	-0.0176965	-0.0809197	0.266318	0.221661	-0.272568	-0.33608	0.565333	-0.239553	-0.196503	-0.141253	0.393972	0.0265742	0.0350618	0.393262	0.243245	0.00756915	0.0772067	0.0203003	0.334212	0.423783	0.939311	0.295618	0.446178	0.541372	0.342034	0.727325	0.231939	0.0540555	0.136348
PSMG1	yellow	0.0962257	0.181023	-0.248772	-0.167961	-0.16317	0.289694	-0.166385	-0.0117632	0.0304465	-0.0418919	0.174553	-0.182123	-0.191923	0.123788	0.0306651	-0.234924	0.0646088	0.393464	0.466763	0.276852	0.305329	0.85692	0.59293	0.0776229	0.678197	0.449193	0.471013	0.959639	0.895023	0.202742	0.780831	0.432292	0.895768	0.429453	0.479745	0.404599
TMEM186	red	0.126136	0.288585	-0.240294	-0.463918	-0.296716	0.0893901	-0.412477	0.0205749	-0.068116	0.334856	0.0586849	-0.0367864	-0.326245	0.579815	-0.283794	-0.295292	-0.0592902	0.392732	0.0341418	0.294081	0.193756	0.137871	0.00586885	0.0782259	0.585881	0.800517	0.0631424	0.929462	0.212508	0.699996	0.7985	0.204553	0.769236	0.874215	0.191514	0.148925
JPT1	turquoise	-0.027525	0.0349195	0.0778545	-0.00756731	-0.580653	-0.435515	-0.467815	-0.464513	-0.483534	0.0728434	-0.103027	-0.369153	-0.451883	0.614614	-0.678566	0.522159	-0.384082	0.392726	0.97403	0.737295	0.0151771	0.753683	0.00303023	0.078231	0.905724	0.656749	0.03247	0.0338826	0.000720793	0.0484551	0.0856216	0.880553	0.0263693	0.0995882	0.00578096	0.0397341
HMGA1	blue	0.100486	0.651771	-0.366751	-0.471291	-0.379322	-0.216695	-0.355892	-0.125269	0.397333	0.224782	0.313285	0.233575	0.0281453	0.199896	-0.148771	-0.175173	-0.311119	0.39269	0.031034	0.101982	0.447558	0.327275	0.384977	0.0782607	0.664733	0.166712	0.113333	0.588478	0.519831	0.345429	0.169821	0.00136849	0.0744921	0.308195	0.0899065	0.903609
CTSL	red	-0.0260868	0.358946	-0.287903	-0.373433	-0.277961	0.134598	-0.462108	-0.0913068	0.113029	0.225135	0.00859446	-0.0974217	-0.252877	0.71751	-0.373444	-0.1968	0.119365	0.392664	0.095425	0.205673	0.392532	0.326495	0.000250773	0.0782826	0.910631	0.970506	0.0349411	0.693859	0.0954143	0.560774	0.606307	0.110052	0.625679	0.674407	0.222465	0.26874
ELOVL5	black	0.581716	-0.185234	-0.0976148	-0.199555	-0.445951	0.177998	0.0532216	-0.187371	-0.466212	0.00646518	0.136321	-0.606199	-0.493759	0.348957	-0.261519	0.132756	-0.0564216	0.392582	0.385806	0.673796	0.566197	0.977811	0.121044	0.0783506	0.00567115	0.555721	0.818776	0.416043	0.252161	0.440152	0.80807	0.421476	0.0331498	0.00357982	0.0427405	0.0229156
GORASP2	magenta	0.394184	0.554616	-0.751754	-0.606251	-0.312422	-0.0305772	-0.151661	0.133351	0.188349	0.430701	0.204543	0.310097	0.0791937	0.393278	-0.0981668	-0.350725	-0.268335	0.392142	0.00357625	8.52e-05	0.119043	0.0512815	0.0777762	0.0787145	0.0770331	0.373792	0.511661	0.564442	0.67205	0.895323	0.239557	0.00907245	0.41357	0.171302	0.167946	0.732934
TOP3B	yellow	0.0596809	-0.0938603	-0.0397918	-0.216885	-0.379741	-0.127844	-0.402546	0.0907502	-0.329792	0.288911	-0.3486	-0.163085	-0.58207	0.271139	-0.233352	0.160581	-0.301355	0.391958	0.344997	0.864027	0.486838	0.20402	0.234493	0.0788681	0.797199	0.12145	0.0704254	0.695639	0.308671	0.580773	0.184332	0.685713	0.144299	0.479978	0.0895238	0.00563501
POLN	red	0.197459	0.0844193	0.0401943	-0.261601	-0.431758	-0.00108508	-0.341649	-0.25258	-0.268263	0.0572273	0.125194	-0.314168	-0.505437	0.408078	-0.434619	-0.00564715	-0.327937	0.391738	0.252007	0.862664	0.980618	0.805379	0.0662939	0.0790507	0.390916	0.588702	0.129569	0.269322	0.0489715	0.996276	0.146705	0.715993	0.239689	0.165455	0.0506504	0.0194225
DLST	blue	-0.0464845	0.490371	-0.562935	-0.342107	-0.26831	-0.241752	-0.483614	-0.0474804	0.213039	0.299545	0.0114255	0.164032	0.0271928	0.492133	-0.191333	-0.0875823	-0.223535	0.391308	0.129023	0.00788638	0.7058	0.187112	0.0234392	0.0794095	0.841416	0.960797	0.0263409	0.838061	0.406072	0.291073	0.330035	0.0240176	0.353827	0.477396	0.239603	0.906857
LOC102069359	yellow	0.0790677	0.101995	-0.140629	-0.150643	-0.460571	-0.252293	-0.296575	-0.118981	-0.271683	0.176048	-0.227673	-0.0665995	-0.39903	0.363042	-0.233316	0.213483	-0.235878	0.390635	0.514531	0.543178	0.3528	0.445257	0.105762	0.0799734	0.733344	0.320925	0.191736	0.607472	0.308747	0.269885	0.303313	0.659987	0.233518	0.774245	0.0356309	0.0731497
DRG1	turquoise	-0.154016	0.34232	-0.0161261	-0.0320405	-0.382043	-0.440508	-0.374205	-0.355945	-0.107356	0.0929734	0.10363	0.0877023	-0.0431506	0.202961	-0.339608	0.287419	-0.215721	0.390501	0.890341	0.944689	0.206471	0.688539	0.377577	0.0800862	0.50505	0.65486	0.0946874	0.113275	0.132025	0.0456516	0.347654	0.128769	0.64323	0.705414	0.0874382	0.852666
POLK	black	0.767291	0.314326	-0.314439	-0.34731	-0.235216	0.188532	0.33391	-0.28691	0.133362	-0.259588	0.738892	-0.139661	0.0779904	-0.146028	-0.0921996	-0.386417	-0.411561	0.389927	0.12293	0.16507	0.0835762	0.255808	0.527643	0.08057	4.93e-05	0.00013025	0.139056	0.207312	0.691007	0.413108	0.0637888	0.16523	0.56441	0.545983	0.30471	0.736852
FANCE	yellow	-0.0156007	0.200138	-0.417087	-0.184017	-0.0897113	-0.285173	-0.238016	0.0702329	-0.179354	0.356974	-0.101924	0.234631	0.101414	0.370765	-0.265053	-0.0297052	-0.13291	0.389847	0.424586	0.0599625	0.898293	0.112162	0.098005	0.0806375	0.946488	0.660211	0.298821	0.762261	0.245575	0.210197	0.565742	0.384389	0.43662	0.30595	0.698966	0.661815
LOC102070498	yellow	0.218341	0.0139983	-0.102461	-0.305807	-0.204175	0.125865	-0.0814107	0.0401632	-0.256887	0.205831	-0.0126951	-0.0992274	-0.279258	0.189653	-0.0986947	-0.134501	0.0955403	0.389741	0.177615	0.658525	0.561059	0.370725	0.410285	0.0807277	0.341686	0.956444	0.725731	0.862769	0.670382	0.58669	0.680372	0.951978	0.260965	0.668701	0.37467	0.220224
UROS	blue	0.134618	0.400911	-0.259296	-0.444518	-0.498606	-0.330938	-0.492595	-0.101718	-0.133791	0.398677	0.00479728	0.161683	-0.275809	0.48424	-0.438197	0.0425301	-0.557339	0.389398	0.0434924	0.256362	0.854762	0.0734271	0.0261181	0.0810184	0.560713	0.983535	0.0232895	0.660858	0.0469331	0.142826	0.00866916	0.0716824	0.563145	0.483812	0.0214097	0.226214
ANKRD13A	blue	0.339098	0.32808	-0.276831	-0.726304	-0.462672	0.192656	-0.219861	0.150142	-0.0110508	0.416888	-0.0350501	0.0391519	-0.429651	0.352458	-0.00924709	-0.344635	-0.0637336	0.389168	0.000192928	0.224428	0.126036	0.0600972	0.117106	0.0812136	0.132644	0.88011	0.338252	0.515949	0.968267	0.402773	0.783732	0.146519	0.962082	0.866194	0.0346906	0.0519145
LRRC40	red	0.00117263	-0.268985	-0.0256598	-0.08544	-0.192102	-0.131294	-0.214942	0.131541	-0.499889	0.34958	-0.338692	-0.314955	-0.325361	0.419734	-0.274233	0.184198	0.052393	0.389163	0.712698	0.912088	0.424123	0.120336	0.0581927	0.0812178	0.995975	0.133139	0.34944	0.569787	0.228986	0.570518	0.821554	0.238377	0.0210245	0.164341	0.404153	0.150095
RRAGD	black	0.7261	0.10969	-0.343873	-0.360818	-0.303843	0.433296	0.321349	-0.0174052	0.0511295	-0.153518	0.407435	-0.344422	-0.273657	0.14492	0.00937898	-0.382965	-0.115501	0.388797	0.108076	0.12693	0.0866138	0.506442	0.530813	0.0815289	0.000194123	0.0667649	0.15548	0.940309	0.967815	0.0497424	0.618093	0.635988	0.825792	0.126286	0.180557	0.230005
MRPL47	lightyellow	0.309746	0.717132	-0.271534	-0.294463	-0.31136	-0.214276	-0.0771348	-0.530339	0.402699	-0.241861	0.6822	0.186219	0.19256	0.0937187	-0.342404	-0.297579	-0.488634	0.388609	0.195069	0.233785	0.190165	0.290848	0.686164	0.0816893	0.171813	0.000657484	0.739642	0.0133929	0.12867	0.350972	0.0245984	0.000253557	0.0703086	0.418968	0.169472	0.403011
RNF152	turquoise	0.16755	-0.3461	0.205337	0.0747184	-0.294481	-0.031034	-0.0804814	-0.132312	-0.518614	-0.115873	-0.156987	-0.499483	-0.538581	0.116999	-0.29087	0.258803	-0.311885	0.388595	0.747539	0.3719	0.257301	0.616954	0.613512	0.0817009	0.467868	0.496766	0.728748	0.567507	0.200831	0.893767	0.168717	0.124327	0.0160078	0.0211458	0.195042	0.0117708
RSAD2	turquoise	0.0996454	-0.101589	0.118979	0.163652	-0.389058	-0.204934	-0.125901	-0.307057	-0.478107	-0.12338	0.0351893	-0.37804	-0.222187	-0.0698213	-0.290099	0.318268	-0.162508	0.388394	0.478431	0.607478	0.159707	0.594157	0.763616	0.0818732	0.667382	0.879637	0.586582	0.175759	0.202082	0.372858	0.481555	0.661264	0.0283629	0.091087	0.081307	0.333037
TSEN15	blue	0.228747	0.622559	-0.462145	-0.499994	-0.307586	0.0342622	-0.298073	-0.14795	0.308649	0.190488	0.486515	0.0659751	0.0181656	0.420707	-0.207243	-0.415332	-0.114311	0.38821	0.0209932	0.0349246	0.0611582	0.408187	0.0575528	0.0820301	0.318585	0.0253224	0.189395	0.522164	0.367379	0.882787	0.621742	0.00257787	0.173415	0.776309	0.174979	0.937706
ARL4A	black	0.526914	0.217943	-0.418752	-0.403868	-0.489429	0.0402898	-0.0901001	-0.12738	-0.117192	0.128137	0.236373	-0.256674	-0.342435	0.397231	-0.162465	-0.0515819	-0.207856	0.387801	0.0694204	0.0588447	0.824274	0.5799	0.0745738	0.0823815	0.0141179	0.302268	0.69772	0.58216	0.481672	0.862341	0.365931	0.342589	0.612922	0.261374	0.0243312	0.128633
REEP2	black	0.611163	0.107531	-0.0709607	-0.36612	-0.256445	0.191248	0.188116	-0.133886	-0.0148468	-0.0908769	0.35456	-0.227208	-0.20059	0.0849592	-0.199942	-0.265331	-0.263173	0.387597	0.102619	0.759866	0.245062	0.695234	0.714249	0.0825565	0.00324642	0.114785	0.414159	0.562866	0.384866	0.406285	0.249065	0.642687	0.949071	0.321942	0.261815	0.383295
DYRK3	red	0.0736916	0.349759	-0.418572	-0.394595	-0.163662	0.39923	-0.197103	0.0224158	0.219565	0.0689266	0.116014	-0.126155	-0.160856	0.419125	0.0540252	-0.329257	0.290928	0.387463	0.0766979	0.0589649	0.14499	0.766563	0.0585967	0.0826718	0.750902	0.616523	0.391789	0.923168	0.816084	0.0729926	0.200738	0.120133	0.338919	0.585823	0.478403	0.486082
ASB7	black	0.374332	-0.0521021	-0.148264	-0.14329	-0.317364	-0.108816	-0.169114	-0.25723	-0.269871	0.0351413	0.208738	-0.445957	-0.292549	0.395003	-0.526875	0.0675192	-0.378831	0.387218	0.535493	0.52127	0.771206	0.8798	0.0763661	0.0828828	0.0945666	0.363854	0.463664	0.260306	0.0141264	0.638697	0.0903581	0.822529	0.236774	0.0427376	0.160963	0.198124
TIMM13	blue	-0.0825938	0.769551	-0.345502	-0.398863	-0.468845	-0.416812	-0.718711	-0.326241	0.215112	0.343922	0.250539	0.312384	0.0125227	0.554375	-0.541029	-0.0912955	-0.441432	0.387051	0.0732805	0.125023	0.693896	0.126873	0.00910895	0.0830276	0.721897	0.273343	0.000242088	0.148931	0.0113211	0.060149	0.0451472	4.53e-05	0.34905	0.168	0.032039	0.957035
EFL1	red	0.168722	0.0938087	-0.133543	-0.374019	-0.531652	-0.0836546	-0.398625	-0.0925904	-0.20672	0.307627	-0.144521	-0.268481	-0.561843	0.681366	-0.476274	0.110765	-0.23905	0.386773	0.0948643	0.563877	0.632662	0.174917	0.000671585	0.0832676	0.464715	0.531958	0.0734685	0.68976	0.0290626	0.718464	0.296663	0.685877	0.368616	0.239291	0.0131229	0.00803434
DHX15	red	0.14657	0.351834	-0.107458	-0.194207	-0.442863	-0.188433	-0.414624	-0.465669	0.0105716	-0.0277036	0.163097	-0.194231	-0.300383	0.643205	-0.656503	0.122871	-0.308653	0.386651	0.398923	0.642914	0.595694	0.905115	0.00165871	0.0833737	0.526095	0.479945	0.061646	0.0333827	0.00122746	0.413356	0.173409	0.1178	0.963725	0.398862	0.0443737	0.185822
MED14	grey60	-0.280748	-0.0565695	-0.0389153	-0.0845736	-0.270637	-0.259652	-0.48576	0.221109	-0.407563	0.558564	-0.402191	0.0283828	-0.286279	0.328593	-0.156757	0.182293	-0.0197249	0.386567	0.715494	0.866996	0.429015	0.00849265	0.145851	0.0834466	0.21767	0.0706965	0.0255844	0.335449	0.497405	0.255687	0.93237	0.807575	0.066671	0.902799	0.235395	0.208356
EXOSC8	black	0.469679	0.268077	-0.221561	-0.188635	-0.309073	0.208996	0.0968312	-0.41479	0.125284	-0.354778	0.517002	-0.389697	-0.161331	0.103893	-0.13509	-0.0594371	-0.0705145	0.386391	0.412847	0.334436	0.798011	0.114547	0.654036	0.0835987	0.0316936	0.0163976	0.676277	0.0615311	0.559327	0.363248	0.761334	0.240027	0.588432	0.0807644	0.172794	0.484778
HEG1	red	-0.0573874	0.102286	-0.391618	-0.392831	-0.364779	-0.151113	-0.524525	0.302543	-0.330962	0.743222	-0.425912	9.5e-05	-0.319775	0.798971	-0.273532	0.063656	0.100086	0.386243	0.078144	0.0791512	0.783989	0.000113209	1.4e-05	0.0837276	0.804845	0.0542174	0.0146423	0.182523	0.230227	0.513204	0.665993	0.659073	0.142796	0.999674	0.103979	0.15763
HEMGN	red	0.133498	0.504811	-0.492291	-0.595276	-0.528618	-0.0801816	-0.59005	-0.0088574	-0.0367032	0.535004	0.0481958	0.0900912	-0.286207	0.748977	-0.351787	-0.169117	-0.274889	0.385852	0.00441505	0.023388	0.463655	0.0124539	9.36e-05	0.0840678	0.564008	0.835653	0.00486852	0.969604	0.117853	0.729722	0.227829	0.0195984	0.874497	0.697749	0.0137533	0.208476
DDHD2	red	-0.0233795	0.29446	-0.297761	-0.298331	-0.258305	-0.0459768	-0.463195	-0.0441861	-0.103662	0.351016	0.0173574	-0.0120597	-0.170432	0.614545	-0.269211	-0.0885498	0.150979	0.385809	0.188993	0.18988	0.702692	0.118716	0.00303439	0.0841053	0.919875	0.940472	0.0344592	0.849168	0.237969	0.843127	0.513584	0.195075	0.654759	0.958623	0.258249	0.460135
NEFL	yellow	0.0418715	0.298267	-0.117948	-0.373741	-0.0495402	0.38127	-0.0848816	-0.037338	0.156387	0.0116705	0.159734	-0.0552676	-0.107422	0.289539	-0.0400026	-0.432288	0.391644	0.385407	0.0951297	0.610617	0.0503359	0.959957	0.202994	0.0844566	0.856989	0.489168	0.7145	0.872344	0.863313	0.0881344	0.0791293	0.189094	0.498433	0.811927	0.831131	0.643025
RPL10A	turquoise	-0.227787	0.271292	0.0471479	0.0493252	-0.335295	-0.374027	-0.605668	-0.488416	0.0444678	-0.145012	0.0385205	-0.189048	-0.254808	0.356304	-0.600617	0.256778	-0.347617	0.385389	0.831854	0.839181	0.261175	0.530552	0.112886	0.0844721	0.320677	0.868334	0.00361712	0.0246722	0.00398848	0.0948569	0.122576	0.234219	0.848218	0.411806	0.137323	0.264978
WFS1	black	0.708826	0.212056	-0.498617	-0.534376	-0.356793	0.397936	0.0839223	-0.0541077	0.0644626	0.0248882	0.358695	-0.352495	-0.314	0.410985	-0.0256108	-0.356115	-0.0299765	0.384972	0.0125772	0.0214064	0.113091	0.914722	0.0641984	0.0848377	0.000321914	0.110319	0.717598	0.815808	0.912255	0.0740128	0.897369	0.356104	0.781316	0.117064	0.112358	0.165693
APAF1	black	0.654986	0.116647	-0.268722	-0.434435	-0.322909	0.476078	0.161559	-0.0347617	0.0692452	-0.120425	0.265904	-0.331036	-0.464119	0.31679	-0.0778297	-0.311377	-0.0954242	0.384627	0.0490784	0.238855	0.169448	0.60309	0.161764	0.0851412	0.00127128	0.244005	0.484151	0.881089	0.737376	0.0291384	0.68074	0.614588	0.765513	0.142701	0.153371	0.0340541
LOC102075397	yellow	-0.0831497	0.241344	-0.335416	-0.1904	0.0500697	0.213605	-0.225056	0.100426	0.145257	0.0508224	0.063089	0.0557086	0.0296282	0.0379167	0.098524	-0.373783	0.122104	0.384626	0.408408	0.137173	0.0950901	0.826824	0.870381	0.0851423	0.720097	0.78587	0.32667	0.664921	0.670921	0.352518	0.598006	0.291913	0.529849	0.810452	0.829352	0.898555
QDPR	turquoise	0.250724	-0.0170963	0.205333	0.159497	-0.369302	0.00166229	0.0387439	-0.602108	-0.171191	-0.539354	0.291256	-0.565313	-0.329051	0.0157732	-0.355052	0.338402	-0.215818	0.384597	0.489822	0.371908	0.133492	0.0116272	0.945897	0.0851675	0.272976	0.200206	0.867577	0.0038757	0.114248	0.994294	0.347432	0.941366	0.458109	0.00757176	0.0994407	0.145257
CUNH6orf62	black	0.697674	-0.00122458	-0.221196	-0.376285	-0.455092	0.132516	0.228146	-0.0459317	-0.333288	0.0845621	0.230785	-0.317566	-0.391192	0.199359	-0.043726	-0.0175602	-0.135136	0.384546	0.0927219	0.335253	0.939778	0.715532	0.38628	0.0852128	0.00043811	0.314174	0.319894	0.843279	0.850722	0.566904	0.559194	0.995797	0.13984	0.160682	0.0381779	0.0795066
PUS7	turquoise	0.126219	0.108673	-0.221157	0.208275	-0.313534	-0.461376	-0.222453	-0.484581	-0.141333	-0.189522	0.140796	-0.248752	-0.045577	0.271553	-0.481955	0.443815	-0.426097	0.384392	0.364944	0.335342	0.0438651	0.410614	0.233752	0.0853482	0.58563	0.542693	0.332443	0.0259979	0.0269376	0.0352681	0.0541014	0.639141	0.541138	0.276892	0.166357	0.844475
ACVR1	grey60	0.083492	0.435555	-0.509053	-0.556523	-0.245632	0.221994	-0.305732	0.207659	0.121503	0.392726	0.0959646	0.20333	-0.125489	0.316272	0.0495852	-0.413847	-0.0940501	0.384337	0.00878841	0.0184324	0.0621843	0.0782311	0.162488	0.0853973	0.71899	0.679025	0.177727	0.366395	0.83098	0.333468	0.685109	0.0484321	0.599825	0.376694	0.283158	0.587817
IRF2	greenyellow	0.434589	0.317277	-0.489449	-0.27385	0.000338912	0.450806	0.220318	-0.0570797	0.49284	-0.316569	0.424918	-0.145326	0.00704718	0.0315701	0.188288	-0.430279	0.121224	0.384305	0.229663	0.0243245	0.0515353	0.162072	0.891942	0.0854255	0.048989	0.0548423	0.337225	0.805872	0.413723	0.0402671	0.600667	0.161084	0.0232104	0.529651	0.998837	0.975814
PAAF1	blue	0.334922	0.568051	-0.519551	-0.631622	-0.101712	0.458189	0.00417359	0.164407	0.534625	0.101273	0.329359	0.201007	0.0118449	0.201731	0.19437	-0.690368	0.0597784	0.384287	0.00213232	0.0157848	0.000532268	0.662258	0.380538	0.0854409	0.137788	0.144859	0.985675	0.476378	0.398518	0.0367211	0.796874	0.00722251	0.0125281	0.382285	0.660878	0.959359
PCGF5	black	0.442737	0.429256	-0.609558	-0.270023	-0.243986	-0.190471	0.0707386	-0.0850079	0.206797	0.0573872	0.40211	0.151061	0.182346	0.0701437	-0.049974	-0.131744	-0.380363	0.384227	0.2365	0.00335127	0.569188	0.804845	0.762554	0.0854941	0.0444413	0.0707585	0.760597	0.714092	0.829673	0.40823	0.0889566	0.0521542	0.368432	0.513353	0.286499	0.428878
TRAPPC2	black	0.839947	0.354966	-0.357754	-0.320368	-0.382081	-0.00709222	0.294834	-0.374553	0.136449	-0.258971	0.706068	-0.164089	0.0032884	0.0188231	-0.193487	-0.1768	-0.522146	0.383595	0.156818	0.111324	0.443286	0.256979	0.935455	0.0860532	1.91e-06	0.000347857	0.194481	0.0943568	0.400707	0.97566	0.0151801	0.114342	0.555345	0.477241	0.0874043	0.988713
ARMH3	red	-0.0614407	0.26489	-0.264947	-0.19549	-0.285753	0.0243461	-0.500044	-0.129423	0.041414	0.143947	-0.060017	-0.165017	-0.298884	0.618195	-0.364716	-0.033378	-0.000600637	0.383363	0.395753	0.24577	0.885792	0.533605	0.00281873	0.0862591	0.791344	0.79608	0.0209784	0.576069	0.104044	0.916573	0.997938	0.245876	0.858536	0.47472	0.20923	0.188136
FBXO45	blue	0.140943	0.426533	-0.170628	-0.590958	-0.45644	0.0641071	-0.453617	-0.0701821	0.114066	0.330119	0.162932	0.000820151	-0.373589	0.386637	-0.203383	-0.278146	-0.164321	0.383276	0.00478704	0.459613	0.222143	0.143877	0.0833857	0.0863368	0.542268	0.480397	0.0388873	0.762428	0.376565	0.782494	0.476611	0.0538295	0.622492	0.997185	0.0375385	0.095275
NDOR1	grey60	-0.32554	0.231918	-0.0847178	-0.0714816	-0.323622	-0.612261	-0.754641	-0.129376	-0.206816	0.378242	-0.331916	0.174446	-0.185574	0.448438	-0.544596	0.319968	-0.379914	0.382901	0.758154	0.715029	0.157365	0.0909004	0.0414593	0.0866711	0.149857	0.141578	7.72e-05	0.57621	0.0106911	0.00317625	0.0893655	0.311737	0.368388	0.449475	0.152413	0.420608
GLYR1	red	0.166982	0.240214	-0.0409332	-0.341648	-0.677696	-0.346596	-0.421621	-0.24071	-0.275459	0.336813	-0.0609097	-0.175154	-0.491365	0.696477	-0.547598	0.267735	-0.226551	0.382799	0.129571	0.860163	0.24065	0.135442	0.000452476	0.0867618	0.469401	0.79311	0.0569558	0.293221	0.0101831	0.123753	0.32338	0.294247	0.226828	0.44761	0.000736692	0.02369
UTP23	blue	0.388065	0.679143	-0.535419	-0.518765	-0.19222	0.129815	-0.109357	-0.240586	0.46613	-0.0143028	0.592619	0.147034	0.169345	0.205732	-0.173027	-0.427644	-0.198101	0.382437	0.0159716	0.012373	0.0531412	0.950935	0.37096	0.087085	0.0821549	0.00464099	0.637019	0.293477	0.45323	0.574905	0.389347	0.000710411	0.0331848	0.52477	0.403858	0.463044
HERC3	red	-0.354701	0.139889	-0.198611	-0.24647	-0.378843	-0.314954	-0.727597	0.172435	-0.346697	0.695578	-0.52667	0.127995	-0.352031	0.710824	-0.325658	0.233252	-0.00477167	0.382382	0.281466	0.388103	0.308884	0.000463543	0.000304176	0.0871349	0.114632	0.0141709	0.000185475	0.4548	0.149701	0.164342	0.983623	0.545323	0.123636	0.580324	0.0903462	0.117581
NT5DC2	yellow	0.384948	0.270167	-0.065529	-0.391059	-0.501707	0.161594	-0.0944274	-0.312073	-0.0280017	-0.00387435	0.375108	-0.362568	-0.33191	0.357013	-0.243668	-0.158662	0.0531096	0.382082	0.0796176	0.777785	0.492125	0.986702	0.11212	0.0874037	0.0848594	0.0938304	0.683908	0.168446	0.287148	0.484055	0.819151	0.236241	0.904099	0.106252	0.0204884	0.141585
PDHX	black	0.461596	0.418923	-0.236672	-0.388972	-0.360426	-0.00696723	-0.00712879	-0.276779	0.163345	-0.0579262	0.491612	-0.039647	-0.0525956	0.0317293	-0.108977	-0.291267	-0.376481	0.381961	0.0813796	0.301639	0.200188	0.803047	0.891401	0.0875119	0.0351696	0.0236089	0.975534	0.224519	0.638199	0.976089	0.0925389	0.0587306	0.479269	0.864517	0.108488	0.820874
LOC102064164	turquoise	-0.35808	-0.120489	0.282545	0.439513	-0.428374	-0.615766	-0.584092	-0.53503	-0.553449	-0.0617407	-0.241663	-0.411866	-0.327789	0.370011	-0.704382	0.743469	-0.214682	0.381941	0.0461999	0.214614	0.0001123	0.790347	0.0987435	0.08753	0.110976	0.291256	0.00543193	0.0124488	0.000364577	0.00296077	0.350039	0.602895	0.00925002	0.0635731	0.0526924	0.146898
SCPEP1	turquoise	-0.0308482	-0.155791	0.274626	0.249544	-0.360502	-0.185546	-0.298703	-0.484392	-0.338019	-0.275963	-0.0131817	-0.60807	-0.369207	0.225656	-0.589544	0.371198	-0.194218	0.381923	0.275314	0.228293	0.0975827	0.225944	0.325348	0.0875464	0.8944	0.954777	0.188416	0.0260644	0.00491436	0.420681	0.398896	0.500092	0.13396	0.00345098	0.108408	0.0995346
PTBP3	turquoise	0.13973	0.130068	0.170109	-0.12199	-0.643708	-0.322214	-0.343904	-0.500228	-0.323929	-0.0243576	0.0897999	-0.441363	-0.480717	0.434237	-0.563813	0.397568	-0.236992	0.381921	0.598351	0.460999	0.0743053	0.916534	0.0491931	0.0875482	0.545782	0.698682	0.126894	0.0209236	0.00776898	0.154308	0.300967	0.574153	0.152002	0.0451848	0.00164035	0.0273897
RAB8B	black	0.801909	-0.125036	0.00500575	-0.308216	-0.513671	0.151668	0.248208	-0.236395	-0.273037	-0.154405	0.290993	-0.592501	-0.549766	0.207857	-0.273796	0.0171842	-0.354427	0.381566	0.174051	0.982819	0.941065	0.50396	0.36593	0.0878673	1.23e-05	0.200632	0.277978	0.302223	0.229759	0.511641	0.114931	0.589177	0.231105	0.00465125	0.0172269	0.00982885
ECPAS	black	0.414769	0.0369154	-0.440054	-0.380511	0.108209	0.388378	0.124927	0.282224	0.133575	0.0945338	0.0997153	-0.026917	-0.175836	0.204817	0.134529	-0.44682	0.0305479	0.381531	0.0888224	0.0459013	0.0422893	0.68357	0.373137	0.0878993	0.0615456	0.667161	0.589506	0.215158	0.560977	0.0818869	0.895422	0.873777	0.563783	0.907798	0.640582	0.445815
TRIM2	red	0.0599261	-0.00849338	-0.159965	-0.196158	-0.302347	0.0966002	-0.30888	-0.0387644	-0.19856	0.208926	-0.164054	-0.350779	-0.453295	0.714675	-0.370212	0.085788	0.172104	0.381236	0.394109	0.488532	0.711576	0.363414	0.000272337	0.0881652	0.796382	0.477337	0.173076	0.867507	0.0985461	0.677009	0.455679	0.970853	0.388226	0.118982	0.182822	0.0390433
LOC102064234	blue	0.364701	0.498837	-0.460703	-0.436385	-0.40885	0.0621265	-0.233884	-0.158781	0.159534	0.138902	0.280968	-0.0275952	-0.174707	0.583218	-0.218465	-0.154278	-0.0892669	0.38112	0.0479573	0.0355711	0.504315	0.548191	0.00551891	0.08827	0.104059	0.217294	0.307538	0.491799	0.341406	0.789066	0.700391	0.02134	0.48972	0.905485	0.0657325	0.448788
GCSH	blue	0.211708	0.651219	-0.439312	-0.754831	-0.459406	0.197934	-0.367866	0.00962427	0.210011	0.407637	0.220037	0.134927	-0.187736	0.489615	-0.0906243	-0.402998	0.139537	0.380638	7.67e-05	0.0463113	0.0700807	0.0666167	0.0242691	0.0887063	0.356913	0.337856	0.100866	0.966974	0.696042	0.389756	0.546345	0.00138579	0.360868	0.559806	0.036161	0.41512
LOC102075048	grey60	0.0698509	0.188702	-0.159191	-0.493526	-0.335871	0.0628507	-0.270577	0.191492	-0.0518819	0.417498	-0.146971	0.0624834	-0.37431	0.436072	-0.107477	-0.153674	-0.0981235	0.380618	0.0229902	0.490665	0.506007	0.0596854	0.0481356	0.088725	0.763518	0.524951	0.235503	0.405675	0.642856	0.786661	0.672187	0.412679	0.823267	0.78788	0.136607	0.0945873
LOC102066968	red	-0.0678212	0.246534	-0.224631	-0.121604	-0.226344	-0.293445	-0.478735	-0.176092	-0.0728818	0.175793	-0.0762233	0.0126161	-0.115121	0.441311	-0.456941	0.146492	-0.137753	0.380371	0.599518	0.327609	0.526317	0.445927	0.045213	0.0889489	0.770209	0.742618	0.0281263	0.445143	0.0373029	0.196691	0.551538	0.281337	0.753557	0.956715	0.323834	0.619256
APIP	black	0.442547	0.416748	-0.177012	-0.263656	-0.537202	-0.375652	-0.0912507	-0.525328	-0.0520073	-0.0852767	0.475475	-0.0777997	-0.0529887	0.180103	-0.455379	-0.000717278	-0.665934	0.380137	0.248165	0.442731	0.997538	0.713225	0.434673	0.0891623	0.044544	0.029372	0.694039	0.0144643	0.0380411	0.0933171	0.000982764	0.0601926	0.822847	0.737474	0.0120304	0.819556
GATD3A	blue	0.165148	0.684004	-0.611194	-0.255261	-0.00759331	-0.0392029	-0.143502	-0.179937	0.581556	-0.0577802	0.54312	0.269192	0.400076	0.145503	-0.059945	-0.429133	-0.0824278	0.379568	0.2641	0.00324439	0.0522292	0.803534	0.529145	0.0896817	0.474363	0.0109482	0.534885	0.435103	0.796319	0.866022	0.722434	0.000627862	0.00568757	0.238002	0.973941	0.0723305
HUS1	black	0.547109	0.624959	-0.492606	-0.717938	-0.428745	0.369491	-0.149022	-0.180202	0.401141	0.0427999	0.527215	-0.0722958	-0.197026	0.358153	-0.090555	-0.519436	-0.153565	0.379161	0.000247645	0.0232859	0.0158119	0.85385	0.110898	0.0900541	0.0102645	0.014053	0.519121	0.434416	0.696264	0.0992552	0.506312	0.00245292	0.0715041	0.75548	0.0524657	0.391977
LOC102068280	blue	0.276168	0.558703	-0.0774935	-0.239027	-0.531508	-0.274243	-0.288115	-0.674834	0.143689	-0.184212	0.587981	-0.125007	-0.0419883	0.309234	-0.610194	-0.0159723	-0.549968	0.379099	0.296713	0.738472	0.945216	0.424088	0.172559	0.090111	0.225587	0.00505841	0.205324	0.000791125	0.00330935	0.228969	0.0097963	0.00847267	0.534348	0.589265	0.0131523	0.856594
GRK7	blue	0.345994	0.595	-0.311241	-0.467834	-0.420396	-0.130785	-0.226832	-0.44909	0.351681	-0.0735464	0.456726	0.0152157	-0.150079	0.418786	-0.3767	-0.155849	-0.51816	0.379065	0.0324622	0.169645	0.499932	0.751377	0.0588222	0.0901422	0.124451	0.0374037	0.322764	0.0411285	0.0923338	0.572028	0.0161168	0.0044381	0.117972	0.947807	0.0577563	0.516126
RNFT2	grey60	-0.0241258	0.556878	-0.504126	-0.600067	-0.21804	0.230359	-0.405589	0.220383	0.284532	0.424691	-0.0482126	0.31625	-0.110395	0.44021	0.0736205	-0.372128	0.150953	0.378626	0.00403072	0.019792	0.09668	0.0549863	0.0458156	0.0905461	0.917326	0.835597	0.0681292	0.337077	0.751134	0.315093	0.513657	0.00873646	0.211268	0.162518	0.342369	0.633805
ZMYM2	black	0.494475	0.451629	-0.302628	-0.619167	-0.46878	0.16526	-0.1152	-0.133851	0.186423	0.0997043	0.355508	-0.104501	-0.341747	0.491053	-0.239081	-0.305121	-0.243664	0.378471	0.00276353	0.182395	0.17864	0.667196	0.0237924	0.0906889	0.0226881	0.11375	0.619014	0.562971	0.2966	0.474059	0.287156	0.0398595	0.418448	0.652136	0.0320664	0.129452
OSBPL9	red	0.111897	0.306136	-0.268714	-0.574458	-0.53732	-0.142549	-0.415398	0.151567	-0.0845654	0.582583	-0.145594	0.0975806	-0.433731	0.639643	-0.236	-0.0232365	-0.293189	0.378401	0.00645658	0.23887	0.920363	0.00558285	0.00179381	0.0907535	0.629167	0.528885	0.0611133	0.511926	0.303054	0.53763	0.1971	0.177125	0.715521	0.673904	0.012008	0.0494881
TFG	blue	0.31053	0.437788	-0.620171	-0.674965	-0.180632	0.329568	-0.206916	0.236523	0.306503	0.335254	0.173973	0.107807	-0.108519	0.247938	0.172642	-0.541499	0.0233099	0.378222	0.000788552	0.00270741	0.0112365	0.137374	0.278518	0.0909195	0.170674	0.450725	0.368152	0.301953	0.454251	0.144588	0.920113	0.047163	0.17658	0.641831	0.433303	0.63962
LOC102067256	black	0.612373	0.155418	-0.273544	-0.438725	-0.454434	-0.11351	0.0785037	-0.0223128	-0.185095	0.222434	0.200702	-0.0991888	-0.252975	0.30779	-0.241954	-0.0847764	-0.333516	0.378183	0.0466382	0.230206	0.714839	0.332486	0.174677	0.0909548	0.00316919	0.383023	0.73518	0.92352	0.290657	0.624201	0.139552	0.501132	0.421831	0.668822	0.0384929	0.26855
GPBP1	black	0.698306	0.239922	-0.186337	-0.457439	-0.492772	0.272474	0.184471	-0.306381	-0.00481808	-0.172864	0.546456	-0.378092	-0.314367	0.141093	-0.159841	-0.148144	-0.251097	0.378	0.03707	0.418668	0.521611	0.453661	0.541835	0.091124	0.000430675	0.0103741	0.423425	0.176761	0.488874	0.232107	0.27224	0.294853	0.983463	0.0910391	0.0232324	0.165173
IDE	red	0.520649	0.45916	-0.345792	-0.562492	-0.617484	-0.112389	-0.123214	-0.214609	0.0507175	0.208405	0.354016	-0.0628407	-0.26829	0.473923	-0.334243	-0.0632222	-0.341698	0.377976	0.00794619	0.124685	0.785428	0.364638	0.0299799	0.0911463	0.0155266	0.115383	0.59466	0.350206	0.138638	0.627652	0.129511	0.0362736	0.827176	0.786694	0.00285969	0.239639
DHRS7B	blue	0.39328	0.681717	-0.65855	-0.421272	-0.239549	-0.0692119	-0.0656755	-0.247248	0.412328	-0.0394537	0.6086	0.234563	0.279464	0.0826471	-0.122736	-0.411093	-0.48562	0.377751	0.057183	0.00117038	0.0641214	0.865172	0.721724	0.0913547	0.0777738	0.00341514	0.7773	0.279901	0.596098	0.765623	0.025633	0.000665613	0.0632472	0.306094	0.295625	0.21987
ADAMTS13	blue	0.0741164	0.376105	-0.567476	-0.393723	-0.0238751	-0.0529971	-0.303626	0.303364	0.194411	0.432788	-0.0967388	0.458895	-0.0135719	0.311465	0.0162629	-0.271927	-0.136991	0.377326	0.07741	0.00729471	0.233084	0.050041	0.169322	0.0917496	0.74951	0.67657	0.180886	0.181281	0.94422	0.819528	0.553762	0.0928911	0.398418	0.0363955	0.918182	0.953439
PIGS	yellow	0.0681696	0.272219	-0.194436	0.044477	-0.285083	-0.415377	-0.220325	-0.177057	-0.0906057	0.0567769	0.185891	0.18065	0.0643478	-0.0582276	-0.248856	0.0924792	-0.502478	0.377283	0.848186	0.398355	0.690115	0.806883	0.802042	0.09179	0.76906	0.419802	0.337209	0.442612	0.276685	0.0611278	0.0202644	0.232561	0.696102	0.433257	0.210348	0.781696
LOC113459108	turquoise	0.180851	-0.0808286	-0.0075436	-0.0133896	-0.529004	-0.265354	-0.35695	-0.389104	-0.44982	0.0528841	0.0281348	-0.520649	-0.504052	0.595673	-0.617185	0.443262	-0.386074	0.376799	0.954064	0.974111	0.0441601	0.819907	0.00438207	0.0922416	0.432736	0.903645	0.112188	0.0812675	0.00287707	0.245019	0.0838746	0.72762	0.0407605	0.0155266	0.0136718	0.019813
PPM1F	yellow	0.269533	0.0580397	0.00522123	-0.316967	-0.426199	0.126485	-0.211959	-0.219403	-0.266949	0.0308741	0.0231767	-0.36235	-0.527348	0.386079	-0.300107	-0.106498	-0.0649985	0.376739	0.161516	0.98208	0.645901	0.894312	0.0838703	0.0922977	0.237385	0.920568	0.356329	0.339286	0.186246	0.584834	0.779541	0.802668	0.242087	0.106478	0.0540378	0.0140245
SPTY2D1	darkred	0.466902	0.0851169	-0.36624	-0.478342	0.0279759	0.511274	0.147596	0.164671	0.176785	-0.0141035	0.252894	-0.177369	-0.151161	0.07602	0.101005	-0.621872	-0.00200445	0.376206	0.0282742	0.102497	0.0026146	0.951618	0.743282	0.0927961	0.032856	0.268708	0.523172	0.475659	0.663101	0.0178443	0.99312	0.71374	0.443324	0.441794	0.904186	0.513071
ARHGAP5	black	0.539007	0.204521	0.0254632	-0.517665	-0.556664	0.123861	-0.110012	-0.276077	-0.145292	0.065747	0.307619	-0.350302	-0.467704	0.362363	-0.378565	-0.173804	-0.243515	0.376008	0.0162364	0.912759	0.451171	0.777064	0.106465	0.0929826	0.0116916	0.174929	0.634991	0.225745	0.0906029	0.59271	0.287458	0.373843	0.529747	0.11952	0.0087677	0.032517
ATP23	yellow	-0.0440253	0.293743	0.148624	-0.417558	-0.489515	0.0358602	-0.472395	-0.245366	0.0163641	0.114307	-0.0224347	-0.172978	-0.525834	0.367316	-0.298702	0.0116122	-0.0689012	0.375416	0.0596449	0.520248	0.960157	0.621752	0.101416	0.0935393	0.849711	0.923104	0.0305883	0.283696	0.188417	0.877359	0.766647	0.196215	0.943874	0.453359	0.0243024	0.0143531
GDAP2	red	0.0461243	0.243044	-0.229035	-0.418138	-0.3656	0.083283	-0.359324	-0.00933777	-0.132973	0.272894	-0.204144	-0.090691	-0.398272	0.587005	-0.21283	-0.0817121	0.182662	0.375236	0.059255	0.317959	0.724754	0.231359	0.00515011	0.0937096	0.84263	0.374744	0.109652	0.967956	0.35431	0.719666	0.428063	0.288421	0.565555	0.695829	0.103145	0.073747
LUC7L3	black	0.582067	0.180255	-0.252674	-0.487712	-0.214523	0.601977	0.203907	-0.0214082	0.132464	-0.0639712	0.381372	-0.346936	-0.297371	0.393675	-0.0385092	-0.477084	0.242055	0.375231	0.0249112	0.269138	0.028752	0.782944	0.0774501	0.0937139	0.00563533	0.0880427	0.37531	0.926613	0.868372	0.00388553	0.29045	0.434279	0.567058	0.123361	0.350404	0.19049
THUMPD1	black	0.427815	0.332137	-0.373914	-0.497995	-0.278788	0.0760917	-0.066288	0.051665	0.0703694	0.188896	0.251394	0.0664454	-0.0545902	0.0802729	-0.0849349	-0.359658	-0.231595	0.375046	0.021595	0.0949644	0.109297	0.412188	0.729425	0.0938896	0.0530356	0.271655	0.775274	0.823995	0.714328	0.743048	0.31243	0.141296	0.761812	0.774754	0.221035	0.814193
PITPNB	lightyellow	0.608571	0.389007	-0.412876	-0.280197	-0.2519	0.115414	0.0886389	-0.311047	0.342988	-0.241076	0.68465	-0.184677	0.0136327	0.221217	-0.268871	-0.325841	-0.48416	0.374968	0.218611	0.0628619	0.149459	0.292465	0.335206	0.0939628	0.0034171	0.000617545	0.702405	0.169925	0.238584	0.61836	0.0261466	0.0813505	0.127976	0.422897	0.270657	0.953231
TBCE	black	0.722877	0.2651	-0.534041	-0.48175	-0.0623418	0.597504	0.31195	0.0178632	0.411402	-0.189787	0.582318	-0.230124	-0.0844929	0.149245	0.109229	-0.611817	-0.0269169	0.374849	0.0270121	0.0126432	0.00320444	0.409946	0.518487	0.0940756	0.000213933	0.00560973	0.168623	0.938741	0.637416	0.00423272	0.907798	0.245487	0.0639016	0.315601	0.78835	0.715755
JARID2	grey60	0.369527	0.344061	-0.480514	-0.69179	-0.468471	0.277888	-0.186143	0.333409	-0.0159034	0.578687	0.0523488	0.0918782	-0.340485	0.477724	0.0171463	-0.355952	0.00769453	0.374747	0.000512698	0.0274647	0.113268	0.00598878	0.028508	0.094172	0.0992194	0.821701	0.41916	0.139687	0.941195	0.222592	0.973593	0.12671	0.945451	0.692033	0.0321952	0.130966
MEAF6	blue	0.446422	0.60383	-0.732261	-0.394001	-0.0532129	0.136376	0.0635229	-0.0331459	0.554985	-0.056168	0.49274	0.276972	0.238584	0.0907654	0.0776583	-0.475606	-0.160308	0.374407	0.0771823	0.000160621	0.0293212	0.808917	0.695591	0.0944957	0.0424957	0.0232426	0.784431	0.886582	0.737935	0.555559	0.487587	0.00374881	0.00901689	0.224182	0.818805	0.297634
RNF38	black	0.613241	-0.245056	-0.163044	-0.122543	-0.179954	0.373963	0.315391	0.0660694	-0.360726	-0.115646	0.12478	-0.42972	-0.332915	-0.0682141	0.0910239	-0.106364	0.016388	0.374142	0.596681	0.480091	0.646321	0.617649	0.768913	0.0947476	0.0031147	0.589946	0.163725	0.775997	0.694764	0.0949185	0.943792	0.284323	0.108173	0.0518726	0.43506	0.14031
ARFIP2	blue	0.19384	0.574199	-0.458036	-0.330813	-0.225757	-0.171273	-0.140942	-0.143351	0.188316	0.156017	0.382805	0.335514	0.229065	0.186663	-0.157882	-0.202511	-0.284577	0.374117	0.142986	0.0367921	0.378659	0.499463	0.417839	0.094771	0.399831	0.0867565	0.542272	0.53532	0.494284	0.45789	0.211193	0.00648621	0.413653	0.13705	0.325125	0.317895
CNOT9	blue	-0.0106515	0.527502	-0.470548	-0.303676	-0.155139	-0.132665	-0.367123	0.107721	0.326113	0.26712	0.142795	0.379251	0.0766731	0.0894487	-0.00535505	-0.285376	-0.233225	0.374051	0.18081	0.0313366	0.209859	0.241773	0.699808	0.0948345	0.963451	0.536919	0.101609	0.642098	0.981621	0.566466	0.308941	0.0139912	0.1491	0.0899722	0.501911	0.741149
LOC106629820	red	0.036943	0.50329	-0.395794	-0.491911	-0.488352	-0.200084	-0.541024	-0.0537621	0.119976	0.445788	0.0802467	0.136893	-0.195979	0.625797	-0.38253	-0.0970793	-0.352177	0.374007	0.0235114	0.0757259	0.675491	0.0428253	0.00241047	0.0948764	0.873684	0.72951	0.0113221	0.816965	0.0870021	0.384522	0.117418	0.0200304	0.604452	0.554047	0.024694	0.394548
VAMP7	blue	0.0147374	0.736741	-0.407335	-0.437352	-0.33294	-0.137618	-0.415073	-0.189904	0.34479	0.148116	0.320901	0.3413	0.053873	0.105375	-0.0920298	-0.294223	-0.254152	0.373791	0.0474087	0.066838	0.195452	0.521692	0.649406	0.0950821	0.949446	0.156091	0.0613362	0.409653	0.691549	0.55193	0.266253	0.000139505	0.125855	0.129987	0.140279	0.816594
IPO5	turquoise	-0.162689	0.00467511	0.19107	-0.144983	-0.647016	-0.484976	-0.732513	-0.265064	-0.494259	0.369543	-0.3988	-0.268054	-0.671733	0.695607	-0.700041	0.556816	-0.365795	0.37368	0.530632	0.406731	0.00874549	0.0992031	0.000463177	0.0951888	0.481059	0.0733302	0.000159365	0.245554	0.000410834	0.0258587	0.102947	0.983954	0.0227564	0.240068	0.00152379	0.000853925
TRAPPC9	red	-0.235196	0.447508	-0.213584	-0.452285	-0.44367	-0.0472276	-0.664473	0.139174	-0.0768959	0.623659	-0.216333	0.204042	-0.276273	0.611238	-0.233482	-0.0931062	0.206741	0.373537	0.0395365	0.352567	0.688115	0.00251992	0.00324155	0.0953252	0.304753	0.346256	0.00101771	0.547398	0.308394	0.838912	0.368566	0.041935	0.740422	0.374988	0.0439424	0.225403
POLDIP2	turquoise	-0.152562	0.0245972	0.30914	0.0200196	-0.49011	-0.320071	-0.622501	-0.467486	-0.394188	0.0189022	-0.0801013	-0.45008	-0.494625	0.496877	-0.735381	0.348697	-0.199547	0.373505	0.931361	0.172697	0.121341	0.935185	0.0219375	0.095356	0.509127	0.729982	0.00258091	0.0326089	0.000145646	0.157224	0.385824	0.915716	0.0770295	0.0406297	0.0241041	0.0226405
SATB1	turquoise	-0.00689328	-0.179045	0.421641	0.097175	-0.677378	-0.579107	-0.447754	-0.45105	-0.71112	0.0883509	-0.223004	-0.433238	-0.632204	0.286875	-0.629798	0.710168	-0.446543	0.37332	0.675188	0.0569425	0.000309906	0.70333	0.20737	0.0955332	0.976342	0.331216	0.0418086	0.0401459	0.00221636	0.00594389	0.0424326	0.437422	0.000301617	0.0497763	0.000742586	0.00210609
ZNF639	turquoise	-0.147112	0.0180957	-0.0147786	-0.109566	-0.280181	0.0113837	-0.387208	-0.0292675	-0.286643	0.198125	-0.282854	-0.146727	-0.408829	0.329784	-0.155535	0.220484	0.143251	0.372908	0.636372	0.949305	0.336851	0.389289	0.144309	0.0959283	0.52455	0.214092	0.0828919	0.899784	0.500806	0.96094	0.535606	0.937945	0.207754	0.525647	0.218639	0.0657478
LOC102069745	blue	0.17687	0.63627	-0.383735	-0.415296	-0.274536	-0.100806	-0.182937	-0.186502	0.386387	0.0782157	0.288523	0.247207	0.106877	0.287197	-0.216065	-0.261418	-0.205758	0.37278	0.0611832	0.0859293	0.252352	0.736118	0.206837	0.0960513	0.443102	0.204655	0.427357	0.418248	0.346867	0.663727	0.370898	0.00193019	0.0836022	0.279984	0.228452	0.644723
DAZAP1	blue	-0.146947	0.600476	-0.179787	-0.0709521	-0.135483	-0.49567	-0.415749	-0.379101	0.274866	-0.0140125	0.326754	0.34594	0.314933	0.0295771	-0.431045	-0.0557947	-0.450953	0.372685	0.759895	0.435495	0.810165	0.951929	0.898729	0.0961425	0.525021	0.148255	0.0608731	0.0901096	0.0510754	0.0223122	0.040194	0.00399928	0.22787	0.124513	0.558174	0.164372
VRK1	turquoise	0.143937	0.0859433	0.0872295	-0.0348695	-0.605909	-0.525642	-0.439205	-0.50028	-0.453294	0.122034	0.110263	-0.340971	-0.273923	0.413728	-0.743968	0.414329	-0.548834	0.372619	0.880723	0.706934	0.06185	0.598219	0.0622675	0.0962069	0.533634	0.634216	0.0463707	0.0209083	0.000110477	0.0143952	0.00997984	0.711075	0.0390439	0.130382	0.00360019	0.229534
SHISA5	turquoise	0.340281	-0.194217	0.17837	-0.0825997	-0.454898	-0.155698	-0.0650188	-0.143721	-0.495318	0.00837908	-0.0255951	-0.327115	-0.5287	-0.0412964	-0.210389	0.215232	-0.441847	0.37243	0.721877	0.43918	0.348774	0.971245	0.858934	0.0963888	0.131212	0.912309	0.779474	0.534256	0.359986	0.500351	0.0449218	0.398896	0.0224221	0.147781	0.0382706	0.0137359
CSNK1G2	green	0.404642	0.134399	-0.46721	-0.427733	-0.191293	0.493863	0.131345	0.446912	0.113855	0.231417	0.0563805	-0.0157544	-0.25775	0.0926898	0.3641	-0.409862	0.159677	0.37203	0.053086	0.0327252	0.0650018	0.312814	0.689443	0.0967755	0.0688375	0.808207	0.570368	0.0422421	0.104673	0.0228823	0.489325	0.561356	0.623141	0.945962	0.406172	0.25931
LOC102060889	red	-0.244778	0.607698	-0.10461	-0.293015	-0.450037	-0.465829	-0.6754	-0.377384	0.178851	0.197684	0.0453411	0.172347	-0.110755	0.498644	-0.53637	0.134568	-0.293528	0.371964	0.197377	0.651794	0.560862	0.390366	0.021398	0.0968394	0.284889	0.845271	0.0007801	0.0916959	0.0121894	0.0333138	0.196558	0.00347629	0.437928	0.455034	0.0406515	0.632694
LOC102068268	lightyellow	0.444671	0.405352	-0.121984	-0.360097	-0.441419	0.182389	0.0415509	-0.422457	0.0678008	-0.218324	0.615856	-0.273751	-0.10041	0.0344854	-0.15598	-0.214017	-0.165844	0.371583	0.108834	0.59837	0.351568	0.341726	0.882028	0.0972086	0.0434116	0.0029554	0.858073	0.0564143	0.499567	0.428767	0.472477	0.068306	0.770277	0.229839	0.0451541	0.664974
LOC102065500	yellow	-0.179315	0.243723	-0.171508	-0.131852	-0.121428	0.19065	-0.385669	0.0755874	0.0566013	0.12008	-0.042903	-0.0208868	-0.117489	0.176865	-0.0147343	-0.26845	0.222431	0.371422	0.568868	0.457265	0.239349	0.604136	0.443114	0.0973644	0.43672	0.853502	0.0842276	0.744696	0.949456	0.407782	0.332492	0.287036	0.807469	0.928396	0.60005	0.612016
TMEM203	blue	0.0420889	0.837865	-0.433081	-0.370455	-0.20633	-0.209021	-0.345087	-0.294037	0.425507	0.0793521	0.51461	0.4617	0.328662	0.0911206	-0.195065	-0.372936	-0.300546	0.371327	0.0983082	0.0498686	0.0959018	0.732419	0.694455	0.0974572	0.856254	0.0169898	0.125507	0.195747	0.396801	0.363191	0.185572	2.14e-06	0.0544712	0.035123	0.369541	0.145762
XPR1	yellow	-0.263144	0.181405	0.0223218	0.124988	-0.486252	-0.514684	-0.628589	-0.335439	-0.260281	0.132121	-0.0977743	-0.158703	-0.295295	0.457758	-0.543115	0.426293	-0.338003	0.371052	0.589322	0.92349	0.0539793	0.568073	0.0369216	0.0977245	0.249118	0.673292	0.00227359	0.137144	0.0109491	0.0169712	0.133979	0.431304	0.254496	0.492014	0.0254133	0.193752
UNC50	black	0.702336	0.116818	-0.0757902	-0.367212	-0.444111	0.340534	0.321291	-0.221399	-0.0986634	-0.200388	0.502849	-0.432051	-0.298864	0.00642447	-0.0183631	-0.145788	-0.0598569	0.370747	0.10152	0.744033	0.528329	0.383783	0.977951	0.0980223	0.000385786	0.0201571	0.155559	0.334798	0.93703	0.130907	0.796613	0.614063	0.670481	0.0504762	0.0437081	0.188166
SLC25A26	blue	0.118562	0.7816	-0.483928	-0.48705	-0.244131	0.00516632	-0.323077	-0.275031	0.381379	0.0770013	0.47385	0.285249	0.177985	0.282486	-0.197365	-0.431636	-0.123484	0.37022	0.0251382	0.0262291	0.050723	0.740078	0.214714	0.0985379	0.608749	0.030009	0.153145	0.227579	0.391147	0.982268	0.593846	2.86e-05	0.0880362	0.21007	0.286204	0.440184
BORCS7	red	-0.0230948	0.400699	-0.280015	-0.39381	-0.443938	-0.089858	-0.514578	-0.0711812	0.0411619	0.331462	0.0319895	0.0192485	-0.247965	0.505888	-0.244551	-0.107718	-0.271303	0.369842	0.0773388	0.218923	0.642106	0.142156	0.0192968	0.0989091	0.920848	0.890515	0.0169978	0.759142	0.285349	0.698496	0.234199	0.0718465	0.859389	0.934	0.0437998	0.278464
FEM1C	black	0.635676	-0.0221004	-0.0203726	-0.130741	-0.228126	0.362534	0.343553	-0.281189	-0.0942009	-0.398507	0.447993	-0.462565	-0.25203	-0.0377518	-0.118387	-0.107108	-0.153933	0.369499	0.572157	0.930154	0.644003	0.073561	0.87094	0.0992472	0.00195507	0.0416862	0.127308	0.216917	0.609279	0.106287	0.50528	0.924246	0.684629	0.0347378	0.319937	0.270403
LOC113460539	blue	-0.122812	0.535041	-0.311795	-0.0800732	0.0556213	-0.0877705	-0.247924	-0.165176	0.298684	0.0112423	0.372162	0.299063	0.353635	0.11545	-0.170254	-0.359947	0.068969	0.36948	0.730074	0.168846	0.108993	0.961425	0.618247	0.0992652	0.595869	0.096647	0.278545	0.474287	0.460613	0.705195	0.766424	0.0124468	0.188445	0.187858	0.810744	0.115803
NFKBIE	turquoise	-0.106175	0.0386643	0.314201	-0.016108	-0.519742	-0.504202	-0.550351	-0.423092	-0.42528	0.141351	-0.124032	-0.285092	-0.390125	0.400331	-0.688273	0.370235	-0.354121	0.369385	0.944751	0.165408	0.0985236	0.541088	0.072132	0.0993594	0.646908	0.592194	0.00973492	0.0560053	0.000562266	0.0197704	0.115268	0.867847	0.0546145	0.210333	0.0157396	0.0804027
FRYL	black	0.512645	-0.0142065	-0.147356	-0.214786	-0.28404	0.313257	0.0855241	-0.0634799	-0.164911	-0.0507822	0.265943	-0.379832	-0.398913	0.323308	-0.215622	-0.123874	-0.0969498	0.369336	0.3498	0.523853	0.59267	0.826959	0.152834	0.0994078	0.017489	0.243933	0.712427	0.784573	0.347882	0.166752	0.675902	0.951265	0.475006	0.0894399	0.212093	0.0732416
TNFRSF13C	red	0.0302552	0.0360128	-0.220644	-0.104227	-0.465584	-0.227504	-0.423149	-0.105757	-0.361656	0.336265	-0.195418	-0.28694	-0.36135	0.760378	-0.501091	0.315084	-0.0542499	0.369272	0.652992	0.336492	0.164158	0.136119	6.32e-05	0.0994707	0.896419	0.395932	0.0559691	0.648213	0.0206688	0.321295	0.815332	0.87684	0.1072	0.207261	0.0334194	0.107519
CCP110	grey60	0.223004	0.022745	-0.1971	-0.559762	-0.473472	0.119719	-0.33208	0.292418	-0.380591	0.600376	-0.239226	-0.104472	-0.597552	0.557482	-0.156959	-0.15978	-0.11961	0.368812	0.00832282	0.391797	0.489041	0.00400691	0.00864839	0.099926	0.331217	0.296297	0.141369	0.198336	0.496844	0.605229	0.605561	0.922043	0.088749	0.652225	0.0301585	0.00422885
BID	turquoise	-0.106681	0.208432	-0.0634454	0.112245	-0.376115	-0.56108	-0.542423	-0.379649	-0.287661	0.0919366	-0.0512877	-0.0137963	-0.1409	0.339728	-0.503937	0.407142	-0.335961	0.368304	0.628095	0.784688	0.0669799	0.691847	0.13188	0.10043	0.645332	0.825261	0.0110714	0.0896073	0.0198456	0.00813916	0.136496	0.364575	0.206071	0.95267	0.0928815	0.542391
DRG2	turquoise	-0.203324	0.0227751	0.085514	0.136845	-0.389759	-0.523491	-0.596505	-0.342037	-0.35482	0.133611	-0.24153	-0.192041	-0.357507	0.499693	-0.656958	0.489632	-0.382884	0.368137	0.554187	0.712459	0.0242632	0.563675	0.0210831	0.100596	0.376708	0.291529	0.0043137	0.129106	0.00121458	0.0148742	0.0866856	0.92194	0.114501	0.404303	0.0807121	0.111589
PWP2	turquoise	-0.110506	0.238885	-0.181426	-0.0550002	-0.332006	-0.493412	-0.526264	-0.0776732	-0.100423	0.292456	-0.0835181	0.0916922	-0.144062	0.392064	-0.382527	0.240679	-0.354217	0.367882	0.812821	0.43125	0.293285	0.198273	0.0787798	0.10085	0.633462	0.718905	0.0142592	0.737886	0.0870049	0.0230266	0.115162	0.297008	0.664932	0.692628	0.141463	0.533276
ECD	blue	0.0235627	0.40063	-0.282206	-0.26881	-0.178283	-0.322775	-0.349199	-0.139734	0.0888606	0.222431	0.0774482	0.221642	-8.78e-05	0.469471	-0.399636	-0.131269	-0.334228	0.367798	0.238695	0.215189	0.570592	0.332493	0.0317795	0.100934	0.919249	0.73862	0.120768	0.545772	0.0726742	0.153551	0.138657	0.0719003	0.701694	0.334255	0.439408	0.999699
PDIA3	blue	-0.00441585	0.493557	-0.220663	-0.312516	-0.14181	-0.0919267	-0.284185	-0.172589	0.328838	0.024253	0.143851	0.195764	0.0412912	0.270831	-0.258592	-0.291732	-0.202243	0.367778	0.16781	0.336448	0.199439	0.916891	0.235046	0.100954	0.984844	0.53388	0.21185	0.45439	0.257701	0.691879	0.379305	0.0229803	0.145534	0.395078	0.53976	0.858952
JMJD8	grey60	0.0711615	0.328441	-0.58427	-0.433162	-0.225083	-0.236288	-0.318217	0.362187	-0.0163462	0.629748	-0.17542	0.435636	-0.0782397	0.38909	0.0143603	-0.119535	-0.246681	0.367706	0.0498209	0.00541435	0.605791	0.00221872	0.0812799	0.101025	0.759206	0.44691	0.159778	0.106648	0.950738	0.302448	0.281042	0.146049	0.943935	0.0483857	0.32661	0.73604
OIT3	red	0.206148	0.044756	-0.063106	-0.193759	-0.499922	-0.190934	-0.287484	-0.159665	-0.211276	0.182439	-0.120502	-0.2832	-0.42786	0.487146	-0.366095	0.240809	-0.20219	0.36764	0.400033	0.785814	0.293016	0.428637	0.0251052	0.101092	0.369972	0.602856	0.206364	0.489358	0.102643	0.40707	0.379431	0.847245	0.357918	0.213507	0.0210147	0.0530081
APOPT1	blue	0.368229	0.747667	-0.416357	-0.542712	-0.32115	0.0981279	-0.173738	-0.215667	0.46189	0.0760212	0.612838	0.175578	0.143953	0.199925	-0.134301	-0.488717	-0.159078	0.367357	0.0110203	0.0604576	0.0245706	0.743278	0.384906	0.101375	0.100505	0.00313988	0.451348	0.347779	0.561645	0.672173	0.490977	9.78e-05	0.0350382	0.446494	0.155752	0.533587
LOC106630065	yellow	0.22555	0.0181096	-0.108184	-0.304347	-0.184237	0.116593	-0.0628251	0.0308282	-0.232928	0.18276	0.0018808	-0.084539	-0.242816	0.149558	-0.0971924	-0.149286	0.0571749	0.367218	0.179799	0.640658	0.518372	0.427812	0.517601	0.101513	0.325581	0.993544	0.786746	0.894468	0.675133	0.614753	0.805554	0.937897	0.309576	0.715606	0.424022	0.288888
RANBP3	black	0.521238	0.128821	-0.469471	-0.360874	-0.341765	0.317415	-0.0626285	-0.0282518	-0.0650575	0.0868433	0.202079	-0.366642	-0.354011	0.570008	-0.153747	-0.183403	0.0539106	0.367198	0.108017	0.0317796	0.42616	0.708177	0.00698102	0.101534	0.0153896	0.379699	0.787398	0.903246	0.505802	0.160892	0.816468	0.57786	0.779346	0.102092	0.129431	0.115389
ALKBH1	black	0.364533	0.250002	-0.479305	-0.200826	-0.129147	-0.0176075	-0.0566302	-0.0512624	0.245611	-0.0871502	0.181229	0.0517789	-0.0838178	0.0930807	-0.0856806	-0.139306	-0.460393	0.366605	0.382723	0.0279132	0.547015	0.707189	0.688197	0.102129	0.10423	0.431759	0.807373	0.825346	0.711922	0.939616	0.0357117	0.274406	0.2832	0.823613	0.576892	0.717936
PDCL	red	0.253609	0.0751064	-0.172883	-0.244414	-0.295769	-0.205546	-0.296034	-0.10101	-0.184735	0.253246	0.0212292	-0.12989	-0.31173	0.46153	-0.461319	0.0608947	-0.304487	0.36656	0.285627	0.45361	0.793159	0.26802	0.0351993	0.102174	0.267311	0.927224	0.192586	0.663083	0.0352938	0.3714	0.179589	0.746269	0.422751	0.574683	0.193003	0.16894
CCDC51	blue	0.385641	0.68502	-0.412355	-0.663512	-0.542091	0.128831	-0.317262	-0.330538	0.238857	0.158498	0.480213	-0.0513914	-0.160965	0.578914	-0.33736	-0.337172	-0.135878	0.366002	0.00104127	0.063228	0.134999	0.49258	0.00596446	0.102738	0.0842524	0.0275755	0.161105	0.143339	0.134768	0.577832	0.557017	0.000611698	0.297066	0.824913	0.0111304	0.485781
TCP11L2	black	0.948657	0.100625	-0.299781	-0.450933	-0.427675	0.378919	0.400678	-0.173013	-0.0346544	-0.176048	0.540019	-0.425937	-0.330741	0.130508	-0.0449553	-0.236135	-0.256397	0.365985	0.0402044	0.186748	0.302769	0.445257	0.572848	0.102755	6.02e-11	0.011505	0.0718624	0.453268	0.846572	0.090277	0.261906	0.664297	0.881454	0.0542015	0.053122	0.143079
EZH1	blue	0.363904	0.576533	-0.61958	-0.591754	-0.273792	0.184905	-0.191599	0.115303	0.380174	0.301422	0.288	0.163166	-0.0557967	0.495026	-0.0299618	-0.449151	0.00551093	0.365871	0.00471659	0.00274031	0.0410975	0.184231	0.0225142	0.10287	0.104875	0.205513	0.405407	0.618698	0.897418	0.422315	0.981086	0.00622339	0.089128	0.479758	0.229766	0.810158
SFT2D1	lightyellow	0.43452	0.100886	0.0560587	0.147965	-0.23302	-0.156219	0.138173	-0.60067	0.0194177	-0.515703	0.587473	-0.372424	-0.0612037	-0.106221	-0.377492	0.166521	-0.429931	0.36564	0.522121	0.809282	0.470645	0.0167171	0.646766	0.103104	0.0490288	0.0051059	0.550312	0.0039844	0.0915952	0.498901	0.051745	0.663473	0.933421	0.0963948	0.309378	0.792132
ZC3H18	grey60	-0.19992	0.078008	0.0488428	-0.227793	-0.34771	-0.161249	-0.485338	0.154065	-0.301367	0.562368	-0.285329	-0.0148402	-0.286426	0.521585	-0.310981	0.0720515	0.0902732	0.365096	0.320664	0.833476	0.756282	0.00796293	0.0153092	0.103657	0.384918	0.209937	0.0257316	0.504912	0.17002	0.485001	0.697166	0.736795	0.184314	0.949094	0.122469	0.208112
CIP2A	yellow	0.293036	0.156539	-0.345431	-0.140777	-0.219644	-0.126686	-0.0641918	-0.104722	-0.238243	0.0690497	0.0890603	0.00706931	-0.0148897	0.13035	-0.19172	-0.00514678	-0.139377	0.364953	0.542749	0.125106	0.982335	0.766157	0.573317	0.103802	0.197345	0.701053	0.782213	0.651443	0.405106	0.584233	0.546808	0.498011	0.298347	0.975738	0.338742	0.948924
LOC106630536	yellow	-0.157465	0.388048	-0.29638	-0.0396212	-0.368673	-0.35847	-0.625786	-0.26129	-0.00310288	0.187678	0.136465	0.00464664	-0.0753691	0.425387	-0.463672	0.133682	-0.356639	0.364768	0.864605	0.192042	0.563467	0.415265	0.0545468	0.103991	0.49544	0.555298	0.00241101	0.252592	0.0342498	0.110559	0.112524	0.0821692	0.98935	0.984052	0.100064	0.74541
AARS2	blue	0.143478	0.701005	-0.591253	-0.551103	-0.326348	0.0124545	-0.398713	-0.0101934	0.389519	0.265499	0.252169	0.298661	0.0293853	0.369211	-0.179599	-0.451894	-0.33712	0.364478	0.00961542	0.00476087	0.0397286	0.244752	0.0995315	0.104286	0.534954	0.270128	0.0733987	0.965022	0.435983	0.957269	0.135063	0.000400149	0.0809152	0.188481	0.14879	0.899383
RFK	blue	0.288866	0.387214	-0.261394	-0.453114	-0.55348	-0.341853	-0.312558	-0.124958	-0.0871768	0.334689	0.108343	0.115146	-0.276079	0.458426	-0.343688	-0.00850653	-0.558834	0.364342	0.0391313	0.252397	0.970808	0.138079	0.0366116	0.104426	0.204094	0.640166	0.167751	0.589411	0.127149	0.129326	0.00845412	0.0828866	0.707104	0.619181	0.0092452	0.225742
CCDC43	yellow	-0.133876	0.291353	0.119035	-0.212195	-0.627422	-0.413322	-0.538019	-0.286305	-0.257442	0.292595	0.0112625	-0.0568129	-0.344248	0.346952	-0.481664	0.214086	-0.324453	0.363811	0.35578	0.607309	0.351409	0.198051	0.123342	0.10497	0.562895	0.961356	0.0118761	0.208314	0.0270433	0.0625504	0.151302	0.200051	0.259899	0.806763	0.00232998	0.126489
ZNF410	red	0.00771955	0.0180183	0.192255	-0.1165	-0.479018	0.0752192	-0.367324	-0.328726	-0.348217	-0.0397323	-0.0708032	-0.484478	-0.553265	0.514351	-0.50816	0.142254	0.0120884	0.363279	0.615037	0.40377	0.53848	0.864228	0.0170549	0.105517	0.973507	0.760384	0.101408	0.145678	0.0186731	0.7459	0.958524	0.93821	0.121889	0.0260341	0.0280204	0.00927821
EPRS	red	-0.217322	0.262739	-0.179019	-0.430972	-0.334242	-0.0468681	-0.685431	0.111876	-0.0715067	0.552169	-0.285506	0.0570232	-0.414125	0.770221	-0.393436	-0.0575097	-0.0439345	0.361978	0.0511188	0.437491	0.804436	0.00944785	4.42e-05	0.106865	0.344001	0.209642	0.000605245	0.629233	0.0776456	0.840124	0.850018	0.249875	0.758071	0.806061	0.138639	0.0619912
TBC1D4	red	-0.228001	-0.138895	0.141708	0.0938083	-0.531412	-0.490286	-0.55819	-0.207395	-0.574555	0.300692	-0.429438	-0.351212	-0.522104	0.638636	-0.589898	0.629379	-0.109944	0.36165	0.685879	0.540057	0.00223604	0.185348	0.00183366	0.107206	0.32021	0.0520433	0.0085462	0.367019	0.00488224	0.0240456	0.635202	0.548211	0.00644547	0.118496	0.013172	0.0151899
GATAD1	turquoise	-0.0404231	0.256401	0.10444	-0.0873621	-0.66577	-0.606071	-0.617314	-0.544246	-0.294331	0.119281	0.0306826	-0.206228	-0.385164	0.495299	-0.717181	0.409814	-0.576152	0.361122	0.706508	0.652326	0.0650367	0.606561	0.0224281	0.107757	0.861889	0.894964	0.00286956	0.0107516	0.000253198	0.00358878	0.00626565	0.261899	0.19528	0.369783	0.00098665	0.0846699
MAL	yellow	0.120127	0.0565596	0.154279	-0.169771	-0.218675	0.168746	-0.191053	-0.274794	-0.0928563	-0.114962	0.227873	-0.375254	-0.2628	0.187916	-0.341945	-0.171434	-0.0777846	0.361095	0.461903	0.504313	0.457462	0.619745	0.414664	0.107786	0.603993	0.320488	0.406773	0.227997	0.129216	0.464651	0.737523	0.807608	0.688912	0.0936924	0.340931	0.249761
LOC102072901	blue	-0.154023	0.351281	-0.372404	-0.28527	-0.0665676	0.043961	-0.46119	0.237121	0.254096	0.357468	-0.0168271	0.238179	-0.0687112	0.337679	-0.0555856	-0.301194	-0.025564	0.360502	0.210036	0.0964139	0.184579	0.111631	0.134376	0.108407	0.505028	0.942288	0.0353519	0.300697	0.810863	0.849928	0.912415	0.118419	0.266361	0.298481	0.77435	0.767273
GTF2F2	blue	0.34244	0.648357	-0.426433	-0.60396	-0.414902	0.106557	-0.33483	-0.314143	0.397647	0.0792298	0.449305	-0.0412234	-0.15052	0.612917	-0.353275	-0.334017	-0.258176	0.360247	0.00373932	0.0538916	0.138922	0.732817	0.00313496	0.108677	0.128626	0.0410197	0.137903	0.165491	0.1162	0.64572	0.258495	0.00147855	0.0742425	0.859181	0.0614542	0.514879
TIMM17A	blue	0.111037	0.892254	-0.398767	-0.442254	-0.338194	-0.334546	-0.427403	-0.44853	0.483348	0.0605022	0.598221	0.369714	0.274488	0.229292	-0.398818	-0.289563	-0.560686	0.360225	0.0447018	0.0733567	0.202955	0.794465	0.317402	0.1087	0.631822	0.00417539	0.0532901	0.0414123	0.0733162	0.138259	0.00819371	5.5e-08	0.0264356	0.0990356	0.133746	0.228536
IQUB	yellow	0.24759	0.28915	-0.171836	-0.295616	-0.211206	0.11895	-0.15052	-0.275788	0.157716	-0.211851	0.308695	-0.156377	-0.194872	0.0393666	-0.183027	-0.265446	-0.291652	0.359917	0.193245	0.456393	0.24485	0.35658	0.865467	0.109024	0.279215	0.173348	0.51488	0.22625	0.427125	0.607567	0.199568	0.203629	0.494744	0.498462	0.35808	0.397277
LOC102074630	blue	0.140206	0.887475	-0.47087	-0.532835	-0.310433	-0.23363	-0.341563	-0.258453	0.522285	0.122352	0.507373	0.453933	0.229075	0.177121	-0.245737	-0.372781	-0.470072	0.359713	0.0128835	0.031205	0.0960505	0.597258	0.442445	0.10924	0.544403	0.0188872	0.129672	0.257966	0.282946	0.308077	0.0315318	8.15e-08	0.0151483	0.0387342	0.170814	0.317873
ZDHHC17	black	0.45659	0.091146	-0.349667	-0.454681	-0.391895	0.0380598	-0.161855	0.00790818	-0.175283	0.333186	0.127898	-0.274811	-0.344788	0.622086	-0.388888	-0.124146	-0.246964	0.359539	0.0383746	0.120238	0.591853	0.139967	0.00260311	0.109424	0.0374677	0.580611	0.483341	0.97286	0.0814511	0.869896	0.280471	0.694374	0.447269	0.227966	0.0789202	0.125857
SLC25A11	blue	0.0854396	0.768755	-0.417327	-0.421236	-0.344574	-0.146275	-0.333275	-0.174318	0.403137	0.201932	0.459109	0.304143	0.210907	0.204592	-0.132833	-0.351106	-0.223314	0.359412	0.0572065	0.0598003	0.118615	0.380053	0.373676	0.109558	0.7127	0.0362972	0.139856	0.449813	0.56597	0.526938	0.330526	4.67e-05	0.0699748	0.180106	0.126108	0.358777
LOC102069486	grey60	0.0573079	0.294246	-0.229918	-0.496403	-0.234724	-0.0722143	-0.210239	0.145784	0.0874079	0.387343	-0.115229	0.216767	-0.196452	0.391322	-0.109895	-0.202789	-0.128394	0.359216	0.0220841	0.316045	0.37799	0.0827752	0.0793984	0.109766	0.80511	0.618926	0.360337	0.52834	0.635352	0.755747	0.579134	0.195415	0.70636	0.345265	0.305754	0.393386
PIP4K2B	grey60	0.234448	0.365379	-0.54822	-0.569413	-0.245765	0.0971005	-0.251622	0.31258	-0.0445111	0.626283	0.038536	0.223922	-0.0275943	0.407551	0.00781897	-0.390647	0.109276	0.358807	0.00705365	0.0100806	0.0799638	0.00238617	0.0666795	0.1102	0.306339	0.868282	0.271205	0.167719	0.973166	0.675424	0.63727	0.103368	0.848072	0.329177	0.282888	0.905488
RPN1	turquoise	-0.292068	-0.230898	0.3379	0.444757	-0.195059	-0.346349	-0.309722	-0.426243	-0.325014	-0.279409	-0.184564	-0.457364	-0.333615	0.170075	-0.453192	0.524247	-0.109017	0.358705	0.0433664	0.134106	0.0147044	0.219965	0.46109	0.110309	0.198898	0.423186	0.171847	0.0540102	0.0390934	0.124039	0.638074	0.313931	0.150555	0.037105	0.396815	0.139428
ALG9	turquoise	0.106712	0.26104	-0.0663051	-0.232788	-0.507357	-0.421782	-0.427383	-0.165917	-0.0989253	0.269618	-0.0281935	0.0349009	-0.333051	0.438695	-0.42329	0.289375	-0.513663	0.358577	0.309875	0.775218	0.203261	0.237232	0.0466544	0.110445	0.645237	0.903445	0.0533025	0.47228	0.0558782	0.056851	0.0172289	0.253063	0.669654	0.880617	0.0188916	0.140139
CUL4B	black	0.855703	0.105433	-0.317619	-0.392938	-0.40839	0.171485	0.389567	-0.118678	-0.0399498	-0.108987	0.451301	-0.285352	-0.21495	-0.00220544	0.0247169	-0.129866	-0.326816	0.358546	0.0780561	0.160607	0.574755	0.638166	0.99243	0.110478	7.6e-07	0.0400216	0.0808746	0.608395	0.915307	0.457326	0.148173	0.649223	0.863492	0.209899	0.0660667	0.349422
HADHA	yellow	0.144629	0.142398	-0.00961774	-0.409433	-0.360363	0.0317562	-0.229601	-0.110673	-0.181152	0.206922	-0.0018767	-0.123838	-0.329106	0.243631	-0.279801	-0.106345	-0.069989	0.358468	0.0653108	0.966996	0.646379	0.368138	0.287222	0.110562	0.531649	0.993558	0.316732	0.632947	0.219292	0.891309	0.763063	0.538065	0.431957	0.592779	0.108554	0.145185
PPA2	red	0.274551	0.332768	-0.0358555	-0.382553	-0.635096	-0.303561	-0.369219	-0.461991	-0.17132	0.107824	0.127978	-0.159138	-0.428231	0.521313	-0.6244	0.116249	-0.429571	0.358196	0.0869813	0.877375	0.615803	0.641775	0.0153721	0.110852	0.228426	0.580372	0.0995235	0.034993	0.00248154	0.180984	0.0519629	0.140496	0.457766	0.490813	0.00197965	0.05278
PAN3	black	0.867139	0.0569833	-0.309698	-0.490999	-0.390816	0.479053	0.304407	-0.0100558	-0.0453113	-0.0639816	0.448231	-0.429926	-0.368416	0.0956482	0.0332725	-0.320632	-0.146449	0.357843	0.0238101	0.171883	0.156458	0.78291	0.680029	0.111229	3.64e-07	0.0415648	0.179709	0.965494	0.886151	0.0280074	0.526441	0.806194	0.845371	0.0517484	0.0798217	0.100319
MAPT	grey60	0.197982	0.361309	-0.456486	-0.637747	-0.345831	0.161237	-0.242837	0.373464	0.0594832	0.578437	-0.0168803	0.199627	-0.185876	0.32752	0.112044	-0.299674	0.0158817	0.35773	0.00186943	0.0375169	0.186914	0.00601554	0.147251	0.11135	0.389638	0.942106	0.288845	0.0953948	0.628715	0.485035	0.945526	0.107562	0.797857	0.38563	0.124639	0.419839
WDR41	black	0.428295	0.0979169	-0.388525	-0.244598	0.0339691	0.595015	0.128786	0.0252257	0.137668	-0.193076	0.347037	-0.28801	-0.120931	0.168234	0.0666739	-0.495584	0.15652	0.357715	0.285255	0.0817608	0.0223389	0.401728	0.466027	0.111366	0.0527408	0.123243	0.577966	0.91357	0.773999	0.00443687	0.498063	0.672841	0.551785	0.205498	0.883783	0.601555
TMA16	lightyellow	0.507193	0.546317	-0.388702	-0.364482	-0.310858	-0.0996556	-0.115976	-0.482036	0.348091	-0.175365	0.651193	-0.108767	0.0876266	0.324813	-0.483307	-0.229666	-0.511647	0.357426	0.104283	0.0816096	0.316591	0.447053	0.150822	0.111676	0.0189366	0.00138662	0.616637	0.0269081	0.0264504	0.66735	0.017747	0.0103975	0.122033	0.63885	0.170198	0.705657
LOC102074694	black	0.329573	0.246938	-0.501364	-0.468108	-0.318994	0.0725333	-0.208865	0.0270809	0.0856122	0.248337	0.0744685	-0.122531	-0.226783	0.442752	-0.105506	-0.171274	-0.239411	0.356791	0.0323473	0.0205888	0.457889	0.27772	0.0444336	0.11236	0.144582	0.748357	0.363556	0.907239	0.648996	0.7547	0.295913	0.280523	0.712143	0.59672	0.158704	0.322872
FBXO48	blue	0.0574347	0.417581	-0.0299956	-0.255879	-0.224972	-0.234663	-0.225097	-0.257304	0.211036	-0.0593612	0.26279	0.215033	-0.100707	-0.0186827	-0.192836	-0.118396	-0.469491	0.356513	0.262906	0.897303	0.609253	0.798263	0.935936	0.11266	0.804687	0.249779	0.32658	0.260163	0.402324	0.305883	0.0317711	0.0596293	0.358477	0.349233	0.326855	0.664038
IGHMBP2	grey60	-0.0397464	0.0591147	0.195797	-0.37269	-0.482967	-0.207463	-0.45661	0.0583464	-0.413636	0.495874	-0.28168	-0.0597337	-0.521018	0.418194	-0.331296	0.102747	-0.0179295	0.356118	0.0961382	0.394996	0.657629	0.0222485	0.0592178	0.113088	0.864181	0.216081	0.0374585	0.801645	0.142368	0.366858	0.938514	0.799085	0.0623313	0.797023	0.0265724	0.0154406
CUNH15orf40	turquoise	-0.02975	0.41139	0.168449	-0.173951	-0.561782	-0.648355	-0.50256	-0.602135	-0.121774	0.0260879	0.214463	0.00150794	-0.185233	0.244394	-0.673443	0.246213	-0.64687	0.355993	0.450784	0.46545	0.281984	0.910627	0.285669	0.113223	0.89814	0.350542	0.0202407	0.0038737	0.000818788	0.00147862	0.00152875	0.0639105	0.599006	0.994824	0.00804268	0.421479
DNMBP	red	-0.0814489	0.265444	-0.414077	-0.464377	-0.387177	-0.164109	-0.595255	0.298015	-0.148097	0.755341	-0.350335	0.125372	-0.294189	0.766062	-0.201677	-0.0153641	0.0954345	0.35576	0.0339417	0.0620246	0.947299	7.53e-05	5.15e-05	0.113476	0.725607	0.119483	0.00441684	0.189485	0.380669	0.477188	0.680707	0.244854	0.521747	0.588168	0.0829185	0.195505
RNASEH2B	turquoise	-0.229263	0.111506	0.169498	0.132893	-0.578196	-0.523273	-0.558804	-0.381266	-0.42915	0.154987	-0.10644	-0.22149	-0.377327	0.459574	-0.574348	0.592411	-0.163178	0.355481	0.565794	0.462636	0.00465912	0.502334	0.0360842	0.11378	0.317464	0.646085	0.00845835	0.0881386	0.00646915	0.0149234	0.479725	0.630374	0.0522186	0.334595	0.00604158	0.0917492
NLK	turquoise	0.182797	-0.126077	0.0247342	-0.140521	-0.523423	-0.320443	-0.359631	-0.0698535	-0.577378	0.368379	-0.123697	-0.308206	-0.45689	0.411291	-0.465646	0.330457	-0.44017	0.355179	0.543491	0.915248	0.143443	0.100356	0.0639809	0.114109	0.427717	0.593203	0.109326	0.76351	0.0333923	0.156715	0.0458374	0.586056	0.00613044	0.174065	0.0148895	0.037327
VAMP3	blue	-0.0614665	0.309181	-0.364676	-0.228708	-0.0197911	-0.324164	-0.285794	0.0547999	0.13679	0.313805	0.0262519	0.283766	0.24432	0.210821	-0.189003	-0.129806	-0.289694	0.355133	0.31867	0.104084	0.574933	0.165971	0.358977	0.114159	0.791258	0.910067	0.209163	0.813492	0.411921	0.151687	0.20274	0.172637	0.55435	0.212555	0.932143	0.28582
VAPB	turquoise	0.131432	-0.205066	0.277498	-0.0272466	-0.495652	-0.365113	-0.193311	-0.1832	-0.614309	0.204046	-0.258763	-0.300595	-0.517308	0.387513	-0.534281	0.466591	-0.261404	0.355102	0.906674	0.223268	0.032988	0.374979	0.0826288	0.114193	0.570109	0.257376	0.401144	0.426681	0.0125958	0.103639	0.252378	0.372544	0.00304882	0.185497	0.0223176	0.0163229
SACM1L	black	0.660278	0.142286	-0.523316	-0.467723	-0.281212	0.0710059	0.0719211	0.0725098	-0.125085	0.197865	0.158529	-0.0390214	-0.177885	0.329527	-0.138473	-0.219344	-0.359869	0.354969	0.0325087	0.0149136	0.339419	0.389924	0.144641	0.114339	0.00112397	0.492495	0.75671	0.754777	0.549438	0.759718	0.109074	0.538386	0.589031	0.866637	0.216878	0.440447
BTBD1	blue	0.327962	0.403597	-0.248288	-0.377073	-0.307414	-0.101122	-0.110322	-0.204127	0.121218	-0.037836	0.20925	0.111468	-0.109662	0.127511	-0.162128	-0.195943	-0.459792	0.354824	0.0919857	0.277818	0.394639	0.870655	0.581766	0.114497	0.146673	0.362653	0.634032	0.374784	0.482595	0.66273	0.0359847	0.0696258	0.600688	0.630491	0.175232	0.636076
LOC102073633	blue	0.285156	0.36956	-0.295968	-0.647016	-0.52595	0.168456	-0.309549	0.1656	-0.0160025	0.440673	0.0537627	0.0583035	-0.498464	0.489988	-0.0655536	-0.278061	-0.141331	0.354599	0.00152377	0.19269	0.222291	0.0455614	0.0241447	0.114743	0.210225	0.816964	0.1721	0.473139	0.777704	0.465431	0.541147	0.099187	0.945112	0.801789	0.0143277	0.0214527
RPS6KA5	turquoise	0.284462	-0.0700224	0.0962747	-0.172519	-0.445211	-0.0540343	-0.111613	-0.264383	-0.35171	-0.0171222	0.0234993	-0.508262	-0.374237	0.306431	-0.369939	0.210318	-0.0999529	0.354544	0.454577	0.678041	0.360152	0.941277	0.176686	0.114803	0.211385	0.919466	0.630045	0.246815	0.0988139	0.816054	0.666412	0.762954	0.117939	0.0186454	0.0431277	0.0946574
NDUFB8	blue	0.237906	0.844348	-0.490828	-0.649531	-0.39983	-0.143557	-0.379867	-0.229309	0.473074	0.18897	0.411756	0.384904	0.0139655	0.391645	-0.266603	-0.398411	-0.536728	0.354175	0.00143989	0.0238663	0.0736369	0.412002	0.0791281	0.115208	0.299051	0.0636508	0.0894086	0.317365	0.242721	0.534728	0.0121207	1.49e-06	0.0303168	0.0848975	0.0725228	0.95209
WDR5	red	0.295592	0.194671	-0.522863	-0.502477	-0.348239	-0.0230071	-0.216323	0.207901	-0.112147	0.499782	-0.0843574	0.0658938	-0.283883	0.610761	-0.111019	-0.156587	-0.232874	0.354093	0.0202647	0.0150163	0.497878	0.0210565	0.00327242	0.115298	0.193282	0.716193	0.346278	0.365826	0.631878	0.921147	0.30969	0.397774	0.628398	0.776578	0.121863	0.212358
RUNX1T1	red	0.107312	0.173741	-0.183655	-0.164794	-0.553872	-0.454752	-0.414044	-0.107828	-0.3524	0.396384	-0.175043	0.0115202	-0.293993	0.503328	-0.38252	0.316464	-0.348132	0.353873	0.475324	0.425514	0.16222	0.0752515	0.0200197	0.11554	0.643368	0.447901	0.0620473	0.641766	0.0870109	0.0383403	0.121985	0.451339	0.11717	0.960472	0.00918527	0.195817
KCNK5	red	-0.0374382	-0.11562	-0.0655686	-0.21226	-0.50712	-0.17002	-0.459608	0.0816986	-0.493589	0.521491	-0.437406	-0.292343	-0.604388	0.795853	-0.390507	0.356031	0.0218921	0.353632	0.35563	0.777654	0.113182	0.0153309	1.6e-05	0.115805	0.872004	0.047378	0.0360687	0.724798	0.0800812	0.461238	0.924958	0.617727	0.0229698	0.198455	0.0189564	0.00370839
PARL	turquoise	-0.223237	0.0598431	0.185749	0.0930705	-0.627557	-0.745149	-0.659972	-0.351118	-0.538987	0.349138	-0.184669	-0.180346	-0.331276	0.504122	-0.713591	0.640907	-0.409809	0.35325	0.688229	0.420164	0.00174486	0.120838	0.0197933	0.116228	0.330697	0.422918	0.00113206	0.118602	0.000280998	0.000106267	0.06504	0.796659	0.0116953	0.434044	0.0023234	0.142393
CTPS2	blue	0.199913	0.622686	-0.231151	-0.524866	-0.482141	-0.0802632	-0.329603	-0.183238	0.22147	0.199537	0.281163	0.226842	-0.203966	0.310562	-0.252627	-0.243661	-0.234413	0.352976	0.0145667	0.313386	0.287161	0.385849	0.170626	0.11653	0.384935	0.216961	0.144543	0.426583	0.269231	0.729457	0.306412	0.00257109	0.33464	0.322742	0.0268699	0.375169
SREK1IP1	blue	0.285295	0.503685	-0.294259	-0.191505	-0.0906921	0.0701621	0.0894154	-0.390194	0.483532	-0.34139	0.621726	0.00935083	0.178262	0.0586223	-0.14189	-0.327476	-0.2048	0.352771	0.405642	0.195394	0.147308	0.129879	0.800726	0.116758	0.209994	0.00262246	0.699914	0.0803444	0.539531	0.762494	0.373179	0.0199176	0.02637	0.967912	0.695825	0.439462
LOC102075036	blue	0.20521	0.428879	-0.447552	-0.371149	-0.387031	-0.219768	-0.359501	-0.179306	0.0518984	0.186061	0.177638	0.0830254	-0.0894637	0.259715	-0.291625	-0.0846455	-0.378594	0.352732	0.0976305	0.0419123	0.715262	0.419369	0.255567	0.116802	0.372202	0.441093	0.109464	0.436743	0.19961	0.338463	0.090576	0.0523835	0.823212	0.720499	0.0830449	0.699759
BFAR	black	0.276431	0.197165	-0.235384	-0.185355	-0.0373473	0.221393	0.0373803	-0.0973138	0.0215193	-0.0264561	0.269034	-0.11278	-0.00917492	0.235996	-0.111342	-0.274605	0.331335	0.352495	0.421168	0.304356	0.22833	0.90937	0.303062	0.117065	0.225127	0.238288	0.8722	0.674749	0.63088	0.334812	0.142318	0.391637	0.926233	0.626447	0.872312	0.968515
DDX59	grey60	-0.147156	0.344443	-0.417751	-0.431833	-0.301951	-0.0625724	-0.489469	0.217353	0.0645444	0.495078	-0.263948	0.19327	-0.172331	0.473308	-0.0620388	-0.059739	-0.111363	0.352268	0.0506058	0.059515	0.797005	0.0224975	0.0302236	0.117316	0.524424	0.247622	0.0243177	0.34393	0.789357	0.787585	0.630815	0.126261	0.781045	0.401246	0.183424	0.455076
RAD1	black	0.231402	-0.254974	-0.0140345	-0.0987361	-0.140391	0.167165	0.00801335	0.201964	-0.41337	0.173383	-0.209149	-0.254796	-0.402751	0.277287	-0.0600843	-0.0188419	0.217125	0.351917	0.670252	0.951854	0.935391	0.452287	0.223635	0.117708	0.312846	0.36289	0.9725	0.379976	0.795856	0.468907	0.344449	0.264655	0.0625165	0.265002	0.543868	0.0702685
CLGN	black	0.25836	0.215471	-0.108674	0.0515676	-0.225761	-0.169762	0.0618834	-0.322568	-0.0633041	-0.210127	0.272925	-0.0419671	0.0627079	0.0204645	-0.17427	0.0832847	-0.196191	0.351588	0.824322	0.639137	0.71966	0.360599	0.92984	0.118076	0.258143	0.231304	0.789873	0.153831	0.449941	0.461928	0.394029	0.348228	0.785156	0.856666	0.325116	0.787135
CFAP20	blue	0.221331	0.55045	-0.587194	-0.581264	-0.204657	0.252524	-0.229923	0.0766407	0.440662	0.152844	0.238592	0.139282	-0.0703915	0.240602	0.06107	-0.461569	-0.0927554	0.3513	0.00571768	0.00513225	0.0351819	0.508333	0.293445	0.118398	0.33495	0.297618	0.316035	0.741255	0.792576	0.269432	0.689234	0.00971913	0.0455671	0.547086	0.373518	0.761739
LOC102060471	blue	0.258753	0.736071	-0.238296	-0.368009	-0.287332	0.0923894	-0.188195	-0.506881	0.520177	-0.282472	0.721918	0.0593721	0.0976366	0.0156936	-0.254099	-0.385334	-0.310843	0.350655	0.100723	0.298235	0.0845206	0.214737	0.94617	0.119122	0.257395	0.000220151	0.413958	0.0190221	0.266356	0.690401	0.17022	0.000142503	0.0156371	0.798227	0.206613	0.673727
CAPRIN1	black	0.43157	-0.328698	0.0723438	-0.184543	-0.37572	0.408917	0.208301	0.178071	-0.378504	0.0420236	-0.095803	-0.570107	-0.609622	0.081049	0.106327	0.0277715	0.180531	0.350318	0.42324	0.755322	0.904884	0.856475	0.726905	0.119501	0.050762	0.679538	0.364883	0.439962	0.646436	0.0656842	0.433565	0.145715	0.0906586	0.00696896	0.093253	0.003347
ATRN	grey60	0.300563	-0.0763732	-0.183454	-0.399377	-0.299246	0.018525	-0.16064	0.207379	-0.234039	0.372908	-0.159765	-0.201432	-0.440667	0.332078	-0.137652	0.00869585	-0.0961065	0.350309	0.0728768	0.426031	0.970158	0.0959281	0.141372	0.119512	0.185546	0.489084	0.486676	0.367057	0.551832	0.936475	0.678575	0.742128	0.307207	0.381258	0.187576	0.0455647
LOC102073900	black	0.630368	0.352354	-0.453316	-0.489183	-0.399517	0.024294	0.0776199	-0.0192535	0.176466	0.0903058	0.353019	0.0407924	-0.134761	0.0319477	0.0146004	-0.293706	-0.463569	0.350014	0.0244138	0.0390329	0.196274	0.697062	0.890657	0.119844	0.00218979	0.116483	0.73806	0.933983	0.949915	0.916751	0.034295	0.117221	0.444159	0.860639	0.0727673	0.560294
TDG	black	0.628775	0.0421921	0.0351459	-0.229351	-0.326196	0.183447	0.257325	-0.347967	-0.106026	-0.326039	0.50876	-0.467308	-0.261638	-0.0156072	-0.244127	-0.212135	-0.252767	0.349611	0.317273	0.879784	0.35592	0.149197	0.946466	0.120301	0.00226472	0.018511	0.260124	0.122175	0.286212	0.426048	0.268956	0.855905	0.647374	0.0326839	0.14899	0.251938
SH3GL3	black	0.40649	-0.0545558	-0.372508	-0.468284	-0.216327	0.239203	-0.0303089	0.308159	-0.326988	0.386535	-0.201743	-0.0901324	-0.37753	0.362173	0.0213162	-0.225248	0.0816582	0.349536	0.0322734	0.0963134	0.326246	0.0834744	0.106661	0.120386	0.0674605	0.380509	0.896236	0.174134	0.926927	0.296345	0.724929	0.814308	0.147947	0.697617	0.346269	0.0915603
ABRACL	turquoise	-0.135649	0.15467	0.325057	0.26114	-0.500538	-0.577985	-0.417935	-0.698764	-0.345833	-0.170299	0.189901	-0.266653	-0.143043	0.128657	-0.692643	0.493478	-0.420058	0.349145	0.252874	0.150498	0.0230054	0.460492	0.57835	0.12083	0.55769	0.40966	0.0593916	0.000425363	0.000501257	0.00606444	0.057979	0.503219	0.124638	0.242628	0.0208319	0.536206
TCOF1	turquoise	-0.197874	0.292502	0.119093	0.134963	-0.218892	-0.568379	-0.33902	-0.416596	-0.07743	-0.0128678	0.169564	0.170292	0.0578629	0.133708	-0.497087	0.241236	-0.388212	0.349072	0.559699	0.607134	0.292135	0.955853	0.56339	0.120913	0.389902	0.462456	0.132739	0.0602954	0.0218729	0.00718152	0.0820292	0.198201	0.738679	0.460509	0.34044	0.803258
DNM1L	black	0.257495	0.147746	-0.0158214	-0.0983525	-0.358214	-0.32629	-0.20915	-0.335218	-0.231318	0.0433029	0.210224	-0.134811	-0.15336	0.272409	-0.54186	0.131527	-0.412796	0.348944	0.671463	0.945732	0.56983	0.852151	0.232222	0.121059	0.259798	0.360372	0.362886	0.13742	0.0111718	0.148866	0.0629183	0.522745	0.313027	0.560148	0.110833	0.506886
CHRAC1	yellow	0.149545	0.283293	-0.22073	-0.116604	-0.193015	0.0751368	-0.0246137	-0.195403	0.161903	-0.115569	0.298063	-0.0679652	-0.0707715	0.160428	-0.108806	-0.114784	-0.00141764	0.348879	0.614717	0.336299	0.620289	0.617884	0.487257	0.121133	0.517636	0.18941	0.915659	0.395968	0.638729	0.746169	0.995134	0.213351	0.483211	0.769734	0.401879	0.760489
STK10	red	-0.153128	0.131769	-0.0365383	-0.142896	-0.6346	-0.679622	-0.706269	-0.160804	-0.451635	0.521867	-0.346879	-0.0378619	-0.437001	0.692094	-0.597852	0.538448	-0.44575	0.348757	0.536628	0.875057	0.0117956	0.0152443	0.000508594	0.121271	0.507538	0.123426	0.000345908	0.486224	0.00420481	0.000701881	0.0428452	0.569114	0.0398562	0.870567	0.00200088	0.0476072
CEP128	yellow	0.112489	0.119397	-0.234659	-0.131998	-0.112427	0.175042	-0.15208	-0.0938821	0.107193	-0.163415	-0.0214996	-0.148593	-0.215391	0.127169	-0.104975	-0.126941	-0.094953	0.348753	0.568436	0.30589	0.583472	0.479077	0.58279	0.121276	0.627342	0.9263	0.510482	0.685644	0.650653	0.447904	0.682237	0.606209	0.643739	0.520338	0.627532	0.348411
RPS6KA3	black	0.745176	-0.0552042	-0.0654183	-0.393436	-0.498679	0.201319	0.210973	-0.167804	-0.199315	-0.0977081	0.276814	-0.523658	-0.525965	0.240955	-0.228011	-0.0646462	-0.288068	0.348675	0.0776459	0.778151	0.780707	0.673501	0.292715	0.121365	0.000106175	0.224458	0.358623	0.467184	0.320188	0.381532	0.205402	0.812139	0.386388	0.0148365	0.0213875	0.0143244
BBS5	black	0.374898	0.0854544	0.20558	-0.29891	-0.456124	0.133962	0.00186746	-0.282432	-0.248257	-0.0535525	0.290086	-0.373532	-0.331134	0.044043	-0.235254	-0.105443	-0.1007	0.348673	0.188094	0.371322	0.649192	0.817667	0.849652	0.121367	0.0940296	0.202103	0.99359	0.214805	0.30463	0.562643	0.66406	0.712652	0.277881	0.09533	0.0376875	0.142576
HSF2	greenyellow	0.221363	0.171553	-0.363374	-0.12845	0.151163	0.474496	0.254631	0.130609	0.344377	-0.22224	0.341832	-0.059248	0.164589	-0.225941	0.331998	-0.468322	0.172194	0.347815	0.578966	0.105419	0.0322572	0.332918	0.32472	0.122348	0.334879	0.129351	0.265321	0.57255	0.141473	0.0297545	0.45544	0.457145	0.126338	0.798641	0.513064	0.475881
CDC7	black	0.267583	0.249757	-0.0177485	-0.291948	-0.489333	0.0201104	-0.141391	-0.192402	-0.237767	0.115398	0.211652	-0.109078	-0.27275	0.216441	-0.264847	-0.0179288	-0.192451	0.347719	0.19909	0.939133	0.938516	0.618407	0.346008	0.122459	0.240928	0.357044	0.540973	0.403405	0.245955	0.931051	0.403282	0.274893	0.299342	0.637883	0.0243632	0.231615
THOC1	blue	0.368743	0.447758	-0.400618	-0.468615	-0.06077	0.339189	-0.0233771	-0.107559	0.399948	-0.122354	0.348679	0.0757479	-0.0415314	0.191729	-0.0457833	-0.492892	-0.0936524	0.347488	0.0321349	0.0719091	0.0231936	0.597253	0.405082	0.122724	0.0999936	0.121361	0.919883	0.642602	0.84378	0.132533	0.686375	0.0418067	0.0724305	0.744171	0.793574	0.858139
PDCD6	lightyellow	0.592142	0.433485	-0.199427	-0.389579	-0.381235	-0.178067	0.0789618	-0.427181	0.103726	-0.106631	0.654377	-0.0480436	0.0816568	-0.0128187	-0.30622	-0.201729	-0.551053	0.346982	0.0808649	0.386117	0.380542	0.645488	0.956021	0.123307	0.00468253	0.00128922	0.733688	0.053427	0.177	0.439972	0.00962333	0.0496317	0.65456	0.836165	0.0881659	0.724933
ST6GALNAC4	blue	-0.0466229	0.322422	-0.119592	-0.0129642	0.114759	-0.198526	-0.147428	-0.234636	0.333377	-0.231768	0.257679	0.195492	0.251352	-0.14376	-0.209451	-0.204192	-0.41617	0.346916	0.955522	0.605618	0.37463	0.312059	0.534144	0.123383	0.84095	0.259447	0.523648	0.305939	0.362181	0.388309	0.0605852	0.154028	0.139727	0.395747	0.620365	0.271737
ISCA2	blue	0.27828	0.687081	-0.658179	-0.533606	-0.359946	-0.0425843	-0.264835	-0.0307325	0.303672	0.27665	0.262448	0.318539	0.0217988	0.4787	-0.116782	-0.275279	-0.18851	0.346589	0.0127295	0.00118055	0.227144	0.224744	0.0281395	0.123761	0.221911	0.250418	0.245977	0.894794	0.614175	0.854579	0.413164	0.000579965	0.180815	0.159333	0.108994	0.925277
LOC106630725	grey60	0.341989	0.223097	-0.608259	-0.475078	-0.197521	0.043199	-0.137257	0.311044	-0.0826516	0.521411	0.0880329	0.132622	0.0275451	0.267871	-0.0112116	-0.310974	-0.183626	0.346523	0.0295264	0.00343814	0.17003	0.0153494	0.240402	0.123837	0.129163	0.704351	0.552984	0.169929	0.96153	0.852502	0.42559	0.33101	0.721709	0.566594	0.390765	0.905656
GFOD1	yellow	0.13207	0.00987563	-0.186846	-0.29405	-0.175518	0.323886	-0.215584	0.221673	-0.162194	0.203888	-0.133896	-0.135399	-0.458977	0.312958	-0.0602995	-0.205682	0.0764877	0.346494	0.195726	0.417373	0.371078	0.375356	0.167178	0.123871	0.568224	0.562838	0.34797	0.334186	0.795139	0.152059	0.741754	0.966112	0.482412	0.558422	0.44665	0.0363576
IPP	black	0.416038	0.0697101	-0.213651	-0.436948	-0.361301	0.469084	0.0433988	0.175317	-0.144156	0.185573	0.0747256	-0.240744	-0.430971	0.300668	0.117788	-0.29637	0.0978459	0.346484	0.047637	0.352412	0.192057	0.420611	0.185385	0.123882	0.0606751	0.747515	0.851827	0.447181	0.611105	0.0319399	0.673065	0.763982	0.533004	0.29315	0.10757	0.0511199
CNOT11	blue	0.326327	0.429218	-0.403006	-0.39303	-0.112383	0.139588	-0.116656	-0.0784995	0.354155	0.0544207	0.373349	0.0363237	0.0839833	0.233436	-0.152399	-0.443794	-0.119109	0.346215	0.0779798	0.070074	0.0438764	0.81476	0.308491	0.124194	0.148818	0.0955047	0.61456	0.735194	0.509585	0.546195	0.607085	0.0521772	0.11523	0.875785	0.627669	0.717401
SIKE1	yellow	0.276422	0.253991	-0.577255	-0.259837	0.158315	0.459763	0.0594187	0.123559	0.380019	-0.0957774	0.238234	0.00557391	0.0448935	0.24437	0.127778	-0.546597	0.0957899	0.345721	0.255335	0.00614395	0.0103503	0.679619	0.285717	0.124768	0.225141	0.298366	0.798072	0.593618	0.580971	0.035998	0.679579	0.266566	0.0892695	0.980869	0.493087	0.846781
LOC102060987	blue	-0.10739	0.705419	-0.0987957	-0.359632	-0.379033	-0.184184	-0.514811	-0.431713	0.271053	0.067752	0.315828	0.217956	0.0389308	0.301275	-0.437982	-0.182561	-0.285886	0.345701	0.109326	0.670063	0.428324	0.770438	0.184455	0.124791	0.643125	0.16311	0.0169393	0.0506769	0.0470538	0.424158	0.209009	0.000354208	0.234648	0.34256	0.0901715	0.866943
LOC113459266	black	0.651201	0.0588283	-0.0690244	-0.149926	-0.527043	-0.34166	0.128305	-0.418325	-0.292131	-0.111008	0.361019	-0.28595	-0.248539	0.087132	-0.422788	0.230774	-0.630116	0.345698	0.516559	0.766241	0.314198	0.63191	0.707248	0.124794	0.00138639	0.107865	0.579398	0.0591298	0.0562005	0.129557	0.00220149	0.800039	0.198796	0.208904	0.01409	0.277317
MLX	blue	-0.21297	0.780774	-0.590984	-0.406978	-0.0837995	-0.236578	-0.572207	-0.0558781	0.458756	0.324285	0.116561	0.553435	0.313152	0.328998	-0.193638	-0.345371	-0.153581	0.345238	0.0671003	0.00478478	0.125175	0.151526	0.145326	0.125331	0.353986	0.614849	0.00671767	0.809886	0.400332	0.301836	0.506266	2.96e-05	0.0364593	0.00925218	0.717995	0.166901
TM9SF3	black	0.757268	0.0034074	-0.0317598	-0.0436274	-0.390768	-0.117465	0.305138	-0.540472	-0.190566	-0.451164	0.566684	-0.467239	-0.22344	-0.0454531	-0.3792	0.115307	-0.605422	0.345129	0.851055	0.891297	0.618686	0.0400893	0.844893	0.125458	7.05e-05	0.00739524	0.178613	0.0114222	0.0900185	0.612089	0.00363452	0.988305	0.407991	0.0327132	0.0798615	0.330247
PRDX4	lightyellow	0.392957	0.651551	-0.214674	-0.316396	-0.36775	-0.0247242	0.0182555	-0.551899	0.440146	-0.354317	0.716172	0.0090317	0.104044	0.0135464	-0.20178	-0.255991	-0.440532	0.344958	0.162315	0.350056	0.262689	0.115053	0.953527	0.125657	0.0780406	0.000260763	0.937398	0.00949009	0.38042	0.915282	0.0456387	0.00137538	0.0458505	0.969006	0.100982	0.653564
PDS5A	turquoise	-0.103818	0.153632	0.0358385	-0.298131	-0.664501	-0.431726	-0.691672	-0.13537	-0.37899	0.507248	-0.292782	-0.152854	-0.54863	0.680625	-0.536054	0.398465	-0.178803	0.344344	0.189304	0.877432	0.0735944	0.0189214	0.000684318	0.126377	0.654272	0.197752	0.000514304	0.558508	0.0122502	0.0506692	0.438053	0.506123	0.0902117	0.508305	0.00101703	0.0100133
CEP120	yellow	-0.0611279	0.05237	-0.0732806	0.0131999	-0.075541	-0.0171887	-0.275936	-0.179221	-0.142767	-0.0338648	0.0318169	-0.246799	-0.123079	0.330206	-0.288028	-0.0714292	0.10646	0.344239	0.954714	0.752249	0.758326	0.884137	0.143765	0.1265	0.792384	0.891103	0.225992	0.436963	0.205467	0.94105	0.64602	0.82163	0.537001	0.280804	0.744848	0.595066
EIF2B5	red	0.0627357	-0.0642311	-0.257053	-0.195799	-0.120646	0.118364	-0.282669	0.239519	-0.139945	0.34008	-0.208207	-0.175098	-0.297364	0.543005	-0.19201	-0.0026779	0.0778463	0.34407	0.394991	0.260645	0.990808	0.131455	0.0109685	0.126699	0.787043	0.365104	0.214404	0.295689	0.404381	0.609352	0.737322	0.782083	0.54516	0.447756	0.602419	0.1905
MFF	black	0.651412	0.263014	-0.404429	-0.53753	-0.426651	0.26277	0.122029	-0.156269	0.0780891	0.018961	0.371158	-0.298173	-0.296858	0.485642	-0.162647	-0.214847	-0.144901	0.343961	0.0119682	0.0689976	0.349658	0.934983	0.0256256	0.126827	0.00137972	0.0976213	0.598233	0.498761	0.481175	0.249817	0.530867	0.249361	0.736531	0.189239	0.0537559	0.191292
RCOR1	red	0.518322	-0.0178205	-0.0778201	-0.384435	-0.606762	0.0470177	-0.149121	-0.20414	-0.327396	0.118343	0.109916	-0.46866	-0.652604	0.521078	-0.387255	0.139933	-0.376555	0.343631	0.0853103	0.737407	0.545194	0.609414	0.0154268	0.127217	0.0160779	0.635287	0.518839	0.374755	0.0828513	0.83962	0.0924697	0.938887	0.147413	0.0321163	0.00354063	0.00134272
TNKS2	black	0.708211	0.0449998	-0.461359	-0.450569	-0.158879	0.338441	0.25571	0.173513	0.0417469	0.0718138	0.259412	-0.16568	-0.250836	0.122595	0.0728764	-0.304542	-0.162558	0.343397	0.0403856	0.0352757	0.179507	0.757063	0.596525	0.127493	0.000327553	0.256142	0.263232	0.451943	0.753574	0.133445	0.481418	0.846422	0.85741	0.472921	0.491528	0.272754
NECAP1	yellow	0.147277	-0.0699879	-0.160094	-0.237056	-0.199651	0.297888	-0.0416738	0.238473	-0.248007	0.193002	-0.17292	-0.152911	-0.474233	0.282876	0.103585	-0.133416	0.291973	0.342977	0.300833	0.488176	0.564251	0.401911	0.214055	0.12799	0.524078	0.453513	0.857658	0.297866	0.655001	0.189683	0.19905	0.763067	0.27838	0.508145	0.385572	0.0298576
DDRGK1	turquoise	-0.321904	0.0579297	0.234833	-0.0680664	-0.551994	-0.511978	-0.666943	-0.251423	-0.488896	0.36326	-0.367368	-0.176377	-0.430764	0.472602	-0.502321	0.473096	-0.0433151	0.342638	0.7694	0.305521	0.0303082	0.105537	0.0305052	0.128391	0.154728	0.101363	0.000959242	0.271597	0.0203098	0.0176613	0.85211	0.803035	0.0245101	0.444394	0.00947521	0.0512435
LOC102069482	red	0.028935	0.187555	-0.0992928	-0.513132	-0.263813	0.153939	-0.372889	0.169718	-0.110755	0.461738	-0.203899	0.0024165	-0.346088	0.591883	-0.252089	-0.239545	0.173523	0.342457	0.0173643	0.668494	0.295635	0.0351063	0.00470527	0.128607	0.900917	0.375331	0.0959467	0.462047	0.270286	0.505263	0.451915	0.415577	0.632695	0.991706	0.247873	0.124342
[truncated: 6,091 more rows]

## Sheet: Candidate Blood Genes
gene	moduleColor	MM.black	MM.blue	MM.brown	MM.cyan	MM.darkgreen	MM.darkred	MM.darkturquoise	MM.green	MM.greenyellow	MM.grey60	MM.lightyellow	MM.magenta	MM.orange	MM.red	MM.tan	MM.turquoise	MM.white	MM.yellow	p.MMcyan	p.MMbrown	p.MMturquoise	p.MMgrey60	p.MMred	p.MMyellow	p.MMblack	p.MMlightyellow	p.MMdarkturquoise	p.MMgreen	p.MMtan	p.MMdarkred	p.MMwhite	p.MMblue	p.MMgreenyellow	p.MMmagenta	p.MMdarkgreen	p.MMorange
[truncated: 20 more rows]
