# Supplementary material for: Shared transcriptional responses to con- and heterospecific behavioral antagonists in a wild songbird
Source: Sci Rep. 2020 Mar 5;10:4092. doi: 10.1038/s41598-020-60231-y (PMC7058074; doi:10.1038/s41598-020-60231-y)
Supplement: Supplementary file 4 — Supplementary Table S4. [file 41598_2020_60231_MOESM4_ESM.xlsx]

## Sheet: Supplementary Table 4
GO Term	Description	P-value	FDR q-value	Enrichment	N	B	n	b	Genes
GO:0070647	protein modification by small protein conjugation or removal	2.19e-09	2.56e-05	1.73	5856	541	757	121	[PSMD6 - proteasome (prosome, macropain) 26s subunit, non-atpase, 6, SEL1L - sel-1 suppressor of lin-12-like (c. elegans), FOXK2 - forkhead box k2, RMND5A - required for meiotic nuclear division 5 homolog a (s. cerevisiae), MKRN1 - makorin ring finger protein 1, MKRN2 - makorin ring finger protein 2, FBXO33 - f-box protein 33, BIRC2 - baculoviral iap repeat containing 2, MAEA - macrophage erythro…
GO:0016567	protein ubiquitination	2.73e-09	1.6e-05	1.86	5856	382	790	96	[PSMD6 - proteasome (prosome, macropain) 26s subunit, non-atpase, 6, SEL1L - sel-1 suppressor of lin-12-like (c. elegans), RMND5A - required for meiotic nuclear division 5 homolog a (s. cerevisiae), MKRN1 - makorin ring finger protein 1, MKRN2 - makorin ring finger protein 2, FBXO33 - f-box protein 33, BIRC2 - baculoviral iap repeat containing 2, MAEA - macrophage erythroblast attacher, UBOX5 - u…
GO:0006511	ubiquitin-dependent protein catabolic process	6.37e-09	2.48e-05	2.39	5856	311	434	55	[PSMD6 - proteasome (prosome, macropain) 26s subunit, non-atpase, 6, SEL1L - sel-1 suppressor of lin-12-like (c. elegans), DNAJB14 - dnaj (hsp40) homolog, subfamily b, member 14, RMND5A - required for meiotic nuclear division 5 homolog a (s. cerevisiae), BIRC2 - baculoviral iap repeat containing 2, MAEA - macrophage erythroblast attacher, SPSB4 - spla/ryanodine receptor domain and socs box contai…
GO:0019941	modification-dependent protein catabolic process	7.3e-09	2.13e-05	2.38	5856	312	434	55	[PSMD6 - proteasome (prosome, macropain) 26s subunit, non-atpase, 6, SEL1L - sel-1 suppressor of lin-12-like (c. elegans), DNAJB14 - dnaj (hsp40) homolog, subfamily b, member 14, RMND5A - required for meiotic nuclear division 5 homolog a (s. cerevisiae), BIRC2 - baculoviral iap repeat containing 2, MAEA - macrophage erythroblast attacher, SPSB4 - spla/ryanodine receptor domain and socs box contai…
GO:0032446	protein modification by small protein conjugation	7.33e-09	1.71e-05	1.67	5856	431	999	123	[PSMD6 - proteasome (prosome, macropain) 26s subunit, non-atpase, 6, SEL1L - sel-1 suppressor of lin-12-like (c. elegans), UBR7 - ubiquitin protein ligase e3 component n-recognin 7 (putative), RMND5A - required for meiotic nuclear division 5 homolog a (s. cerevisiae), MKRN1 - makorin ring finger protein 1, MKRN2 - makorin ring finger protein 2, FBXO33 - f-box protein 33, BIRC2 - baculoviral iap r…
GO:0043632	modification-dependent macromolecule catabolic process	2.02e-08	3.94e-05	2.32	5856	320	434	55	[PSMD6 - proteasome (prosome, macropain) 26s subunit, non-atpase, 6, SEL1L - sel-1 suppressor of lin-12-like (c. elegans), DNAJB14 - dnaj (hsp40) homolog, subfamily b, member 14, RMND5A - required for meiotic nuclear division 5 homolog a (s. cerevisiae), BIRC2 - baculoviral iap repeat containing 2, MAEA - macrophage erythroblast attacher, SPSB4 - spla/ryanodine receptor domain and socs box contai…
GO:0051603	proteolysis involved in cellular protein catabolic process	2.42e-08	4.04e-05	2.25	5856	348	434	58	[PSMD6 - proteasome (prosome, macropain) 26s subunit, non-atpase, 6, SEL1L - sel-1 suppressor of lin-12-like (c. elegans), DNAJB14 - dnaj (hsp40) homolog, subfamily b, member 14, RMND5A - required for meiotic nuclear division 5 homolog a (s. cerevisiae), BIRC2 - baculoviral iap repeat containing 2, MAEA - macrophage erythroblast attacher, SPSB4 - spla/ryanodine receptor domain and socs box contai…
GO:0044265	cellular macromolecule catabolic process	5.45e-08	7.97e-05	1.99	5856	496	434	73	[PSMD6 - proteasome (prosome, macropain) 26s subunit, non-atpase, 6, SEL1L - sel-1 suppressor of lin-12-like (c. elegans), RMND5A - required for meiotic nuclear division 5 homolog a (s. cerevisiae), DDX6 - dead (asp-glu-ala-asp) box helicase 6, DNAJB14 - dnaj (hsp40) homolog, subfamily b, member 14, BNIP3L - bcl2/adenovirus e1b 19kda interacting protein 3-like, BIRC2 - baculoviral iap repeat cont…
GO:0006464	cellular protein modification process	4.46e-07	0.000579	1.33	5856	1391	801	254	[RFNG - rfng o-fucosylpeptide 3-beta-n-acetylglucosaminyltransferase, MSL3 - male-specific lethal 3 homolog (drosophila), MKRN1 - makorin ring finger protein 1, MKRN2 - makorin ring finger protein 2, CAB39L - calcium binding protein 39-like, MAEA - macrophage erythroblast attacher, BRAF - v-raf murine sarcoma viral oncogene homolog b, WHSC1L1 - wolf-hirschhorn syndrome candidate 1-like 1, SPSB4 -…
GO:0036211	protein modification process	4.46e-07	0.000521	1.33	5856	1391	801	254	[RFNG - rfng o-fucosylpeptide 3-beta-n-acetylglucosaminyltransferase, MSL3 - male-specific lethal 3 homolog (drosophila), MKRN1 - makorin ring finger protein 1, MKRN2 - makorin ring finger protein 2, CAB39L - calcium binding protein 39-like, MAEA - macrophage erythroblast attacher, BRAF - v-raf murine sarcoma viral oncogene homolog b, WHSC1L1 - wolf-hirschhorn syndrome candidate 1-like 1, SPSB4 -…
GO:0030163	protein catabolic process	9.82e-07	0.00104	2.3	5856	258	434	44	[PSMD6 - proteasome (prosome, macropain) 26s subunit, non-atpase, 6, PSMD11 - proteasome (prosome, macropain) 26s subunit, non-atpase, 11, SEL1L - sel-1 suppressor of lin-12-like (c. elegans), CUL5 - cullin 5, RMND5A - required for meiotic nuclear division 5 homolog a (s. cerevisiae), DNAJB14 - dnaj (hsp40) homolog, subfamily b, member 14, BNIP3L - bcl2/adenovirus e1b 19kda interacting protein 3-…
GO:0044267	cellular protein metabolic process	1.4e-06	0.00136	1.3	5856	1561	801	277	[RFNG - rfng o-fucosylpeptide 3-beta-n-acetylglucosaminyltransferase, AFG3L2 - afg3 atpase family member 3-like 2 (s. cerevisiae), BNIP3L - bcl2/adenovirus e1b 19kda interacting protein 3-like, MKRN1 - makorin ring finger protein 1, MSL3 - male-specific lethal 3 homolog (drosophila), MKRN2 - makorin ring finger protein 2, CAB39L - calcium binding protein 39-like, MAEA - macrophage erythroblast at…
GO:0009057	macromolecule catabolic process	1.47e-06	0.00132	1.82	5856	556	434	75	[PSMD6 - proteasome (prosome, macropain) 26s subunit, non-atpase, 6, SEL1L - sel-1 suppressor of lin-12-like (c. elegans), RMND5A - required for meiotic nuclear division 5 homolog a (s. cerevisiae), DDX6 - dead (asp-glu-ala-asp) box helicase 6, DNAJB14 - dnaj (hsp40) homolog, subfamily b, member 14, BNIP3L - bcl2/adenovirus e1b 19kda interacting protein 3-like, BIRC2 - baculoviral iap repeat cont…
GO:0019219	regulation of nucleobase-containing compound metabolic process	1.83e-06	0.00153	1.54	5856	1443	309	117	[PSMD6 - proteasome (prosome, macropain) 26s subunit, non-atpase, 6, HTATSF1 - hiv-1 tat specific factor 1, WTAP - wilms tumor 1 associated protein, MSL3 - male-specific lethal 3 homolog (drosophila), DDX3X - dead (asp-glu-ala-asp) box helicase 3, x-linked, BIRC2 - baculoviral iap repeat containing 2, ARID4B - at rich interactive domain 4b (rbp1-like), CREG1 - cellular repressor of e1a-stimulated…
GO:0043161	proteasome-mediated ubiquitin-dependent protein catabolic process	1.91e-06	0.00149	2.45	5856	204	434	37	[PSMD6 - proteasome (prosome, macropain) 26s subunit, non-atpase, 6, PSMD11 - proteasome (prosome, macropain) 26s subunit, non-atpase, 11, SEL1L - sel-1 suppressor of lin-12-like (c. elegans), CUL5 - cullin 5, DNAJB14 - dnaj (hsp40) homolog, subfamily b, member 14, RMND5A - required for meiotic nuclear division 5 homolog a (s. cerevisiae), BIRC2 - baculoviral iap repeat containing 2, MAEA - macro…
GO:0000209	protein polyubiquitination	2.6e-06	0.0019	2.52	5856	183	431	34	[PSMD6 - proteasome (prosome, macropain) 26s subunit, non-atpase, 6, PSMD11 - proteasome (prosome, macropain) 26s subunit, non-atpase, 11, RMND5A - required for meiotic nuclear division 5 homolog a (s. cerevisiae), RC3H2 - ring finger and ccch-type domains 2, MKRN1 - makorin ring finger protein 1, BIRC2 - baculoviral iap repeat containing 2, UBE2D1 - ubiquitin-conjugating enzyme e2d 1, UBE2B - ub…
GO:0031323	regulation of cellular metabolic process	3.31e-06	0.00228	1.37	5856	2256	311	164	[PSMD6 - proteasome (prosome, macropain) 26s subunit, non-atpase, 6, HTATSF1 - hiv-1 tat specific factor 1, WTAP - wilms tumor 1 associated protein, BNIP3L - bcl2/adenovirus e1b 19kda interacting protein 3-like, MSL3 - male-specific lethal 3 homolog (drosophila), DDX3X - dead (asp-glu-ala-asp) box helicase 3, x-linked, ARID4B - at rich interactive domain 4b (rbp1-like), BIRC2 - baculoviral iap re…
GO:0080090	regulation of primary metabolic process	4.74e-06	0.00308	1.38	5856	2174	300	154	[PSMD6 - proteasome (prosome, macropain) 26s subunit, non-atpase, 6, HTATSF1 - hiv-1 tat specific factor 1, WTAP - wilms tumor 1 associated protein, MSL3 - male-specific lethal 3 homolog (drosophila), DDX3X - dead (asp-glu-ala-asp) box helicase 3, x-linked, ARID4B - at rich interactive domain 4b (rbp1-like), BIRC2 - baculoviral iap repeat containing 2, MAEA - macrophage erythroblast attacher, CRE…
GO:0051171	regulation of nitrogen compound metabolic process	5.47e-06	0.00337	1.39	5856	2104	300	150	[PSMD6 - proteasome (prosome, macropain) 26s subunit, non-atpase, 6, HTATSF1 - hiv-1 tat specific factor 1, WTAP - wilms tumor 1 associated protein, MSL3 - male-specific lethal 3 homolog (drosophila), DDX3X - dead (asp-glu-ala-asp) box helicase 3, x-linked, ARID4B - at rich interactive domain 4b (rbp1-like), BIRC2 - baculoviral iap repeat containing 2, CREG1 - cellular repressor of e1a-stimulated…
GO:0010498	proteasomal protein catabolic process	5.83e-06	0.00341	2.34	5856	213	434	37	[PSMD6 - proteasome (prosome, macropain) 26s subunit, non-atpase, 6, PSMD11 - proteasome (prosome, macropain) 26s subunit, non-atpase, 11, SEL1L - sel-1 suppressor of lin-12-like (c. elegans), CUL5 - cullin 5, DNAJB14 - dnaj (hsp40) homolog, subfamily b, member 14, RMND5A - required for meiotic nuclear division 5 homolog a (s. cerevisiae), BIRC2 - baculoviral iap repeat containing 2, MAEA - macro…
GO:0043412	macromolecule modification	6.35e-06	0.00353	1.29	5856	1491	801	263	[RFNG - rfng o-fucosylpeptide 3-beta-n-acetylglucosaminyltransferase, WTAP - wilms tumor 1 associated protein, MSL3 - male-specific lethal 3 homolog (drosophila), MKRN1 - makorin ring finger protein 1, MKRN2 - makorin ring finger protein 2, CAB39L - calcium binding protein 39-like, MAEA - macrophage erythroblast attacher, BRAF - v-raf murine sarcoma viral oncogene homolog b, WHSC1L1 - wolf-hirsch…
GO:0051252	regulation of RNA metabolic process	6.69e-06	0.00355	1.6	5856	1300	265	94	[PSMD6 - proteasome (prosome, macropain) 26s subunit, non-atpase, 6, HTATSF1 - hiv-1 tat specific factor 1, WTAP - wilms tumor 1 associated protein, MSL3 - male-specific lethal 3 homolog (drosophila), DDX3X - dead (asp-glu-ala-asp) box helicase 3, x-linked, ARID4B - at rich interactive domain 4b (rbp1-like), BIRC2 - baculoviral iap repeat containing 2, CREG1 - cellular repressor of e1a-stimulated…
GO:0031326	regulation of cellular biosynthetic process	1.28e-05	0.00651	1.65	5856	1499	180	76	[MSL3 - male-specific lethal 3 homolog (drosophila), DDX3X - dead (asp-glu-ala-asp) box helicase 3, x-linked, BIRC2 - baculoviral iap repeat containing 2, ARID4B - at rich interactive domain 4b (rbp1-like), MAEA - macrophage erythroblast attacher, CREG1 - cellular repressor of e1a-stimulated genes 1, ARPP19 - camp-regulated phosphoprotein, 19kda, TCF12 - transcription factor 12, INPP5K - inositol…
GO:0009889	regulation of biosynthetic process	1.35e-05	0.00659	1.64	5856	1530	180	77	[MSL3 - male-specific lethal 3 homolog (drosophila), DDX3X - dead (asp-glu-ala-asp) box helicase 3, x-linked, ARID4B - at rich interactive domain 4b (rbp1-like), BIRC2 - baculoviral iap repeat containing 2, MAEA - macrophage erythroblast attacher, CREG1 - cellular repressor of e1a-stimulated genes 1, ARPP19 - camp-regulated phosphoprotein, 19kda, TCF12 - transcription factor 12, INPP5K - inositol…
GO:0070936	protein K48-linked ubiquitination	1.37e-05	0.0064	4.63	5856	34	484	13	[SKP2 - s-phase kinase-associated protein 2, e3 ubiquitin protein ligase, ITCH - itchy e3 ubiquitin protein ligase, UBE2Q2 - ubiquitin-conjugating enzyme e2q family member 2, UBE2D1 - ubiquitin-conjugating enzyme e2d 1, UBE2B - ubiquitin-conjugating enzyme e2b, UBE2A - ubiquitin-conjugating enzyme e2a, RNF146 - ring finger protein 146, UBE2G1 - ubiquitin-conjugating enzyme e2g 1, UBE2D2 - ubiquit…
GO:0010468	regulation of gene expression	1.87e-05	0.00839	1.49	5856	1630	266	110	[PSMD6 - proteasome (prosome, macropain) 26s subunit, non-atpase, 6, HTATSF1 - hiv-1 tat specific factor 1, WTAP - wilms tumor 1 associated protein, MSL3 - male-specific lethal 3 homolog (drosophila), DDX3X - dead (asp-glu-ala-asp) box helicase 3, x-linked, BIRC2 - baculoviral iap repeat containing 2, ARID4B - at rich interactive domain 4b (rbp1-like), CREG1 - cellular repressor of e1a-stimulated…
GO:0019222	regulation of metabolic process	1.94e-05	0.00841	1.34	5856	2448	283	158	[PSMD6 - proteasome (prosome, macropain) 26s subunit, non-atpase, 6, HTATSF1 - hiv-1 tat specific factor 1, WTAP - wilms tumor 1 associated protein, BNIP3L - bcl2/adenovirus e1b 19kda interacting protein 3-like, MSL3 - male-specific lethal 3 homolog (drosophila), DDX3X - dead (asp-glu-ala-asp) box helicase 3, x-linked, ARID4B - at rich interactive domain 4b (rbp1-like), BIRC2 - baculoviral iap re…
GO:0060255	regulation of macromolecule metabolic process	2.08e-05	0.00868	1.35	5856	2240	309	159	[PSMD6 - proteasome (prosome, macropain) 26s subunit, non-atpase, 6, HTATSF1 - hiv-1 tat specific factor 1, WTAP - wilms tumor 1 associated protein, MSL3 - male-specific lethal 3 homolog (drosophila), DDX3X - dead (asp-glu-ala-asp) box helicase 3, x-linked, ARID4B - at rich interactive domain 4b (rbp1-like), BIRC2 - baculoviral iap repeat containing 2, CREG1 - cellular repressor of e1a-stimulated…
GO:0017148	negative regulation of translation	2.24e-05	0.00902	2.97	5856	73	595	22	[EIF4E - eukaryotic translation initiation factor 4e, DDX3X - dead (asp-glu-ala-asp) box helicase 3, x-linked, TSC1 - tuberous sclerosis 1, UNK - unkempt homolog (drosophila), CNOT10 - ccr4-not transcription complex, subunit 10, AGO2 - argonaute risc catalytic component 2, HNRNPD - heterogeneous nuclear ribonucleoprotein d (au-rich element rna binding protein 1, 37kda), PAIP2 - poly(a) binding pr…
GO:0006508	proteolysis	2.86e-05	0.0112	1.71	5856	558	442	72	[PSMD6 - proteasome (prosome, macropain) 26s subunit, non-atpase, 6, SEL1L - sel-1 suppressor of lin-12-like (c. elegans), RMND5A - required for meiotic nuclear division 5 homolog a (s. cerevisiae), DNAJB14 - dnaj (hsp40) homolog, subfamily b, member 14, BIRC2 - baculoviral iap repeat containing 2, MAEA - macrophage erythroblast attacher, OTUD1 - otu domain containing 1, SPSB4 - spla/ryanodine re…
GO:0034249	negative regulation of cellular amide metabolic process	7.34e-05	0.0277	2.78	5856	78	595	22	[EIF4E - eukaryotic translation initiation factor 4e, DDX3X - dead (asp-glu-ala-asp) box helicase 3, x-linked, TSC1 - tuberous sclerosis 1, UNK - unkempt homolog (drosophila), CNOT10 - ccr4-not transcription complex, subunit 10, AGO2 - argonaute risc catalytic component 2, HNRNPD - heterogeneous nuclear ribonucleoprotein d (au-rich element rna binding protein 1, 37kda), PAIP2 - poly(a) binding pr…
GO:0032482	Rab protein signal transduction	8.4e-05	0.0307	11.6	5856	30	101	6	[RAB11B - rab11b, member ras oncogene family, RAB21 - rab21, member ras oncogene family, RAB2A - rab2a, member ras oncogene family, RAB33B - rab33b, member ras oncogene family, RAB35 - rab35, member ras oncogene family, RAB18 - rab18, member ras oncogene family]
GO:0010556	regulation of macromolecule biosynthetic process	0.00011	0.039	1.47	5856	1439	279	101	[PSMD6 - proteasome (prosome, macropain) 26s subunit, non-atpase, 6, HTATSF1 - hiv-1 tat specific factor 1, MSL3 - male-specific lethal 3 homolog (drosophila), DDX3X - dead (asp-glu-ala-asp) box helicase 3, x-linked, BIRC2 - baculoviral iap repeat containing 2, ARID4B - at rich interactive domain 4b (rbp1-like), CREG1 - cellular repressor of e1a-stimulated genes 1, INPP5K - inositol polyphosphate…
GO:0019538	protein metabolic process	0.00011	0.038	1.23	5856	1753	801	294	[RFNG - rfng o-fucosylpeptide 3-beta-n-acetylglucosaminyltransferase, AFG3L2 - afg3 atpase family member 3-like 2 (s. cerevisiae), BNIP3L - bcl2/adenovirus e1b 19kda interacting protein 3-like, DNAJB14 - dnaj (hsp40) homolog, subfamily b, member 14, MSL3 - male-specific lethal 3 homolog (drosophila), MKRN1 - makorin ring finger protein 1, MKRN2 - makorin ring finger protein 2, CAB39L - calcium bi…
