# Supplementary material for: Shared transcriptional responses to con- and heterospecific behavioral antagonists in a wild songbird
Source: Sci Rep. 2020 Mar 5;10:4092. doi: 10.1038/s41598-020-60231-y (PMC7058074; doi:10.1038/s41598-020-60231-y)
Supplement: Supplementary file 5 — Supplementary Table S5. [file 41598_2020_60231_MOESM5_ESM.xlsx]

## Sheet: Supplemental Table 5
GO Term	Description	P-value	FDR q-value	Enrichment	N	B	n	b	Genes
GO:0051607	defense response to virus	3.83e-10	4.47e-06	8.49	5856	61	181	16	[DHX58 - dexh (asp-glu-x-his) box polypeptide 58, MAP3K14 - mitogen-activated protein kinase kinase kinase 14, NLRC5 - nlr family, card domain containing 5, STAT1 - signal transducer and activator of transcription 1, 91kda, EIF2AK4 - eukaryotic translation initiation factor 2 alpha kinase 4, AIMP1 - aminoacyl trna synthetase complex-interacting multifunctional protein 1, SAMHD1 - sam domain and h…
GO:0009615	response to virus	2.42e-09	1.41e-05	6.14	5856	93	195	19	[DHX58 - dexh (asp-glu-x-his) box polypeptide 58, FMR1 - fragile x mental retardation 1, MAP3K14 - mitogen-activated protein kinase kinase kinase 14, LGALS8 - lectin, galactoside-binding, soluble, 8, NLRC5 - nlr family, card domain containing 5, STAT1 - signal transducer and activator of transcription 1, 91kda, EIF2AK4 - eukaryotic translation initiation factor 2 alpha kinase 4, AIMP1 - aminoacyl…
GO:0098542	defense response to other organism	3.83e-07	0.00149	5.92	5856	97	153	15	[DHX58 - dexh (asp-glu-x-his) box polypeptide 58, MAP3K14 - mitogen-activated protein kinase kinase kinase 14, NLRC5 - nlr family, card domain containing 5, STAT1 - signal transducer and activator of transcription 1, 91kda, EIF2AK4 - eukaryotic translation initiation factor 2 alpha kinase 4, SAMHD1 - sam domain and hd domain 1, NT5C3A - 5'-nucleotidase, cytosolic iiia, ADAR - adenosine deaminase,…
GO:0060759	regulation of response to cytokine stimulus	1.13e-06	0.0033	4.98	5856	78	241	16	[USP18 - ubiquitin specific peptidase 18, MUL1 - mitochondrial e3 ubiquitin protein ligase 1, SOCS3 - suppressor of cytokine signaling 3, NLRC5 - nlr family, card domain containing 5, STAT1 - signal transducer and activator of transcription 1, 91kda, SOCS1 - suppressor of cytokine signaling 1, SAMHD1 - sam domain and hd domain 1, ADAR - adenosine deaminase, rna-specific, RIPK1 - receptor (tnfrsf)…
GO:0045824	negative regulation of innate immune response	2.09e-06	0.00489	14.38	5856	19	150	7	[ADAR - adenosine deaminase, rna-specific, DHX58 - dexh (asp-glu-x-his) box polypeptide 58, MUL1 - mitochondrial e3 ubiquitin protein ligase 1, TRAFD1 - traf-type zinc finger domain containing 1, NLRC5 - nlr family, card domain containing 5, NMI - n-myc (and stat) interactor, SAMHD1 - sam domain and hd domain 1]
GO:0001959	regulation of cytokine-mediated signaling pathway	2.27e-06	0.00442	5.06	5856	72	241	15	[USP18 - ubiquitin specific peptidase 18, MUL1 - mitochondrial e3 ubiquitin protein ligase 1, SOCS3 - suppressor of cytokine signaling 3, NLRC5 - nlr family, card domain containing 5, STAT1 - signal transducer and activator of transcription 1, 91kda, SOCS1 - suppressor of cytokine signaling 1, SAMHD1 - sam domain and hd domain 1, RIPK1 - receptor (tnfrsf)-interacting serine-threonine kinase 1, AD…
GO:0060337	type I interferon signaling pathway	2.4e-06	0.00401	19.43	5856	16	113	6	[ADAR - adenosine deaminase, rna-specific, IRF1 - interferon regulatory factor 1, IRF7 - interferon regulatory factor 7, IFI35 - interferon-induced protein 35, STAT1 - signal transducer and activator of transcription 1, 91kda, SAMHD1 - sam domain and hd domain 1]
GO:0019221	cytokine-mediated signaling pathway	2.92e-06	0.00427	3.71	5856	241	131	20	[PSMD14 - proteasome (prosome, macropain) 26s subunit, non-atpase, 14, IL15 - interleukin 15, SOCS3 - suppressor of cytokine signaling 3, IFI35 - interferon-induced protein 35, UGCG - udp-glucose ceramide glucosyltransferase, STAT1 - signal transducer and activator of transcription 1, 91kda, SOCS1 - suppressor of cytokine signaling 1, GPR17 - g protein-coupled receptor 17, CDKN1A - cyclin-depende…
GO:0051707	response to other organism	3.85e-06	0.005	3.8	5856	158	195	20	[FMR1 - fragile x mental retardation 1, DHX58 - dexh (asp-glu-x-his) box polypeptide 58, MAP3K14 - mitogen-activated protein kinase kinase kinase 14, LGALS8 - lectin, galactoside-binding, soluble, 8, NLRC5 - nlr family, card domain containing 5, STAT1 - signal transducer and activator of transcription 1, 91kda, CFLAR - casp8 and fadd-like apoptosis regulator, EIF2AK4 - eukaryotic translation init…
GO:0032480	negative regulation of type I interferon production	6.91e-06	0.00807	139.43	5856	18	7	3	[IFIH1 - interferon induced with helicase c domain 1, NLRC5 - nlr family, card domain containing 5, NMI - n-myc (and stat) interactor]
GO:0002683	negative regulation of immune system process	9.43e-06	0.01	4.4	5856	142	150	16	[DHX58 - dexh (asp-glu-x-his) box polypeptide 58, MUL1 - mitochondrial e3 ubiquitin protein ligase 1, TRAFD1 - traf-type zinc finger domain containing 1, NLRC5 - nlr family, card domain containing 5, SOCS1 - suppressor of cytokine signaling 1, GPR17 - g protein-coupled receptor 17, STAT6 - signal transducer and activator of transcription 6, interleukin-4 induced, SAMHD1 - sam domain and hd domain…
GO:0043207	response to external biotic stimulus	1.04e-05	0.0101	3.72	5856	234	121	18	[DHX58 - dexh (asp-glu-x-his) box polypeptide 58, FMR1 - fragile x mental retardation 1, NLRC5 - nlr family, card domain containing 5, STAT1 - signal transducer and activator of transcription 1, 91kda, CFLAR - casp8 and fadd-like apoptosis regulator, EIF2AK4 - eukaryotic translation initiation factor 2 alpha kinase 4, NT5C3A - 5'-nucleotidase, cytosolic iiia, SAMHD1 - sam domain and hd domain 1, …
GO:0080134	regulation of response to stress	1.2e-05	0.0108	2.23	5856	609	168	39	[PSMD14 - proteasome (prosome, macropain) 26s subunit, non-atpase, 14, FMR1 - fragile x mental retardation 1, DHX58 - dexh (asp-glu-x-his) box polypeptide 58, IL15 - interleukin 15, MUL1 - mitochondrial e3 ubiquitin protein ligase 1, USP18 - ubiquitin specific peptidase 18, NLRC5 - nlr family, card domain containing 5, STAT1 - signal transducer and activator of transcription 1, 91kda, SMCHD1 - st…
GO:0060334	regulation of interferon-gamma-mediated signaling pathway	1.46e-05	0.0122	13.94	5856	15	168	6	[SOCS3 - suppressor of cytokine signaling 3, NLRC5 - nlr family, card domain containing 5, PARP9 - poly (adp-ribose) polymerase family, member 9, STAT1 - signal transducer and activator of transcription 1, 91kda, SOCS1 - suppressor of cytokine signaling 1, IFNGR1 - interferon gamma receptor 1]
GO:0060330	regulation of response to interferon-gamma	1.46e-05	0.0114	13.94	5856	15	168	6	[SOCS3 - suppressor of cytokine signaling 3, NLRC5 - nlr family, card domain containing 5, PARP9 - poly (adp-ribose) polymerase family, member 9, STAT1 - signal transducer and activator of transcription 1, 91kda, SOCS1 - suppressor of cytokine signaling 1, IFNGR1 - interferon gamma receptor 1]
GO:0001818	negative regulation of cytokine production	1.51e-05	0.011	41.83	5856	80	7	4	[SERPINB1 - serpin peptidase inhibitor, clade b (ovalbumin), member 1, IFIH1 - interferon induced with helicase c domain 1, NLRC5 - nlr family, card domain containing 5, NMI - n-myc (and stat) interactor]
GO:0009607	response to biotic stimulus	1.97e-05	0.0136	3.56	5856	245	121	18	[DHX58 - dexh (asp-glu-x-his) box polypeptide 58, FMR1 - fragile x mental retardation 1, NLRC5 - nlr family, card domain containing 5, STAT1 - signal transducer and activator of transcription 1, 91kda, CFLAR - casp8 and fadd-like apoptosis regulator, EIF2AK4 - eukaryotic translation initiation factor 2 alpha kinase 4, NT5C3A - 5'-nucleotidase, cytosolic iiia, SAMHD1 - sam domain and hd domain 1, …
GO:0002252	immune effector process	2.6e-05	0.0169	2.5	5856	388	181	30	[PSMD14 - proteasome (prosome, macropain) 26s subunit, non-atpase, 14, DHX58 - dexh (asp-glu-x-his) box polypeptide 58, NLRC5 - nlr family, card domain containing 5, STAT1 - signal transducer and activator of transcription 1, 91kda, SAMHD1 - sam domain and hd domain 1, NT5C3A - 5'-nucleotidase, cytosolic iiia, ADAR - adenosine deaminase, rna-specific, ATP8A1 - atpase, aminophospholipid transporte…
GO:0006952	defense response	2.77e-05	0.0171	3.1	5856	259	153	21	[USP14 - ubiquitin specific peptidase 14 (trna-guanine transglycosylase), DHX58 - dexh (asp-glu-x-his) box polypeptide 58, MAP3K14 - mitogen-activated protein kinase kinase kinase 14, IL15 - interleukin 15, PRDM1 - pr domain containing 1, with znf domain, NLRC5 - nlr family, card domain containing 5, STAT1 - signal transducer and activator of transcription 1, 91kda, EIF2AK4 - eukaryotic translati…
GO:0002682	regulation of immune system process	2.93e-05	0.0171	2.35	5856	549	150	33	[PSMD14 - proteasome (prosome, macropain) 26s subunit, non-atpase, 14, DHX58 - dexh (asp-glu-x-his) box polypeptide 58, IL15 - interleukin 15, MUL1 - mitochondrial e3 ubiquitin protein ligase 1, USP18 - ubiquitin specific peptidase 18, NLRC5 - nlr family, card domain containing 5, STAT1 - signal transducer and activator of transcription 1, 91kda, SOCS1 - suppressor of cytokine signaling 1, SAMHD1…
GO:0031347	regulation of defense response	3.2e-05	0.0178	3.19	5856	285	129	20	[PSMD14 - proteasome (prosome, macropain) 26s subunit, non-atpase, 14, DHX58 - dexh (asp-glu-x-his) box polypeptide 58, IL15 - interleukin 15, SOCS3 - suppressor of cytokine signaling 3, USP18 - ubiquitin specific peptidase 18, TRAFD1 - traf-type zinc finger domain containing 1, NLRC5 - nlr family, card domain containing 5, STAT1 - signal transducer and activator of transcription 1, 91kda, SOCS1 …
GO:0050777	negative regulation of immune response	3.7e-05	0.0197	7.17	5856	49	150	9	[ADAR - adenosine deaminase, rna-specific, DHX58 - dexh (asp-glu-x-his) box polypeptide 58, MUL1 - mitochondrial e3 ubiquitin protein ligase 1, TRAFD1 - traf-type zinc finger domain containing 1, NLRC5 - nlr family, card domain containing 5, NMI - n-myc (and stat) interactor, GPR17 - g protein-coupled receptor 17, STAT6 - signal transducer and activator of transcription 6, interleukin-4 induced, …
GO:0043501	skeletal muscle adaptation	4.12e-05	0.0209	244	5856	3	16	2	[IL15 - interleukin 15, CFLAR - casp8 and fadd-like apoptosis regulator]
GO:0014732	skeletal muscle atrophy	4.12e-05	0.0201	244	5856	3	16	2	[IL15 - interleukin 15, CFLAR - casp8 and fadd-like apoptosis regulator]
GO:0050691	regulation of defense response to virus by host	7e-05	0.0327	15.02	5856	13	150	5	[IL15 - interleukin 15, MUL1 - mitochondrial e3 ubiquitin protein ligase 1, PARP9 - poly (adp-ribose) polymerase family, member 9, STAT1 - signal transducer and activator of transcription 1, 91kda, EIF2AK4 - eukaryotic translation initiation factor 2 alpha kinase 4]
GO:0060338	regulation of type I interferon-mediated signaling pathway	7.24e-05	0.0326	4.04	5856	25	696	12	[ADAR - adenosine deaminase, rna-specific, CNOT7 - ccr4-not transcription complex, subunit 7, IRF7 - interferon regulatory factor 7, USP18 - ubiquitin specific peptidase 18, MUL1 - mitochondrial e3 ubiquitin protein ligase 1, ABCE1 - atp-binding cassette, sub-family e (oabp), member 1, NLRC5 - nlr family, card domain containing 5, UBE2K - ubiquitin-conjugating enzyme e2k, TBK1 - tank-binding kina…
